# Supplementary material for: In vivo clonal tracking reveals evidence of haemangioblast and haematomesoblast contribution to yolk sac haematopoiesis
Source: Nat Commun. 2023 Jan 3;14:41. doi: 10.1038/s41467-022-35744-x (PMC9810727; doi:10.1038/s41467-022-35744-x)
Supplement: Supplementary file 3 — Supplementary Data 1 [file 41467_2022_35744_MOESM3_ESM.xlsx]

## Sheet: Supplementary Data 1
Target	Alternate name	Fluorochrome	Antibody clone	Species	Isotype	Company	Catalogue number	Use	Stock concentration (mg/ml)	Dilution factor	Working concentration (mg/ml)
Anti-GFP	-	Purified	polyclonal	Rabbit	IgG	Thermofisher	A11122	Confocal imaging	2	200	10
CDH5	CD144/VE-CADHERIN	Alexa 647	BV13	Rat	IgG1	BioLegend	138006	Confocal imaging	0.2	50	4
GATA1	-	Purified	N6	Rat	IgG2a	Santa Cruz Biotech	sc-265	Confocal imaging	0.2	100	2
Anti-rat IgG	-	Alexa 555	polyclonal	Goat	IgG	Thermofisher	A21434	Confocal imaging	2	500	4
Anti-rabbit IgG	-	Alexa 488	polyclonal	Goat	IgG	Thermofisher	A11008	Confocal imaging	2	500	4
TER119	-	PE	TER119	Rat	IgG2b, k	BioLegend	116207	Single cell sort - Fluidigm	0.2	100	2
ITGA2B	CD41	APC-Cy7	eBioMWReg30	Rat	IgG1, k	BioLegend	133927	Single cell sort - Fluidigm	0.2	100	2
PTPRC	CD45	PE-Cy7	30-F11	Rat	IgG2b, k	BioLegend	103111	Single cell sort - Fluidigm	0.2	100	2
CDH5	CD144/VE-CADHERIN	Alexa 647	BV13	Rat	IgG1	BioLegend	138006	Single cell sort - Fluidigm	0.2	50	4
ITGA2B	CD41	PE	MWReg30	Rat	IgG1, k	Invitrogen	12-0411-82	Single cell sort - 10X	0.2	200	1
PTPRC	CD45	APC	30-F11	Rat	IgG2b, k	BioLegend	103112	Single cell sort - 10X	0.2	200	1
PDGFRA	CD140a	BV605	APA5	Rat	IgG2a, k	BioLegend	135916	Single cell sort - 10X	0.2	50	4
PECAM	CD31	BV421	390	Rat	IgG2a, k	BioLegend	102423	Single cell sort - 10X	0.2	50	4
TER119		Alexa 700	TER119	Rat	IgG2b, k	BioLegend	n/a	Single cell sort - 10X	0.2	100	2
TER119	-	BV605	TER119	Rat	IgG2b, k	Biolegend	116239	lineage tracking (YFP)	0.2	100	2
ITGA2B	CD41	APC-Cy7	eBioMWReg30	Rat	IgG1, k	Biolegend	133927	lineage tracking (YFP)	0.2	100	2
PTPRC	CD45	PE-Cy7	30-F11	Rat	IgG2b, k	Biolegend	103111	lineage tracking (YFP)	0.2	100	2
CDH5	CD144/VE-CADHERIN	Alexa 647	BV13	Rat	IgG1	BioLegend	138006	lineage tracking (YFP)	0.2	50	4
ITGA2B	CD41	PE	MWReg30	Rat	IgG1, k	Invitrogen	12-0411-82	Loxcode sort	0.2	200	1
PTPRC	CD45	APC	30-F11	Rat	IgG2b, k	made in house or Biolegend	n/a or 103112	Loxcode sort	0.2	200	1
PDGFRA	CD140a	BV605	APA5	Rat	IgG2a, k	BioLegend	135916	Loxcode sort	0.2	50	4
PECAM	CD31	BV421	390	Rat	IgG2a, k	BioLegend	102423	Loxcode sort	0.2	50	4
TER119		Alexa 700	TER119	Rat	IgG2b, k	made in house or Biolegend	n/a or 116220	Loxcode sort	0.2	100	2
CX3CR1		BV650	SA011F11	mouse	IgG2a, k	BioLegend	149033	Loxcode sort	0.2	200	1
F4/80		Alexa 700	BM8	Rat	IgG2a, k	made in house	n/a	Immunophenotype validation	0.2	200	1
KIT	CD117	BV711	2B8	Rat	IgG2b, k	BioLegend	105835	Immunophenotype validation	0.2	100	2
