# Supplementary material for: In vivo clonal tracking reveals evidence of haemangioblast and haematomesoblast contribution to yolk sac haematopoiesis
Source: Nat Commun. 2023 Jan 3;14:41. doi: 10.1038/s41467-022-35744-x (PMC9810727; doi:10.1038/s41467-022-35744-x)
Supplement: Supplementary file 4 — Supplementary Data 2 [file 41467_2022_35744_MOESM4_ESM.xlsx]

## Sheet: Supplementary Data 2
Lineage	Embryonic day	Immunophenotype	Cells captured	Cells after filtering
extra-embryonic mesoderm	7.25 (neural plate)	Flk1-GFP+	156	147
	7.75 (early headfold)	Flk1-GFP+	151	140
Erythro-myeloid precursor	8.25	TER119-CDH5+CD41+	75	73
	8.5	TER119-CDH5+CD41+	89	89
	9.5	TER119-CDH5-CD45+CD41low	59	46
	10.5	TER119-CDH5-CD45+CD41low	92	87
Primitive erythrocyte	8.5	CD41-CDH5-TER119+	84	66
	10.5	CD41-CD45-CDH5-TER119+	41	3
Megakaryocyte	8.5	TER119-CDH5- CD41+	50	37
	10.5	TER119-CDH5-CD45-CD41high	83	73
Macrophage	10.5	TER119-CDH5-CD41-CD45+	41	25
Endothelium	8.5	TER119-CD41-CDH5+	77	79
	10.5	TER119-CD45-CD41-CDH5+	82	61
