# Supplementary material for: In vivo clonal tracking reveals evidence of haemangioblast and haematomesoblast contribution to yolk sac haematopoiesis
Source: Nat Commun. 2023 Jan 3;14:41. doi: 10.1038/s41467-022-35744-x (PMC9810727; doi:10.1038/s41467-022-35744-x)
Supplement: Supplementary file 5 — Supplementary Data 3 [file 41467_2022_35744_MOESM5_ESM.xlsx]

## Sheet: Supplementary Data 3
GeneId	E7.5 Flk1_names	E7.5 Flk1_pvals	E7.5 Flk1_pvals_adj	E7.5 Flk1_logfoldchanges	E7.5 Flk1_scores	E7.5 Flk1_pts	E7.75 Flk1_names	E7.75 Flk1_pvals	E7.75 Flk1_pvals_adj	E7.75 Flk1_logfoldchanges	E7.75 Flk1_scores	E7.75 Flk1_pts	E8.5 Endo_names	E8.5 Endo_pvals	E8.5 Endo_pvals_adj	E8.5 Endo_logfoldchanges	E8.5 Endo_scores	E8.5 Endo_pts	E8.5 EryP_names	E8.5 EryP_pvals	E8.5 EryP_pvals_adj	E8.5 EryP_logfoldchanges	E8.5 EryP_scores	E8.5 EryP_pts	E8.5 HPC_names	E8.5 HPC_pvals	E8.5 HPC_pvals_adj	E8.5 HPC_logfoldchanges	E8.5 HPC_scores	E8.5 HPC_pts	E8.5 PreDPFC_names	E8.5 PreDPFC_pvals	E8.5 PreDPFC_pvals_adj	E8.5 PreDPFC_logfoldchanges	E8.5 PreDPFC_scores	E8.5 PreDPFC_pts	E8.5 PreHPC_names	E8.5 PreHPC_pvals	E8.5 PreHPC_pvals_adj	E8.5 PreHPC_logfoldchanges	E8.5 PreHPC_scores	E8.5 PreHPC_pts	E9.5 HPC_names	E9.5 HPC_pvals	E9.5 HPC_pvals_adj	E9.5 HPC_logfoldchanges	E9.5 HPC_scores	E9.5 HPC_pts	E10.5 DPFC_names
0610007P14Rik	Gpc3	1.04008e-77	1.6607e-73	6.67862	18.6604	0.931973	Mdk	9.22614e-57	1.47314e-52	3.70415	15.8764	0.957143	Gap43	2.27561e-44	2.51974e-40	7.41375	13.9731	0.886076	Hba-x	3.7582e-41	1.41646e-37	13.9238	13.4352	0.893939	Ptp4a2	3.33356e-25	5.32269e-21	1.01546	10.3718	0.977528	Tubb1	2.03268e-17	1.97046e-13	6.66723	8.49191	0.918919	Hapln1	9.20857e-24	1.47033e-19	5.02825	10.0498	0.986301	BC035044	6.56366e-23	1.04802e-18	6.28294	9.85435	1	Pf4
0610009B22Rik	Sox11	2.26833e-71	1.81092e-67	7.73449	17.8635	0.945578	Prtg	8.24385e-54	4.90606e-50	5.20385	15.4443	0.921429	Klhl4	3.15619e-44	2.51974e-40	9.10541	13.9498	0.78481	Hba-a2	4.06063e-41	1.41646e-37	11.3953	13.4295	0.863636	Adam10	1.89932e-24	1.51632e-20	1.56576	10.2042	0.88764	Thbs1	2.46816e-17	1.97046e-13	7.64005	8.46933	0.918919	Gm26623	9.45759e-20	7.55047e-16	1.49187	9.09501	0.849315	Ptprc	3.60039e-22	2.83591e-18	6.38226	9.68188	0.782609	Treml1
0610009O20Rik	Phlda2	3.17943e-67	1.6922e-63	7.90913	17.3226	0.816327	Car4	9.21788e-54	4.90606e-50	7.42358	15.4371	0.764286	Vim	2.60336e-43	1.10456e-39	5.18853	13.7985	0.873418	Gypa	4.16673e-41	1.41646e-37	10.4256	13.4276	0.924242	Hapln1	4.2448e-24	2.25922e-20	4.65175	10.1258	0.865169	Hba-x	1.19471e-16	4.04989e-13	8.64025	8.28364	0.864865	Gm17786	6.08936e-18	3.24096e-14	1.19833	8.63086	0.890411	Coro2a	5.32832e-22	2.83591e-18	6.08539	9.64173	0.913043	Thbs1
0610010F05Rik	Tbx3	8.72185e-64	3.48155e-60	6.30201	16.8609	0.605442	Krt8	1.23795e-53	4.94159e-50	6.07639	15.418	0.635714	Marcks	2.7671e-43	1.10456e-39	5.33411	13.7941	0.848101	Hba-a1	4.50184e-41	1.41646e-37	12.0292	13.4219	0.484848	Hnrnpu	7.00916e-23	2.51892e-19	0.941075	9.84775	0.876404	Rgs10	1.2266e-16	4.04989e-13	4.81833	8.2805	0.594595	Gsta4	5.65968e-17	1.94145e-13	3.39572	8.37211	0.808219	Prtn3	3.51804e-21	1.40431e-17	5.98853	9.44607	0.891304	Rabgap1l
0610010K14Rik	Sall4	5.66558e-63	1.80925e-59	5.73699	16.75	0.0612245	Unc5c	6.57321e-53	2.09909e-49	5.84265	15.3098	0.0714286	Tubb6	4.0127e-43	1.28142e-39	4.60344	13.7672	0.202532	Mgst3	4.53095e-41	1.41646e-37	6.65622	13.4214	0.0454545	Rpph1	7.88788e-23	2.51892e-19	2.79351	9.83588	0.0674157	Hbb-bh1	1.45156e-16	4.04989e-13	9.95684	8.26042	0.0540541	Mir703	6.07956e-17	1.94145e-13	1.12632	8.36367	0.109589	Rac2	5.53029e-20	1.76604e-16	6.54	9.15314	0	F2rl2
0610011F06Rik	Car14	6.33441e-62	1.68569e-58	6.57698	16.6057	0.721088	Krt18	9.8103e-53	2.61068e-49	6.39851	15.2838	0.814286	Cd109	5.74462e-43	1.52874e-39	7.88476	13.7413	0.379747	Slc25a37	5.32269e-41	1.41646e-37	8.03724	13.4095	0.833333	Nucks1	5.70368e-22	1.51785e-18	1.3007	9.63474	0.696629	Snca	1.52185e-16	4.04989e-13	5.69208	8.25478	0.756757	Ptrf	2.49703e-16	6.64503e-13	4.14174	8.19543	0.547945	Fmnl1	1.6239e-19	4.32146e-16	4.9757	9.03608	0.782609	Gp9
0610012G03Rik	Pcdh18	4.86033e-61	1.10864e-57	6.4226	16.483	0.727891	Pgam1	2.2862e-52	5.21482e-49	1.58758	15.2285	0.8	Flrt2	1.32616e-42	3.02497e-39	7.76361	13.6806	0.78481	Hmbs	7.48523e-41	1.44366e-37	5.31691	13.3841	0.681818	Rab27b	8.0811e-22	1.8433e-18	4.37922	9.59889	0.865169	1810058I24Rik	1.82855e-16	4.17092e-13	1.86996	8.23282	0.810811	Igf1	6.00618e-16	1.37001e-12	4.56188	8.08919	0.726027	Apbb1ip	2.69143e-19	6.13914e-16	4.89211	8.98066	0.869565	Itgb3
0610030E20Rik	Tdgf1	2.42738e-60	4.7834e-57	9.52429	16.3855	0.442177	Bex1	1.07449e-51	2.14454e-48	3.93481	15.127	0.428571	Igf1	2.15028e-42	4.29169e-39	8.0157	13.6454	0.43038	Prdx2	7.68014e-41	1.44366e-37	2.95372	13.3822	0.469697	Hnrnpa2b1	1.04645e-21	2.08858e-18	0.734759	9.57221	0.651685	Nucks1	5.91556e-16	1.06035e-12	1.67758	8.09104	0.567568	Gm26384	9.02104e-16	1.63656e-12	1.07055	8.03949	0.438356	Tox	3.13971e-19	6.26646e-16	5.37495	8.9637	0.521739	Slc14a1
0610037L13Rik	Rps6ka6	2.69623e-60	4.7834e-57	5.10589	16.3791	0.92517	Gpc1	5.5488e-50	9.84419e-47	5.21279	14.8652	0.928571	Sepp1	1.07587e-41	1.90872e-38	7.80394	13.5275	0.936709	Hbb-bh1	8.13735e-41	1.44366e-37	12.7262	13.3779	0.939394	Gm28112	1.34328e-21	2.38313e-18	3.29714	9.54636	0.955056	Hba-a1	5.97681e-16	1.06035e-12	6.1924	8.08979	0.972973	Lyve1	9.22465e-16	1.63656e-12	4.26667	8.03676	0.958904	Coro1a	3.7183e-19	6.59667e-16	6.20397	8.94504	0.978261	Tmem40
0610040B10Rik	Msi1	1.1429e-59	1.82487e-56	4.5517	16.291	0.122449	Igsf11	1.44658e-49	2.30975e-46	5.33782	14.8008	0.0785714	Ctnna1	3.58801e-41	5.72897e-38	3.42295	13.4387	0.0379747	Alas2	9.86591e-41	1.49787e-37	9.91831	13.3636	0.136364	Plek	1.0339e-20	1.65082e-17	5.6414	9.33251	0.157303	Rab27b	6.69326e-16	1.06871e-12	6.28261	8.07599	0.189189	Ptp4a2	1.15268e-15	1.67939e-12	0.863594	8.0094	0.0547945	Rgs2	6.75415e-19	1.07844e-15	5.31851	8.87887	0.130435	Mrvi1
1110001J03Rik	Vrtn	1.21598e-58	1.76505e-55	6.48471	16.1458	0.863946	Fgf3	4.45183e-49	6.46204e-46	5.5226	14.725	0.878571	Mest	5.15402e-41	7.47346e-38	6.27645	13.4118	0.835443	Gm29718	1.03191e-40	1.49787e-37	5.23387	13.3603	0.954545	Ikzf2	1.19107e-20	1.72889e-17	3.83174	9.31751	0.988764	Gm15590	8.92123e-16	1.19531e-12	1.16108	8.04086	1	Afap1l1	1.15696e-15	1.67939e-12	3.25688	8.00895	0.945205	Lcp1	9.48791e-19	1.37721e-15	6.26303	8.84098	0.978261	Cd9
1110002L01Rik	Cdh11	8.06679e-58	1.07335e-54	6.2032	16.0286	0.340136	Vcan	1.41479e-48	1.8825e-45	5.93512	14.6467	0.257143	Lgals1	5.83746e-41	7.47346e-38	4.15912	13.4026	0.151899	Tdpx-ps1	1.21914e-40	1.50702e-37	2.96845	13.3479	0.469697	Gm15899	3.91517e-20	5.20946e-17	1.88245	9.19036	0.235955	Ubash3b	9.53493e-16	1.19531e-12	4.06949	8.0327	0.351351	Creb5	3.85995e-15	5.13598e-12	2.90736	7.85939	0.287671	Csf3r	1.18813e-18	1.5809e-15	5.06447	8.81582	0.326087	Plek
1110004E09Rik	Cdh2	9.98777e-58	1.22673e-54	5.6642	16.0153	0.748299	B230312C02Rik	3.32254e-48	4.08085e-45	4.48654	14.5885	0.842857	Pdia6	6.08474e-41	7.47346e-38	1.95366	13.3995	0.708861	Car2	1.22698e-40	1.50702e-37	5.18573	13.3474	0.954545	Rasgef1b	1.77192e-19	2.17632e-16	3.14014	9.02654	0.910112	Gja6	9.732e-16	1.19531e-12	5.72019	8.03019	0.891892	Gas7	1.4021e-14	1.72211e-11	3.11141	7.69616	0.835616	Mpo	3.63354e-18	4.3231e-15	5.83814	8.68971	0.847826	Gp1ba
1110004F10Rik	Gfpt2	4.74108e-57	5.4072e-54	6.07343	15.9182	1	Fgf15	3.98137e-48	4.54075e-45	5.82994	14.5762	1	Oit3	1.19426e-40	1.36205e-37	7.87171	13.3494	1	Blvrb	1.32506e-40	1.51123e-37	7.22519	13.3416	1	Ptpn6	2.73722e-19	3.02043e-16	3.83405	8.97881	1	Chsy1	1.28197e-15	1.46208e-12	2.35709	7.99632	1	Hba-x	1.85064e-14	2.11066e-11	2.26105	7.6606	0.986301	Myo1g	3.79053e-18	4.3231e-15	5.08659	8.68491	1	Gnaz
1110006O24Rik	Mogat2	1.0488e-56	1.11641e-53	6.25691	15.8684	0.047619	Tdo2	3.00017e-47	3.19358e-44	5.42283	14.4376	0.0714286	Limch1	1.38413e-40	1.47336e-37	6.69728	13.3384	0.0506329	Pnpo	1.88418e-40	2.00564e-37	6.11604	13.3154	0.0606061	Ahi1	2.8375e-19	3.02043e-16	3.57627	8.97485	0.101124	Spta1	1.64038e-15	1.74613e-12	5.53678	7.96589	0.189189	Gm12020	4.07841e-14	4.34133e-11	0.984691	7.55847	0.109589	Def6	4.64692e-18	4.9465e-15	4.0737	8.66172	0.0652174	Pls1
1110008F13Rik	Rimklb	1.11869e-55	1.11638e-52	5.62318	15.7191	0.585034	Mif	3.21656e-47	3.20992e-44	1.1518	14.4328	0.657143	Plekhg1	4.46041e-40	4.45121e-37	6.54792	13.2509	0.392405	Hemgn	3.02241e-40	3.01617e-37	9.79201	13.28	0.621212	Itgb3	1.06064e-18	1.05845e-15	3.84026	8.82853	0.820225	Gm26623	1.78353e-15	1.77985e-12	1.82662	7.95554	0.783784	Cdh5	9.73253e-14	9.71246e-11	3.86944	7.44448	0.520548	Arhgap30	6.87028e-18	6.45281e-15	4.20153	8.61705	0.630435	Lims1
1110008L16Rik	Notch2	1.25717e-55	1.18078e-52	3.27641	15.7117	0.755102	Spin2c	8.23369e-46	7.73337e-43	6.09973	14.2075	0.621429	Calm1	9.88056e-40	8.76461e-37	1.36323	13.191	0.227848	Acp5	3.82619e-40	3.30889e-37	8.83219	13.2624	0.69697	Uchl5	1.58457e-18	1.48829e-15	1.35721	8.7835	0.58427	Tmem14c	2.515e-15	2.36218e-12	2.34125	7.91288	0.621622	Gm6368	1.5698e-13	1.47442e-10	0.526161	7.38111	0.753425	Nrros	7.3981e-18	6.56252e-15	4.85053	8.60856	0.782609	Gp1bb
1110008P14Rik	Amot	1.443e-55	1.28003e-52	4.57796	15.703	0.564626	Trim71	2.75001e-45	2.43941e-42	3.66737	14.1228	0.635714	Colec12	1.47718e-39	1.24138e-36	6.01834	13.1607	0.35443	Alad	3.92492e-40	3.30889e-37	4.76903	13.2605	0.924242	Pla2g4a	4.54365e-18	4.03047e-15	4.19623	8.66428	0.539326	Smim1	4.30353e-15	3.67119e-12	4.47606	7.84576	0.72973	Prmt1	1.09124e-12	8.7119e-10	0.919674	7.11848	0.479452	Ptk2b	8.36811e-18	6.98332e-15	4.54326	8.59443	0.5	Lat
1110012L19Rik	Lef1	1.73705e-55	1.45976e-52	5.85053	15.6912	0.687075	Dusp9	5.3517e-45	4.4974e-42	4.32479	14.0758	0.607143	Cald1	2.58088e-39	2.06044e-36	4.62108	13.1185	0.265823	Slc4a1	3.93743e-40	3.30889e-37	11.3255	13.2602	0.515152	H2afz	8.29029e-18	6.69103e-15	1.05325	8.5955	0.539326	Hba-a2	4.36855e-15	3.67119e-12	4.71699	7.84387	0.432432	Myzap	2.89281e-12	2.1995e-09	2.72663	6.98284	0.438356	Rab27a	8.74719e-18	6.98332e-15	4.74709	8.58934	0.391304	Bin2
1110019D14Rik	Spin2c	2.09013e-54	1.66865e-51	6.86612	15.5325	0.190476	Lin28a	5.95438e-45	4.75368e-42	4.6673	14.0682	0.15	Syne2	3.16174e-39	2.40398e-36	6.66314	13.1031	0.202532	Ermap	7.94728e-40	6.04258e-37	10.0958	13.2074	0.181818	Meis1	8.38107e-18	6.69103e-15	3.59618	8.59425	0.179775	Sla2	5.50928e-15	4.18889e-12	5.43068	7.8147	0.297297	Sla2	3.06183e-12	2.2222e-09	2.97216	6.97486	0.191781	Psd4	1.11284e-17	8.46132e-15	4.78955	8.56163	0.152174	Mpl
1110028F11Rik	Car4	4.0327e-54	3.0662e-51	7.68083	15.4903	0	Hand1	3.06837e-44	2.22694e-41	5.19894	13.9518	0.0642857	Gpr182	6.47795e-39	4.70152e-36	6.85728	13.0485	0.0126582	Add2	9.49104e-40	6.77942e-37	8.99801	13.1941	0.0151515	Igf1	1.04929e-17	7.9781e-15	4.26359	8.5684	0.370787	H2afz	9.29703e-15	6.33986e-12	1.43272	7.74852	0.810811	Ahi1	5.41864e-12	3.63982e-09	2.83733	6.89415	0.191781	Bcl11a	1.58301e-17	1.1489e-14	4.4957	8.52091	0.108696	Tubb1
1110032A03Rik	Gja1	3.93166e-53	2.85349e-50	4.67354	15.3432	0.55102	Slc2a1	3.28995e-44	2.28394e-41	3.39044	13.9468	0.492857	Dpysl3	6.82335e-39	4.73689e-36	6.78962	13.0446	0.329114	Hba-ps4	9.76555e-40	6.77942e-37	7.00783	13.1919	0.363636	Hnrnpa1	1.56079e-17	1.13278e-14	0.976416	8.52255	0.460674	Prkar2b	9.52945e-15	6.33986e-12	3.66727	7.74538	0.513514	Gimap4	5.8612e-12	3.74343e-09	2.76984	6.88298	0.30137	Mctp1	1.70325e-17	1.18243e-14	4.69076	8.51243	0.347826	Rgs18
1110034G24Rik	Peg3	1.56149e-52	1.08401e-49	5.98582	15.2535	0.510204	Ncs1	9.22451e-44	6.13699e-41	5.2404	13.8731	0.485714	Hspg2	1.26383e-38	8.40816e-36	5.2286	12.9975	0.35443	Ube2l6	1.41415e-39	9.0319e-37	8.06075	13.164	0.560606	Hbb-bh1	2.051e-17	1.37928e-14	4.17891	8.49087	0.393258	Mfsd2b	1.13803e-14	7.26837e-12	5.2265	7.7228	0.567568	Hspe1-ps3	1.03139e-11	5.88151e-09	0.957598	6.80205	0.287671	Tyrobp	2.06975e-17	1.34092e-14	5.47032	8.48981	0.282609	Rgs10
1110037F02Rik	Gpc1	3.80964e-52	2.53452e-49	5.3401	15.1951	0.959184	Gm8292	2.40667e-43	1.53709e-40	1.75144	13.8041	0.935714	Dysf	1.3737e-38	8.46037e-36	6.25493	12.9911	0.974684	Hbb-y	1.84388e-39	1.13236e-36	12.813	13.1439	0.939394	Hmgb1	2.07319e-17	1.37928e-14	0.891176	8.48962	0.966292	Hbb-y	1.48379e-14	9.1122e-12	6.16125	7.68892	0.972973	Rab11a	1.09529e-11	6.03053e-09	1.39157	6.79339	0.972603	Cd180	2.15188e-17	1.34092e-14	4.40023	8.48529	1	Rab27b
1110038B12Rik	Asb4	1.12767e-51	7.20223e-49	6.17582	15.1238	0.986395	Prdm6	1.52985e-41	9.0471e-39	4.67836	13.5016	0.992857	Anxa5	1.37765e-38	8.46037e-36	4.63261	12.9909	0.924051	Hbb-bs	3.59583e-39	2.12647e-36	8.39027	13.0933	0.984848	Cct4	2.30854e-17	1.47442e-14	0.903583	8.47711	0.977528	F10	1.76113e-14	1.04148e-11	5.11678	7.66697	0.972973	Ppp3r1	1.441e-11	7.42207e-09	1.36033	6.75372	1	Il18rap	2.1835e-17	1.34092e-14	5.0649	8.48359	1	Fyb
1110038F14Rik	Hand1	1.21744e-51	7.47648e-49	6.02387	15.1188	0.931973	Phlda2	7.89366e-41	4.50136e-38	5.3043	13.3802	0.928571	Myzap	1.52338e-38	9.0088e-36	6.11432	12.9832	0.873418	Gpx1	3.95145e-39	2.24507e-36	2.59401	13.0861	0.80303	Gsta4	3.25329e-17	1.9979e-14	3.18629	8.43709	0.94382	Gypa	1.86749e-14	1.06494e-11	5.84706	7.65944	0.918919	Nucks1	1.7341e-11	8.65261e-09	1.06574	6.72682	0.945205	Plcg2	2.46549e-17	1.45802e-14	5.15607	8.46945	0.956522	Sla
1110046J04Rik	Paip1	3.08512e-51	1.82445e-48	2.43881	15.0574	0.047619	Lamb1	1.21182e-40	6.67211e-38	4.23889	13.3483	0.0571429	Bcl6b	1.67478e-38	9.55042e-36	6.46988	12.976	0.0886076	Nxpe2	4.0776e-39	2.24507e-36	8.60914	13.0838	0.030303	Serbp1	7.07338e-17	4.18299e-14	0.770905	8.3458	0.011236	Fermt3	2.02906e-14	1.11717e-11	4.9153	7.64877	0	Calcrl	2.21262e-11	1.07057e-08	3.603	6.69126	0	Gria3	2.73653e-17	1.5605e-14	4.33873	8.45729	0.0217391	Mfsd2b
1110051M20Rik	Vcan	3.98775e-51	2.27401e-48	5.96812	15.0405	0.666667	Gnb1	1.29248e-40	6.78078e-38	1.12974	13.3435	0.671429	Lyve1	1.77372e-38	9.76586e-36	9.40458	12.9716	0.291139	Rfesd	4.42463e-39	2.35493e-36	6.69654	13.0776	0.212121	Gm13422	8.79975e-17	5.01806e-14	1.01216	8.31995	0.539326	F2rl2	2.54459e-14	1.35432e-11	5.69689	7.6196	0.540541	Gm5778	2.41416e-11	1.13373e-08	0.73141	6.67849	0.287671	Arhgap15	2.91446e-17	1.60466e-14	3.76871	8.44994	0.608696	Bmp2k
1110059E24Rik	Cxcr4	6.8797e-51	3.78787e-48	4.94683	15.0043	0.959184	Hs6st2	1.31649e-40	6.78078e-38	4.39855	13.3421	0.964286	Sparc	2.48766e-38	1.32401e-35	5.51554	12.9456	0.974684	Tmem56	9.24136e-39	4.6256e-36	9.39829	13.0214	0.80303	Cct6a	9.40758e-17	5.17968e-14	0.784013	8.31203	0.910112	F2r	2.75689e-14	1.41998e-11	3.2001	7.60925	0.810811	Cd38	2.52156e-11	1.14297e-08	3.21115	6.67211	0.876712	Laptm5	3.42728e-17	1.82411e-14	5.26776	8.431	0.913043	Itga2b
1110059G10Rik	Emb	7.49846e-51	3.99093e-48	4.44771	14.9986	0.727891	Hk2	2.50439e-40	1.24961e-37	3.00874	13.2941	0.7	Gm12854	2.67991e-38	1.38033e-35	3.07387	12.9399	0.64557	Fth1	9.27031e-39	4.6256e-36	2.20482	13.0212	0.681818	Gm15261	1.18586e-16	6.31153e-14	3.63305	8.28452	0.808989	Slc38a5	3.75814e-14	1.85383e-11	4.98067	7.5691	0.756757	Rpl39	2.577e-11	1.14297e-08	0.747334	6.66892	0.712329	Tmem229b	3.64942e-17	1.879e-14	4.36029	8.42365	0.891304	Ly6g6f
1190002N15Rik	Msx1	1.96892e-50	9.82428e-48	5.02004	14.9344	0.605442	Sdc4	3.3271e-40	1.60981e-37	4.69008	13.2728	0.535714	Adgrf5	2.77356e-38	1.38392e-35	7.09731	12.9373	0.898734	Cpox	2.02242e-38	9.78546e-36	5.78296	12.9615	0.0606061	Ubash3b	1.52531e-16	7.85634e-14	2.92243	8.25451	0.550562	Gm4246	4.11895e-14	1.93433e-11	2.03647	7.55718	0.432432	Hnrnpa2b1	3.17177e-11	1.36875e-08	0.54625	6.63837	0.726027	Nckap1l	3.76576e-17	1.879e-14	5.02432	8.41997	0.434783	Rap1b
1190007I07Rik	Eomes	1.30124e-49	6.29603e-47	8.53613	14.808	0.721088	Podxl	9.08313e-40	4.2656e-37	3.71569	13.1974	0.792857	Prex2	3.56726e-38	1.72601e-35	6.03624	12.9179	0.303797	Urod	2.37763e-38	1.11658e-35	4.13554	12.9491	0.787879	Gm16089	1.73536e-16	8.65891e-14	0.971718	8.23908	0.741573	Rap1b	4.78205e-14	2.18157e-11	2.37894	7.53773	0.810811	Gm11805	3.3223e-11	1.39598e-08	1.12874	6.63153	0.739726	Cd69	6.36111e-17	3.03781e-14	4.61432	8.35833	0.826087	Fermt3
1300002E11Rik	Msx2	1.28325e-48	5.85418e-46	5.00736	14.6533	0.47619	Gm5138	2.37265e-39	1.08241e-36	0.861359	13.1248	0.442857	Npl	3.93116e-38	1.84614e-35	5.49958	12.9104	0.177215	Trim10	3.14494e-38	1.43472e-35	8.75422	12.9276	0.575758	H3f3b	2.55195e-16	1.22786e-13	0.703759	8.19281	0.382022	Bmp2k	4.99349e-14	2.21475e-11	3.24393	7.53209	0.594595	Trp53inp1	3.639e-11	1.48984e-08	1.61065	6.61808	0.342466	Phgdh	6.4687e-17	3.03781e-14	2.66543	8.35635	0.23913	Tmsb4x
1300017J02Rik	Npm1	1.63523e-48	7.2527e-46	1.15744	14.6368	0.0136054	Rgs5	5.19535e-39	2.22272e-36	4.8831	13.0653	0.0142857	Crip2	5.76163e-38	2.59951e-35	5.05296	12.881	0.0253165	Ank1	3.92009e-38	1.73867e-35	7.75416	12.9106	0.393939	Hnrnpm	2.61459e-16	1.22786e-13	0.948798	8.18989	0.0561798	Inafm2	5.21413e-14	2.25011e-11	3.17998	7.52644	0.243243	Gm13422	7.68716e-11	2.99368e-08	0.8581	6.5066	0.0821918	Lsp1	7.20446e-17	3.28667e-14	4.9058	8.34363	0.0217391	Tspan32
1500002C15Rik	Ppp1cb	2.18864e-48	9.44487e-46	1.7711	14.617	0.0544218	Gm6788	5.21882e-39	2.22272e-36	1.20632	13.065	0.0571429	Stab2	5.86098e-38	2.59951e-35	8.77818	12.8796	0.0126582	Uros	4.31553e-38	1.86233e-35	6.08619	12.9032	0.0606061	Qdpr	3.0445e-16	1.3889e-13	1.85167	8.17155	0.0224719	Hipk2	7.61058e-14	3.19785e-11	4.12999	7.47688	0.027027	Col18a1	8.62519e-11	3.20275e-08	2.73928	6.48927	0.0136986	Alox5ap	1.36393e-16	6.04942e-14	4.4059	8.26785	0.0434783	F2r
1500004A13Rik	Fam60a	3.39484e-48	1.42646e-45	2.33019	14.5871	0.52381	Krt8-ps	5.28986e-39	2.22272e-36	4.9783	13.064	0.492857	Plk2	9.50687e-38	4.1026e-35	6.57419	12.8423	0.316456	Slc38a5	5.52889e-38	2.32315e-35	8.24935	12.8841	0.257576	Ptrf	3.92989e-16	1.74302e-13	3.89179	8.1407	0.404494	Ank3	9.70256e-14	3.87302e-11	4.33888	7.44489	0.243243	Gm18889	9.02551e-11	3.27523e-08	0.88749	6.48243	0.410959	St8sia4	2.05799e-16	8.88107e-14	4.16642	8.21866	0.543478	Rsu1
1500009L16Rik	Ifitm1	4.00385e-48	1.63922e-45	4.88056	14.5758	0.55102	Cd24a	5.73676e-39	2.34869e-36	5.4032	13.0578	0.614286	S1pr1	1.19991e-37	5.04183e-35	6.12473	12.8242	0.316456	Ell2	1.43034e-37	5.70956e-35	7.03204	12.8106	0.0909091	Hmga1-rs1	4.13813e-16	1.78577e-13	1.27166	8.13445	0.11236	Hdgf	9.70256e-14	3.87302e-11	1.43507	7.44489	0.0810811	Gm7289	9.83677e-11	3.4903e-08	0.769652	6.46944	0.164384	Gsn	3.47446e-16	1.45991e-13	4.30831	8.1556	0.108696	Tuba4a
1500011B03Rik	Has2	9.43758e-48	3.76725e-45	5.182	14.5171	0.517007	Dlk1	6.83792e-39	2.66295e-36	4.68508	13.0444	0.507143	Gm7665	1.24146e-37	5.08267e-35	3.01465	12.8216	0.367089	Spta1	2.72619e-37	1.06168e-34	8.0894	12.7605	0.212121	Hba-x	4.78899e-16	2.01226e-13	1.74072	8.11673	0.41573	Mob1b	1.11872e-13	4.31392e-11	3.51546	7.42607	0.459459	Lrrc8b	1.06548e-10	3.61969e-08	2.49952	6.45736	0.438356	Ncf2	4.01625e-16	1.60319e-13	4.06058	8.13807	0.5	Clec1b
1500011K16Rik	Greb1	1.58613e-47	6.177e-45	4.684	14.4815	0.557823	Dsp	7.54931e-39	2.87e-36	4.69313	13.0369	0.621429	Nid1	1.35939e-37	5.42636e-35	6.88224	12.8145	0.632911	Slc30a10	8.91763e-37	3.39018e-34	7.47582	12.6678	0.878788	Myo6	5.54052e-16	2.26834e-13	2.72473	8.09902	0.898876	Gm5511	1.26529e-13	4.69836e-11	1.73326	7.40976	0.891892	Hbb-bh1	1.25328e-10	4.13322e-08	2.87236	6.43274	0.794521	Myo1f	4.64112e-16	1.7644e-13	4.44883	8.12054	0.934783	Zyx
1500015A07Rik	3632451O06Rik	3.05949e-47	1.16311e-44	5.39848	14.4363	0.190476	Ddt	2.84974e-38	1.03413e-35	3.07719	12.9352	0.235714	Serpinh1	1.49691e-37	5.82957e-35	4.17566	12.8071	0.0632911	Rplp0	1.30796e-36	4.74641e-34	1.13554	12.6377	0.151515	Fam111a	8.31941e-16	3.3209e-13	3.09104	8.04941	0.235955	Ftl2-ps	1.49276e-13	5.41701e-11	1.0144	7.3878	0.297297	Fat4	1.31489e-10	4.19897e-08	1.53541	6.42544	0.260274	Il17ra	4.79496e-16	1.78049e-13	4.17399	8.11658	0.304348	Vwf
1500026H17Rik	Dsp	3.26766e-47	1.21337e-44	5.56444	14.4317	0.00680272	Ptpn13	9.36367e-38	3.32244e-35	4.43244	12.8434	0.0285714	Ldb2	1.86689e-37	7.09729e-35	6.59849	12.7899	0.0379747	Epb42	3.16659e-36	1.12358e-33	8.14803	12.568	0.0909091	Sla2	9.94589e-16	3.87332e-13	3.35052	8.02753	0.168539	Cited4	1.57592e-13	5.59173e-11	3.62682	7.38059	0.378378	Gm6977	1.74128e-10	5.45158e-08	0.94429	6.38258	0.109589	Ttyh2	5.0235e-16	1.82296e-13	3.94113	8.11093	0	Timp3
1600002H07Rik	Zscan10	4.73165e-47	1.71189e-44	5.6272	14.4062	0.755102	Aif1l	1.76255e-37	6.11796e-35	4.3724	12.7944	0.735714	Pcdh17	1.91504e-37	7.11103e-35	6.6341	12.7879	0.35443	Hspd1-ps3	6.18203e-36	2.10018e-33	2.05339	12.515	0.469697	Ptpn7	1.0919e-15	4.09904e-13	3.47479	8.01606	0.573034	Ppp3r1	1.75202e-13	6.08141e-11	2.07673	7.36647	0.594595	Itgb3	2.05668e-10	6.3152e-08	2.97066	6.35705	0.506849	Spi1	8.13751e-16	2.88737e-13	3.66395	8.05212	0.565217	Clu
1600002K03Rik	Prtg	7.40044e-47	2.56876e-44	4.93537	14.3752	0.455782	Gm4518	1.8957e-37	6.44014e-35	0.722535	12.7887	0.442857	S100a11	2.39433e-37	8.68871e-35	3.11163	12.7706	0.227848	Redrum	9.35676e-36	3.11249e-33	8.11878	12.482	0.424242	Rap1b	1.11435e-15	4.09904e-13	1.62929	8.01356	0.460674	Epor	1.81065e-13	6.15119e-11	4.3221	7.36208	0.432432	Kctd12	2.41335e-10	7.00418e-08	2.49045	6.33243	0.342466	Gm9025	8.66115e-16	3.00636e-13	3.87564	8.04448	0.565217	Slc35d3
1600012H06Rik	Gata4	7.82544e-47	2.65849e-44	5.73515	14.3714	0.659864	Tmem108	3.13959e-37	1.04437e-34	4.93546	12.7494	0.65	Lpp	2.66563e-37	9.45824e-35	4.93885	12.7622	0.64557	Prdx6	1.3812e-35	4.50074e-33	2.19309	12.451	0.454545	Runx1	1.12957e-15	4.09904e-13	2.9981	8.01189	0.561798	Pkd1l3	1.94741e-13	6.47797e-11	4.09525	7.35236	0.594595	Gm4342	2.45653e-10	7.00418e-08	0.433121	6.32969	0.424658	Hspa1a	1.03676e-15	3.52212e-13	3.75057	8.02243	0.478261	Mmrn1
1600014C10Rik	Fgf3	1.24654e-46	4.14655e-44	5.01377	14.3391	0.217687	Lrp2	3.36111e-37	1.09524e-34	6.08992	12.7441	0.207143	Rell1	4.40304e-37	1.52833e-34	4.95402	12.7231	0.202532	Smim1	2.43612e-35	7.77952e-33	5.30697	12.4056	0.136364	Rpl39	1.17248e-15	4.16021e-13	0.825256	8.00731	0.47191	Ccnd3-ps	1.99834e-13	6.51172e-11	2.15779	7.34891	0.378378	Cox7b	2.52271e-10	7.0667e-08	0.534594	6.32559	0.383562	Bex6	1.37537e-15	4.48173e-13	4.07634	7.98765	0.586957	Lrmp
1600020E01Rik	Pdpn	8.19477e-46	2.61692e-43	4.97441	14.2078	0.482993	Impact	4.78699e-37	1.52868e-34	1.80364	12.7165	0.457143	Cd93	4.63187e-37	1.57355e-34	7.50989	12.7191	0.556962	Gm8730	2.6799e-35	8.39018e-33	1.1271	12.398	0.378788	Syncrip	1.25465e-15	4.35499e-13	1.10446	7.99897	0.438202	Ccnd3	2.30003e-13	7.34491e-11	2.3728	7.33009	0.567568	Gm15495	2.79705e-10	7.56958e-08	0.970257	6.30963	0.452055	Rps6ka1	1.64431e-15	5.25095e-13	3.49477	7.96559	0.369565	Myom1
1700001C19Rik	Wls	1.00484e-45	3.14593e-43	3.5448	14.1935	0.0408163	H19	1.56554e-36	4.90137e-34	3.46412	12.6236	0.0285714	Mrc1	5.8661e-37	1.95133e-34	8.41249	12.7006	0.0126582	Gm9625	2.74454e-35	8.42731e-33	1.14484	12.3961	0	Nudc	1.28908e-15	4.37931e-13	1.16284	7.99563	0.011236	Gm10116	2.70884e-13	8.35663e-11	0.888007	7.30813	0.027027	Gm17837	2.90192e-10	7.7225e-08	1.32528	6.30393	0	Cytip	1.71339e-15	5.36424e-13	4.58651	7.96051	0.0434783	Srgap3
1700001D01Rik	Aif1l	1.09541e-45	3.36354e-43	4.82798	14.1875	0.142857	Sall4	2.02398e-36	6.21478e-34	4.55192	12.6033	0.15	Stab1	8.64123e-37	2.81581e-34	7.14139	12.6703	0.0379747	Cdc42ep3	3.34043e-35	1.00635e-32	6.12756	12.3803	0.0151515	Cd34	1.51867e-15	5.0518e-13	3.41678	7.97542	0.0786517	Ftl1	2.72152e-13	8.35663e-11	0.842665	7.3075	0	Gm28112	3.11414e-10	8.1514e-08	2.52804	6.29299	0.0273973	Myb	1.95597e-15	6.00596e-13	4.28364	7.94411	0.0217391	Tuba8
1700006J14Rik	T	1.46015e-45	4.39891e-43	6.53801	14.1673	0.340136	Ptch1	2.13241e-36	6.42418e-34	3.53946	12.5992	0.264286	Col4a1	8.83721e-37	2.82208e-34	5.51606	12.6685	0.21519	Tfrc	4.9448e-35	1.43552e-32	4.81295	12.3488	0.166667	Mpl	1.58945e-15	5.17934e-13	3.80401	7.96979	0.325843	Smox	3.0296e-13	8.95809e-11	4.3349	7.29307	0.459459	Gm13359	3.68614e-10	9.493e-08	1.02718	6.26677	0.369863	Celf2	2.9451e-15	8.82744e-13	4.50303	7.89321	0.478261	Alox12
1700007L15Rik	Hunk	2.73747e-45	8.0943e-43	4.93819	14.1231	0.272109	Ngfrap1	2.94086e-36	8.69568e-34	2.00278	12.5738	0.2	Creb3l2	1.08729e-36	3.40409e-34	5.58855	12.6522	0.164557	Gm6977	5.0636e-35	1.44376e-32	2.37579	12.3469	0.272727	Kctd12	1.87789e-15	5.99684e-13	3.08061	7.94915	0.202247	Mir703	3.59852e-13	1.04284e-10	1.4058	7.26986	0.351351	Anp32-ps	4.92728e-10	1.21037e-07	1.23499	6.2214	0.205479	Fcer1g	2.98542e-15	8.82744e-13	5.06779	7.89151	0.217391	Prkca
1700008J07Rik	Wasf1	4.55852e-45	1.32338e-42	4.04961	14.0871	0.204082	Ptprs	6.66449e-36	1.93476e-33	3.50297	12.509	0.1	Tek	1.28606e-36	3.94896e-34	5.58035	12.639	0.0632911	Tmem14c	5.43726e-35	1.5231e-32	2.87909	12.3412	0.106061	Hmga1	1.93887e-15	6.07017e-13	1.17304	7.94519	0.213483	Yod1	3.65748e-13	1.04284e-10	2.91692	7.26767	0.216216	Gm11488	5.33688e-10	1.29112e-07	1.15147	6.20886	0.123288	Csf1r	3.34326e-15	9.70577e-13	4.4704	7.87738	0.0652174	Prkcq
1700010I14Rik	Mixl1	7.72658e-45	2.20304e-42	6.7256	14.0498	0.0884354	Ak4	8.04052e-36	2.29255e-33	3.65028	12.4941	0.0642857	Tfpi	1.67242e-36	5.03839e-34	4.8392	12.6184	0.101266	Kel	7.50993e-35	2.06743e-32	7.72885	12.3151	0.030303	Akap5	5.15571e-15	1.5831e-12	3.1145	7.82305	0.157303	Gm13846	3.91201e-13	1.09584e-10	4.22507	7.25857	0.0810811	Ikzf2	5.73794e-10	1.36743e-07	2.65762	6.19747	0.109589	Bin2	4.83981e-15	1.36185e-12	4.89861	7.83101	0.434783	Syk
1700012I11Rik	Hnrnpa1	1.12388e-44	3.11443e-42	1.30283	14.0232	0	Rpl15-ps3	1.61097e-35	4.5127e-33	0.932735	12.4387	0.0142857	Palld	1.84921e-36	5.46785e-34	5.4522	12.6105	0	Hbq1b	3.92779e-34	1.02812e-31	7.8739	12.1809	0	Atp2a3	6.94183e-15	2.09132e-12	2.82887	7.78554	0.011236	Alas2	4.41267e-13	1.21478e-10	5.37856	7.24226	0.0540541	Nrg1	5.94076e-10	1.38671e-07	2.13374	6.19199	0.0547945	Sash3	4.86163e-15	1.36185e-12	4.68983	7.83044	0.0652174	Cd9-ps
1700016C15Rik	Epb41l3	1.15082e-44	3.11443e-42	4.80903	14.0215	0.142857	Pdpn	1.86405e-35	5.13159e-33	4.57542	12.427	0.0428571	Ramp2	2.10239e-36	6.02795e-34	6.24476	12.6003	0.0506329	Abcb10	4.86305e-34	1.25239e-31	5.52571	12.1635	0	Dnmt3b	7.08051e-15	2.0936e-12	2.25325	7.78303	0.0561798	Aqp8	5.16328e-13	1.39732e-10	4.38866	7.22093	0	Rnf141	5.99254e-10	1.38671e-07	2.34443	6.19063	0.0136986	Il12a	5.52588e-15	1.50556e-12	3.78547	7.81432	0	P2rx1
1700017B05Rik	Ncs1	1.15082e-44	3.11443e-42	5.48157	14.0215	0.789116	Wfdc2	1.92498e-35	5.20953e-33	4.57323	12.4245	0.85	Cdh5	2.11414e-36	6.02795e-34	6.76579	12.5999	0.848101	Slc39a8	5.12579e-34	1.2991e-31	5.4144	12.1592	0.469697	Samsn1	7.73911e-15	2.24673e-12	3.26728	7.77178	0.640449	Itgb3	5.40698e-13	1.43889e-10	4.95783	7.21466	0.351351	Samsn1	6.5636e-10	1.49716e-07	2.84233	6.17626	0.575342	Pla2g4a	6.42151e-15	1.70887e-12	5.20753	7.79538	0.717391	Gp5
1700020I14Rik	Myl7	2.00182e-44	5.32718e-42	4.76809	13.9822	0.979592	Nup62cl	2.13818e-35	5.69005e-33	4.70217	12.4161	0.985714	Clec14a	2.80891e-36	7.86841e-34	7.51377	12.5775	0.987342	Prdx3	7.44792e-34	1.85814e-31	2.58958	12.1286	0.954545	Was	1.58485e-14	4.43954e-12	2.36922	7.68049	1	Nfe2	1.1456e-12	2.95029e-10	4.44537	7.11177	0.972973	Cd34	7.2709e-10	1.6194e-07	3.18852	6.16008	1	St6galnac4	8.37769e-15	2.18171e-12	3.9254	7.76173	0.978261	Il10ra
1700021A07Rik	Ptpn13	2.59544e-44	6.79368e-42	4.79611	13.9637	0	Igf2r	3.36556e-35	8.80948e-33	3.08445	12.3797	0	Pcdh12	3.28244e-36	9.03634e-34	5.77885	12.5652	0.0379747	Bcas2	9.13288e-34	2.24346e-31	2.0095	12.1119	0.0151515	Tram1	2.08183e-14	5.73114e-12	1.28487	7.64547	0.0337079	Adam10	1.26026e-12	3.10986e-10	1.72745	7.0986	0	Gm9577	7.30237e-10	1.6194e-07	1.25391	6.15939	0	Nfam1	8.47161e-15	2.18171e-12	4.14385	7.76032	0.130435	Prune2
1700021F05Rik	Skp1a	2.7337e-44	7.04016e-42	1.10763	13.96	0.857143	Myrf	5.09146e-35	1.31122e-32	4.46332	12.3464	0.9	Akap12	3.54815e-36	9.49622e-34	5.09613	12.559	0.78481	Sptb	1.02009e-33	2.46785e-31	6.28227	12.1028	0.924242	Mrvi1	2.59391e-14	7.01983e-12	3.21937	7.61712	0.932584	Sptb	1.33378e-12	3.22674e-10	4.23297	7.09076	0.783784	Zfp69	9.77045e-10	2.08006e-07	2.14157	6.11312	0.917808	Adcy7	9.42766e-15	2.38939e-12	4.02282	7.74675	0.934783	Lcp2
1700023H06Rik	Tmeff1	5.94476e-44	1.50667e-41	4.2476	13.9045	0.0816327	Hsd11b2	1.65052e-34	4.13524e-32	4.1982	12.2514	0.0571429	Hmcn1	3.58781e-36	9.49622e-34	5.6741	12.5581	0.126582	Fam210b	2.09527e-33	4.91988e-31	5.91891	12.0436	0.0757576	Slc35d3	2.69634e-14	7.1754e-12	2.73338	7.61212	0.101124	Csf2rb	1.40513e-12	3.34861e-10	4.85558	7.08354	0.027027	H2afz	1.05536e-09	2.18842e-07	0.837723	6.10081	0.0821918	Cebpb	1.1984e-14	2.94382e-12	2.71869	7.71621	0.304348	Cdkn2d
1700024P16Rik	Dlg5	6.65422e-44	1.66012e-41	4.18725	13.8965	0.0408163	Pmp22	1.65751e-34	4.13524e-32	4.73234	12.2511	0.0357143	Ecscr	3.62792e-36	9.49622e-34	6.23308	12.5572	0.0253165	Gm10116	2.61056e-33	6.041e-31	1.28286	12.0255	0.030303	Ptk2b	5.76443e-14	1.50886e-11	2.88479	7.51332	0.157303	Pbx1	1.49705e-12	3.51521e-10	2.87491	7.07476	0.162162	Clu	1.09209e-09	2.23557e-07	2.92665	6.09533	0.136986	Sirpa	1.26948e-14	3.07118e-12	4.22854	7.70886	0.0869565	Tln1
1700025G04Rik	Cfc1	7.41299e-44	1.82097e-41	5.1921	13.8887	0.639456	Tead2	4.20007e-34	1.03173e-31	3.44578	12.1755	0.535714	Kdr	4.30965e-36	1.10988e-33	5.02804	12.5436	0.455696	Ftl1	3.4052e-33	7.76726e-31	1.23323	12.0035	0.0151515	P2ry14	6.22214e-14	1.60225e-11	2.88713	7.50332	0.382022	Gnaz	1.53129e-12	3.5435e-10	4.0547	7.07163	0.162162	Tgfbr3	1.14955e-09	2.3234e-07	2.4892	6.08713	0.273973	Dock2	1.48869e-14	3.49137e-12	3.7592	7.6885	0.586957	Susd3
1700026L06Rik	Ldhb	8.49351e-44	2.05479e-41	4.84777	13.879	0.0408163	Ccnd2	8.26881e-34	1.97057e-31	3.04575	12.1201	0.0714286	Ptrf	4.73609e-36	1.19476e-33	6.04811	12.5361	0.0126582	Klf1	3.62835e-33	8.1597e-31	6.69311	11.9983	0.484848	Snrpert	6.3219e-14	1.60225e-11	0.977384	7.50124	0.0898876	Smim3	1.78537e-12	4.03322e-10	3.58862	7.0503	0.324324	Gm42666	1.22379e-09	2.44252e-07	1.11874	6.0771	0.0684932	Ikzf1	1.52194e-14	3.49137e-12	4.41304	7.68567	0.152174	Gucy1a3
1700028E10Rik	Greb1l	1.04882e-43	2.49949e-41	5.04736	13.8639	0.0816327	Mdk-ps1	8.95295e-34	2.10223e-31	2.09525	12.1136	0.0571429	Maf	4.78893e-36	1.19476e-33	7.83593	12.5352	0.0126582	Asns	4.23957e-33	9.40184e-31	3.18864	11.9854	0.030303	Afap1l1	6.56779e-14	1.63856e-11	2.76452	7.49623	0.0561798	Tspan32	1.88458e-12	4.12206e-10	4.75521	7.04277	0.135135	Gm11966	1.26623e-09	2.49603e-07	0.761954	6.07162	0.0410959	Cpeb2	1.5525e-14	3.49137e-12	3.80584	7.68313	0.0434783	Nrgn
1700028J19Rik	Krt8	2.29534e-43	5.31155e-41	5.32147	13.8075	0.0680272	Usp22	1.08511e-33	2.511e-31	2.1268	12.0978	0.142857	Gngt2	5.23336e-36	1.28555e-33	5.33595	12.5282	0.0126582	Rpl3-ps2	4.75729e-33	1.04054e-30	1.0568	11.9758	0.030303	Itga2b	6.79063e-14	1.66809e-11	2.8359	7.49186	0.0561798	Ache	2.13276e-12	4.5405e-10	3.83458	7.02552	0.0810811	Gm13772	1.39442e-09	2.65808e-07	0.955893	6.05612	0.0684932	H2-K1	1.82365e-14	4.02251e-12	3.29529	7.66249	0.0217391	G6b
1700028K03Rik	Yap1	3.15905e-43	7.20579e-41	4.39089	13.7845	0.0136054	Pgam1-ps2	3.46464e-33	7.90283e-31	1.35564	12.0021	0.0285714	Anxa6	5.81462e-36	1.4067e-33	4.77878	12.5198	0.0126582	Mllt3	5.98849e-33	1.29214e-30	5.77537	11.9567	0	Gucy1a3	7.15591e-14	1.73119e-11	3.54215	7.48498	0.0224719	Hmbs	2.87304e-12	5.88125e-10	2.80191	6.9838	0	Gm2986	1.45081e-09	2.69361e-07	1.13019	6.04974	0	Gm7901	1.83979e-14	4.02251e-12	2.4841	7.66136	0	Ank3
1700029J07Rik	Mesp1	5.36899e-43	1.20742e-40	7.23432	13.7462	0.170068	Foxf1	1.09171e-32	2.38785e-30	3.77456	11.9067	0.0714286	Arhgap31	8.06058e-36	1.92095e-33	6.24865	12.4939	0.0253165	Tmod1	6.34281e-33	1.35034e-30	6.79942	11.9519	0.0909091	Fermt3	8.25318e-14	1.96684e-11	3.47796	7.46622	0.0898876	Gm12164	2.96428e-12	5.99122e-10	1.43531	6.97941	0.0810811	Spns2	1.63825e-09	3.00665e-07	2.59669	6.03013	0.0410959	Rnf130	2.5464e-14	5.28032e-12	3.37723	7.61951	0.108696	Ptpn11
1700030C10Rik	Gm14681	6.17166e-43	1.36865e-40	1.41911	13.7361	0.163265	Col1a1	1.2658e-32	2.72823e-30	4.93699	11.8944	0.15	Hsp90b1	8.75754e-36	2.05635e-33	1.49423	12.4873	0.0759494	Rpl3-ps1	8.16601e-33	1.71561e-30	0.915789	11.9309	0.106061	Car8	8.50515e-14	1.98377e-11	3.32397	7.46226	0.258427	Gtf2a2	4.10229e-12	7.98795e-10	1.63083	6.93361	0.162162	Smtnl2	1.75786e-09	3.11864e-07	2.46857	6.01873	0.109589	Pik3cd	3.11385e-14	6.37421e-12	3.9283	7.5935	0.173913	Trpc6
1700030K09Rik	Prdm6	8.15246e-43	1.78315e-40	4.16541	13.7159	0.251701	Acta2	1.2815e-32	2.72823e-30	5.48669	11.8934	0.221429	Gpm6b	9.51436e-36	2.20168e-33	6.36598	12.4807	0.126582	Pfkfb4	1.37513e-32	2.85151e-30	6.48363	11.8875	0.409091	Gm13212	8.57271e-14	1.98377e-11	2.36842	7.46122	0.269663	Gm26384	4.10229e-12	7.98795e-10	1.32266	6.93361	0.378378	RP24-215A14.6	1.75786e-09	3.11864e-07	0.763334	6.01873	0.342466	Tmem173	3.2245e-14	6.51717e-12	4.11891	7.58897	0.347826	Ubash3b
1700034J05Rik	Dsg2	8.48008e-43	1.82975e-40	4.87315	13.7131	0.0544218	Csnk2a2	1.31888e-32	2.77086e-30	1.15366	11.891	0.0428571	Igfbp4	9.83497e-36	2.24336e-33	4.27785	12.4781	0.0506329	Slc25a21	2.73397e-32	5.45666e-30	8.04869	11.8299	0.0151515	Igfbp5	9.57571e-14	2.16027e-11	3.85819	7.44663	0.0337079	Gpx4	4.50249e-12	8.59647e-10	1.08973	6.92044	0	Gm6640	1.8157e-09	3.18585e-07	1.08572	6.01349	0.0136986	Fbp2	4.43039e-14	8.73335e-12	5.08468	7.54769	0	Actg1
1700034P13Rik	Cadm1	9.32511e-43	1.98525e-40	4.18597	13.7062	0.0204082	Ptgis	1.86525e-32	3.86785e-30	3.83747	11.862	0.05	Thsd1	1.02792e-35	2.31166e-33	5.87004	12.4745	0	Fech	5.54181e-32	1.09242e-29	5.34602	11.7705	0.318182	Naa50	9.606e-14	2.16027e-11	1.4239	7.44621	0.0898876	Ncoa3	4.52248e-12	8.59647e-10	1.5983	6.91981	0.027027	Adgrf5	1.98379e-09	3.40593e-07	2.37652	5.99913	0.0136986	Rgs18	5.97299e-14	1.11858e-11	5.18427	7.50867	0.0217391	Atp2a3
1700037C18Rik	Tbx20	9.99602e-43	2.10008e-40	4.60607	13.7011	0.0680272	Apela	2.12207e-32	4.34399e-30	5.4663	11.8512	0.0214286	Tmem2	2.0355e-35	4.51401e-33	4.10486	12.42	0.0632911	Hspd1	6.94891e-32	1.35309e-29	1.57487	11.7514	0.030303	Tgfbr3	1.06266e-13	2.3566e-11	2.88037	7.43287	0.123596	Ptma	5.14135e-12	9.65788e-10	0.879851	6.90162	0.0810811	Usp14	2.17004e-09	3.64727e-07	0.983113	5.98454	0.109589	Slc22a3	6.97636e-14	1.28036e-11	4.44942	7.48831	0.0652174	Adgrg1
1700037H04Rik	Cdk14	1.8659e-42	3.8196e-40	4.08797	13.6557	0.891156	Rnd3	2.17483e-32	4.39564e-30	4.04139	11.8491	0.928571	Flt1	2.18627e-35	4.78195e-33	5.6985	12.4143	0.518987	Hipk2	8.71013e-32	1.6756e-29	4.9106	11.7323	0.969697	Celf2	1.08808e-13	2.37992e-11	3.37415	7.42974	0.853933	Plek	5.37344e-12	9.97647e-10	5.80847	6.89534	0.891892	Igfbp5	2.26945e-09	3.77462e-07	3.42249	5.97724	0.780822	Ly6e	7.44175e-14	1.35026e-11	4.33555	7.47983	0.76087	Dusp3
1700047A11Rik	Cdc14b	2.76122e-42	5.51105e-40	4.3267	13.6272	0.047619	Fam60a	2.67921e-32	5.28136e-30	1.97563	11.8316	0.0857143	Col18a1	2.34813e-35	5.06657e-33	4.99306	12.4086	0.113924	Snca	1.26345e-31	2.37336e-29	6.13978	11.7007	0.030303	Erg	1.11762e-13	2.41148e-11	2.33854	7.4262	0.146067	Cmas	8.63514e-12	1.56679e-09	2.81563	6.82759	0	Csgalnact1	2.49216e-09	4.10231e-07	2.30955	5.96197	0.0547945	Ubash3a	8.81828e-14	1.54727e-11	3.84359	7.45749	0.0652174	Dapp1
1700047N06Rik	Tmem98	3.98089e-42	7.84727e-40	4.23425	13.6004	0.00680272	Gm4575	2.99163e-32	5.8253e-30	0.686439	11.8224	0	Mcam	2.46711e-35	5.25232e-33	5.96022	12.4046	0.0253165	Adra2b	1.64562e-31	3.0553e-29	7.23267	11.6783	0	Gm6501	1.31209e-13	2.79336e-11	1.44951	7.40494	0.0561798	Abcg1	9.06031e-12	1.62546e-09	4.2599	6.82069	0.027027	Cd93	2.63513e-09	4.29337e-07	2.99176	5.95285	0.246575	Ptgs1	1.00068e-13	1.73672e-11	4.55402	7.44081	0	Gp6
1700048O20Rik	Bmpr1a	5.20828e-42	1.00654e-39	4.28376	13.5808	0.210884	Pdgfra	3.15471e-32	6.06882e-30	4.18211	11.8179	0.192857	Peak1	2.73832e-35	5.75299e-33	4.56294	12.3963	0.0886076	Gm12174	3.26009e-31	5.78377e-29	0.882148	11.62	0.0909091	Uqcrb	1.47826e-13	3.10572e-11	0.728671	7.3891	0.11236	Hnrnpu	9.75803e-12	1.73118e-09	1.05485	6.81003	0.135135	Gm5457	3.0116e-09	4.80862e-07	0.738777	5.93096	0.0821918	Adgrg3	1.255e-13	2.15469e-11	4.10219	7.41084	0.152174	Dok2
1700049G17Rik	Dusp9	5.7616e-42	1.09518e-39	3.81134	13.5734	0.29932	Kdm6b	3.36757e-32	6.4012e-30	2.0768	11.8124	0.292857	Parva	2.94075e-35	6.09804e-33	5.67509	12.3905	0.0886076	Ppox	3.60505e-31	6.32548e-29	5.32179	11.6114	0.0454545	Apoe	1.84022e-13	3.81594e-11	2.18166	7.35992	0.0786517	Gm13007	1.02373e-11	1.79625e-09	1.38189	6.80313	0.135135	Hnrnpk	3.11794e-09	4.92912e-07	0.518057	5.92527	0.0958904	Cd53	1.48174e-13	2.50103e-11	3.84975	7.38879	0.0869565	Rasa3
1700052K11Rik	2810474O19Rik	1.00298e-41	1.88406e-39	2.11118	13.5327	0.0952381	Rab34	4.3183e-32	8.1118e-30	3.10088	11.7915	0.0785714	Apln	3.382e-35	6.92312e-33	7.09145	12.3793	0.126582	Mrap	6.38328e-31	1.09593e-28	6.46154	11.5625	0.030303	Alox5	1.88088e-13	3.85025e-11	3.25822	7.357	0.292135	Bcas2	1.09758e-11	1.90489e-09	1.45596	6.79309	0.0810811	Rpl22l1	3.27751e-09	5.11609e-07	0.819663	5.91706	0.109589	Plcb2	1.57593e-13	2.5941e-11	3.52279	7.38059	0.0217391	Smim3
1700055D18Rik	Set	1.0215e-41	1.89654e-39	1.10254	13.5313	0.0204082	Cfc1	4.82008e-32	8.84623e-30	4.48188	11.7822	0.00714286	Plvap	3.91032e-35	7.9033e-33	5.55412	12.3677	0.0379747	Rhd	8.35782e-31	1.40473e-28	7.73625	11.5393	0.030303	Dek	1.98953e-13	3.97086e-11	0.873362	7.3495	0.0224719	Gucy1a3	1.18176e-11	1.99131e-09	4.61676	6.78242	0.0810811	Gm12445	3.30029e-09	5.11609e-07	0.921359	5.91592	0.0273973	Angpt1	1.74121e-13	2.83692e-11	4.27739	7.3673	0.0652174	Prkar2b
1700056N10Rik	Gjc1	1.0742e-41	1.97147e-39	4.37681	13.5276	0.142857	Zfp185	1.05497e-31	1.89266e-29	4.0876	11.716	0.264286	Fmo1	7.4508e-35	1.48709e-32	7.37447	12.3158	0.0759494	Gm5835	1.13383e-30	1.88582e-28	0.917807	11.5131	0.106061	Gm13157	1.98953e-13	3.97086e-11	2.39977	7.3495	0.157303	Rpl39	1.1869e-11	1.99131e-09	1.04851	6.7818	0.0810811	Kit	3.33706e-09	5.12335e-07	2.35753	5.91409	0.123288	Srgn	1.95633e-13	3.15522e-11	4.60139	7.35175	0.478261	Pde5a
1700061G19Rik	Enah	1.43253e-41	2.59923e-39	4.21866	13.5065	0.102041	Tspan12	1.10299e-31	1.95682e-29	3.92208	11.7123	0.0428571	Calcrl	8.17419e-35	1.61132e-32	6.50322	12.3083	0	Rab3il1	1.52022e-30	2.50241e-28	5.30293	11.4877	0	Mfng	2.4433e-13	4.81632e-11	2.92434	7.32198	0.0224719	1110028F11Rik	1.19725e-11	1.99131e-09	3.97198	6.78054	0.0810811	Erg	3.49301e-09	5.30543e-07	1.98567	5.90657	0	Cd47	2.07128e-13	3.30722e-11	3.02703	7.34411	0.0434783	Sla2
1700066B19Rik	Fbln2	1.46561e-41	2.62937e-39	4.87235	13.5048	0.0340136	Tagln	1.14852e-31	2.01521e-29	4.36496	11.7088	0.0285714	Arhgef15	9.21481e-35	1.7943e-32	5.61332	12.2986	0.0253165	Gm15590	3.85627e-30	6.09634e-28	1.35067	11.407	0.0454545	Gm5778	2.62419e-13	5.10981e-11	0.698057	7.3124	0.0786517	Wapl	1.27778e-11	2.10001e-09	1.23611	6.77113	0.108108	Flt4	3.52211e-09	5.30543e-07	2.45831	5.9052	0.0958904	Hcls1	2.16069e-13	3.41581e-11	3.26262	7.33846	0.195652	Tbxas1
1700066M21Rik	Lsr	3.80461e-41	6.74981e-39	3.70423	13.4343	0.231293	Hmgb1-ps2	1.47555e-31	2.53334e-29	0.727425	11.6876	0.228571	Ralb	1.09676e-34	2.10987e-32	2.95961	12.2845	0.367089	Rpl4	4.52121e-30	7.07747e-28	0.826947	11.3932	0.227273	Il11ra1	2.98444e-13	5.74127e-11	2.38404	7.2951	0.314607	Itga2b	1.28891e-11	2.10001e-09	3.94269	6.76988	0.351351	P2ry1	3.74289e-09	5.58531e-07	2.14431	5.89517	0.287671	Wdfy4	2.24439e-13	3.51335e-11	3.87986	7.33337	0.152174	Ltbp1
1700086O06Rik	Skil	3.84806e-41	6.75186e-39	3.24612	13.4335	0.217687	Tubb5	2.6572e-31	4.51357e-29	0.681519	11.6375	0.257143	Coro2b	1.15805e-34	2.20126e-32	5.63003	12.2801	0.316456	Gm13456	1.15068e-29	1.68558e-27	0.873581	11.3115	0.484848	Myb	3.21947e-13	6.11968e-11	2.53886	7.28488	0.41573	Mdm1	1.49332e-11	2.40846e-09	3.65425	6.74855	0.432432	Gm5256	3.84765e-09	5.68846e-07	0.684809	5.89061	0.287671	Fcgr3	2.78242e-13	4.27181e-11	4.08698	7.30453	0.413043	Btk
1700096K18Rik	Sall1	5.23895e-41	8.99466e-39	5.02725	13.4106	0.047619	Lef1	2.90286e-31	4.87895e-29	4.08573	11.6299	0.0428571	Gng11	1.71203e-34	3.20456e-32	5.04742	12.2485	0.21519	Atpif1	1.31118e-29	1.88609e-27	1.34953	11.3001	0.181818	Gm15495	4.90976e-13	9.22284e-11	0.985533	7.22777	0.314607	Samd14	2.52317e-11	3.91141e-09	3.67423	6.67201	0.351351	Mfng	4.16783e-09	6.04502e-07	2.14302	5.87739	0.109589	Serpinb1a	3.54914e-13	5.39707e-11	4.34227	7.27173	0.217391	Tnnt1
1700097N02Rik	Hsf2	1.05645e-40	1.77561e-38	2.42701	13.3585	0.0340136	Fbln1	6.00766e-31	9.99212e-29	3.58	11.5677	0.0142857	Srgap1	1.72601e-34	3.20456e-32	5.22126	12.2478	0	Rpl7	1.60317e-29	2.28552e-27	0.871675	11.2824	0	Col18a1	5.53323e-13	1.02732e-10	2.88895	7.21152	0.0674157	Slain2	2.74822e-11	4.17913e-09	3.17871	6.65947	0.027027	Gm5511	4.2024e-09	6.04502e-07	1.05895	5.87602	0	Psme1	3.71637e-13	5.59804e-11	2.17706	7.26551	0.173913	Rasgrp2
1700102P08Rik	Ncam1	2.50921e-40	4.13037e-38	4.01227	13.294	0.0204082	Fndc3c1	6.78615e-31	1.11706e-28	3.69995	11.5572	0.05	Ptprb	1.74957e-34	3.21096e-32	6.39256	12.2467	0.0253165	6030468B19Rik	2.03536e-29	2.87598e-27	6.43957	11.2614	0.0151515	Ppp3r1	5.70523e-13	1.04707e-10	1.27844	7.20735	0.0224719	Bex4	3.17671e-11	4.78515e-09	2.42018	6.63814	0	Hmgb1	4.27237e-09	6.07021e-07	0.654786	5.87329	0.0410959	Cd34	3.90762e-13	5.83112e-11	4.81645	7.25872	0.0217391	Sdpr
1700109H08Rik	Rnd3	3.08517e-40	5.02662e-38	4.58695	13.2785	0.489796	Csrp2	7.4983e-31	1.22169e-28	3.22486	11.5487	0.592857	Flt4	2.29385e-34	4.16203e-32	5.5171	12.2247	0.443038	Rpl14-ps1	2.62519e-29	3.67687e-27	0.832894	11.2389	0.333333	Arhgap6	5.92762e-13	1.0716e-10	2.70239	7.20214	0.606742	Blvrb	3.70164e-11	5.46858e-09	4.03142	6.61555	0.567568	Arhgap31	4.29594e-09	6.07021e-07	2.2889	5.87238	0.452055	Cd33	4.23038e-13	6.25431e-11	3.92404	7.24798	0.543478	Clint1
1700109K24Rik	Krt18	4.5985e-40	7.41658e-38	5.25927	13.2486	0.204082	Tead1	9.69691e-31	1.56395e-28	3.70792	11.5265	0.2	F11r	2.48779e-34	4.46321e-32	4.68054	12.2181	0.113924	Ftl2-ps	3.08738e-29	4.28663e-27	1.28828	11.2246	0.0151515	Fam212a	5.97311e-13	1.0716e-10	2.22665	7.20109	0.0674157	Cox17	4.06326e-11	5.85726e-09	1.43634	6.60175	0.027027	Gm43655	4.50151e-09	6.25005e-07	0.788876	5.86462	0.0684932	Ctf2	5.33061e-13	7.80861e-11	3.80263	7.21659	0.0217391	Dhrs3
1700112D23Rik	Usp29	5.62485e-40	8.89228e-38	4.12318	13.2334	0.0272109	Crb2	1.48395e-30	2.32297e-28	4.18164	11.4898	0.0857143	Camk2d	2.9737e-34	5.27567e-32	5.49874	12.2036	0.0253165	Rpl7-ps7	3.42098e-29	4.68123e-27	0.902905	11.2155	0.181818	Ipo11	7.50911e-13	1.31921e-10	1.38896	7.16983	0.11236	Gm20746	4.20315e-11	5.93909e-09	1.45058	6.59673	0.189189	Oit3	5.06512e-09	6.9694e-07	2.6261	5.84502	0.0958904	Ptpn6	5.61476e-13	8.15008e-11	4.06241	7.20952	0	Ccdc12
1700112E06Rik	Nasp	6.04222e-40	9.45844e-38	1.54868	13.2281	0.00680272	Cobll1	1.74265e-30	2.70145e-28	3.8828	11.4759	0.00714286	Pea15a	3.73061e-34	6.54578e-32	4.56186	12.1851	0.0126582	Slc29a1	3.70941e-29	4.97715e-27	4.03966	11.2084	0.0151515	Sub1	7.53201e-13	1.31921e-10	0.522712	7.16941	0.0224719	Fth1	4.34775e-11	6.08952e-09	1.18287	6.59171	0.0810811	Anp32a	5.66613e-09	7.66704e-07	0.814144	5.82632	0.0273973	Traf3ip3	6.05022e-13	8.70305e-11	4.20908	7.19935	0.108696	P2ry1
1700113A16Rik	RP24-269P21.1	7.58924e-40	1.17648e-37	1.03296	13.2109	0.108844	Foxh1	1.81673e-30	2.78464e-28	4.22749	11.4723	0.114286	Rgl1	3.79148e-34	6.58027e-32	5.33811	12.1838	0.0506329	Cdc25b	5.23657e-29	6.96769e-27	6.02766	11.1778	0.151515	Lyve1	7.60111e-13	1.31921e-10	3.40157	7.16816	0.179775	Gm29718	4.77096e-11	6.56706e-09	2.68099	6.57791	0.162162	Ppp1r16b	5.9514e-09	7.98538e-07	2.56755	5.81812	0.109589	Gm6681	8.0818e-13	1.14077e-10	1.12182	7.15976	0.0434783	Sardh
1700122E12Rik	Crabp1	9.59355e-40	1.47289e-37	4.58864	13.1933	0.047619	Fxyd6	1.83119e-30	2.78464e-28	4.14551	11.4717	0.0428571	Tspan18	4.00159e-34	6.79717e-32	5.04844	12.1794	0.0253165	Picalm	6.21966e-29	8.07393e-27	2.60112	11.1625	0.0151515	Wtap	7.90784e-13	1.35768e-10	1.19904	7.16274	0.0898876	Grap2	4.86236e-11	6.63567e-09	3.08152	6.57509	0	Inpp5d	6.51997e-09	8.67536e-07	2.43725	5.80284	0.0684932	Ifngr1	8.21623e-13	1.14077e-10	3.50103	7.1575	0.130435	Gm8464
1700123M08Rik	Tcf7	1.81355e-39	2.6812e-37	4.2808	13.1452	0.136054	Smarca1	2.05012e-30	3.08813e-28	4.5614	11.4619	0.135714	Fam107b	4.00159e-34	6.79717e-32	4.82316	12.1794	0.0886076	Smox	6.59825e-29	8.49631e-27	5.60725	11.1573	0.0757576	Ctla2a	8.61035e-13	1.46257e-10	3.16532	7.15107	0.146067	Abhd16a	4.9764e-11	6.67716e-09	3.38068	6.57164	0.0810811	Ptprm	9.14604e-09	1.16527e-06	1.36085	5.74585	0.0684932	B2m	9.68724e-13	1.33342e-10	2.82723	7.13488	0.195652	Wdr1
1700123O20Rik	Sgpl1	2.11397e-39	3.09668e-37	4.26536	13.1336	0.972789	Snai2	2.26342e-30	3.34631e-28	5.31775	11.4533	0.964286	Hecw2	4.26904e-34	7.17514e-32	5.578	12.1741	0.936709	Cpne7	6.79603e-29	8.68097e-27	5.44256	11.1547	0.924242	Ccnd3	9.43102e-13	1.58511e-10	1.6875	7.13856	0.955056	Cox7b	4.9764e-11	6.67716e-09	0.836721	6.57164	0.864865	Cnrip1	9.19546e-09	1.16527e-06	2.37501	5.74494	0.958904	Vav1	9.86809e-13	1.3467e-10	4.01164	7.13233	0.978261	Capn3
1810006J02Rik	Trim59	2.55853e-39	3.71382e-37	3.76421	13.1191	0	Gm10241	2.52857e-30	3.704e-28	0.771182	11.4437	0	Gm13597	4.36208e-34	7.25514e-32	3.23551	12.1724	0.0253165	Acp1	2.469e-28	3.0325e-26	2.17348	11.0393	0	Abcc1	1.00812e-12	1.67673e-10	2.28515	7.12939	0	Prkca	6.02579e-11	7.95156e-09	3.74944	6.5431	0	Uqcrb	9.4338e-09	1.17123e-06	0.561679	5.74061	0	Apobec3	1.21642e-12	1.64598e-10	3.75278	7.10349	0.0217391	1810058I24Rik
1810009A15Rik	Morc4	3.63113e-39	5.22327e-37	4.03188	13.0926	0.380952	Flnc	2.67247e-30	3.87922e-28	3.09157	11.4389	0.3	Esam	5.15483e-34	8.48527e-32	5.97996	12.1587	0.253165	Gm10177	2.71675e-28	3.31133e-26	1.19954	11.0307	0.318182	Alox5ap	1.06457e-12	1.75236e-10	2.8567	7.12189	0.325843	P2ry1	6.90492e-11	8.96348e-09	3.7396	6.52271	0.432432	Prkar2b	9.53594e-09	1.17123e-06	2.39799	5.73878	0.315068	Pmaip1	1.45013e-12	1.92951e-10	3.68953	7.07918	0.434783	F10
1810010H24Rik	Frmd6	4.66232e-39	6.58789e-37	4.31072	13.0736	0.00680272	Pkp2	2.70435e-30	3.89013e-28	3.72237	11.4379	0.0142857	Pald1	7.04177e-34	1.14731e-31	5.18345	12.1332	0.0126582	Hbb-bt	3.34134e-28	4.04176e-26	5.16603	11.0121	0	Map4k2	1.2233e-12	1.9931e-10	2.22614	7.10271	0.0224719	Ssx2ip	6.99212e-11	9.00349e-09	3.9038	6.52083	0.0810811	Nfib	9.63916e-09	1.17487e-06	1.25622	5.73696	0.0136986	Il1r1	1.65548e-12	2.16665e-10	4.37626	7.0608	0	Ptgs1
1810011H11Rik	Tgif1	5.85353e-39	8.05719e-37	3.96657	13.0563	0	Tcf7	3.67237e-30	5.23542e-28	3.64095	11.4113	0	Tax1bp3	7.21407e-34	1.16351e-31	3.10601	12.1312	0	Ucp2	4.24065e-28	5.09102e-26	4.88487	10.9906	0	Tacc1	1.25318e-12	2.02116e-10	1.79552	7.09938	0.101124	Gm42666	7.76197e-11	9.91482e-09	1.48289	6.50514	0	Kcnj2	1.08487e-08	1.29269e-06	2.42463	5.7169	0.0547945	Arhgdib	1.71722e-12	2.22918e-10	3.6458	7.05571	0.630435	Etfb
1810011O10Rik	Tmem47	6.77126e-39	9.24074e-37	4.11581	13.0452	0.102041	Gm14760	4.06872e-30	5.74913e-28	0.815941	11.4024	0.1	Egfl7	7.3116e-34	1.16744e-31	3.76097	12.1301	0.379747	Rragd	5.32302e-28	6.34274e-26	5.82089	10.9701	0	Ptges3	1.3391e-12	2.12335e-10	0.75672	7.09021	0.0224719	Fech	8.54305e-11	1.08259e-08	3.62819	6.49071	0	Ubash3b	1.10542e-08	1.30743e-06	2.48888	5.71371	0.0684932	Nagpa	1.7525e-12	2.25662e-10	3.18658	7.05288	0.0217391	Slain2
1810013L24Rik	Mdk	1.46608e-38	1.98381e-36	3.14903	12.9862	0.829932	Tbx3	7.26653e-30	1.01288e-27	3.69137	11.3518	0.828571	Tnfaip2	7.5917e-34	1.20016e-31	5.39051	12.1271	0.924051	Eef1a1	5.49439e-28	6.45065e-26	0.804566	10.9672	0.848485	Mctp1	1.34314e-12	2.12335e-10	3.10312	7.08979	0.910112	Ell2	9.47927e-11	1.19178e-08	4.25614	6.47503	0.864865	Sgip1	1.24689e-08	1.4639e-06	2.63139	5.69319	0.90411	Il12rb2	2.1906e-12	2.77598e-10	3.51035	7.02178	0.869565	Mdm1
1810014B01Rik	Fat1	3.98758e-38	5.35039e-36	3.90224	12.9093	0.285714	Gm4335	7.29509e-30	1.01288e-27	0.676546	11.3514	0.335714	Anxa2	8.3171e-34	1.30195e-31	5.79571	12.1196	0.126582	Kcnn4	6.23632e-28	7.26827e-26	5.44031	10.9557	0.560606	Cdh5	1.73398e-12	2.68801e-10	3.09416	7.05436	0.516854	Lims1	1.13764e-10	1.41912e-08	2.09054	6.44743	0.621622	Map4k2	1.44765e-08	1.67497e-06	1.99596	5.66765	0.465753	Dock8	2.27186e-12	2.85628e-10	3.29546	7.01669	0.630435	Med12l
1810022K09Rik	Efna5	4.12931e-38	5.49439e-36	4.77129	12.9066	0.993197	Bmp4	7.66168e-30	1.0546e-27	3.67199	11.3472	0.992857	Cldn5	9.33387e-34	1.44693e-31	5.56038	12.1101	0.987342	Eif3a	7.57921e-28	8.76936e-26	1.24403	10.9381	1	Anp32-ps	1.85489e-12	2.82067e-10	1.36392	7.04498	1	Hbb-bt	1.19059e-10	1.47366e-08	3.20253	6.44053	1	Pecam1	1.82807e-08	2.07012e-06	2.25176	5.62753	1	Pak1	2.65949e-12	3.29179e-10	3.72076	6.99464	1	Ubash3a
1810024B03Rik	Pcsk5	4.91665e-38	6.48795e-36	4.94378	12.8932	0.380952	Tbx20	8.0308e-30	1.09596e-27	3.95866	11.343	0.364286	Gimap4	1.0962e-33	1.68298e-31	6.68647	12.0969	0.113924	Hdgf	9.16011e-28	1.0373e-25	1.59908	10.9209	0.530303	Sod1	1.94877e-12	2.93548e-10	0.690657	7.0381	0.47191	Prkab1	1.2357e-10	1.50614e-08	2.57543	6.43488	0.594595	Mtpn	2.29879e-08	2.56677e-06	0.925853	5.58786	0.356164	Gpr171	2.87115e-12	3.52643e-10	3.65972	6.98389	0.413043	Lmna
1810026B05Rik	Cbx3	5.34126e-38	6.96394e-36	1.1786	12.8868	0.986395	Dsg2	9.94197e-30	1.34528e-27	4.0641	11.3243	0.992857	Tcf7l1	2.37233e-33	3.60752e-31	4.71896	12.0334	1	Bpgm	9.16011e-28	1.0373e-25	4.58787	10.9209	0.984848	Tnfaip8	2.00193e-12	2.98736e-10	2.44449	7.03435	1	Gata1	1.46323e-10	1.75665e-08	4.96339	6.40916	0.918919	Gm42729	2.60004e-08	2.88298e-06	1.93249	5.56644	1	Gm14323	3.7729e-12	4.56378e-10	0.973059	6.94544	0.934783	Unc119
1810026J23Rik	Braf	6.03429e-38	7.70796e-36	2.282	12.8774	0.591837	Gm14323	1.1809e-29	1.57129e-27	0.940945	11.3093	0.564286	Nfib	2.76856e-33	4.17034e-31	5.86393	12.0206	0.43038	Chchd10	2.92726e-27	3.17957e-25	4.97229	10.8149	0.469697	St13	2.02601e-12	2.99455e-10	0.79427	7.03268	0.764045	Gm6222	1.83373e-10	2.18501e-08	1.34313	6.37466	0.675676	Ppp3ca	2.63426e-08	2.90077e-06	1.46106	5.56416	0.534247	Fes	4.11196e-12	4.92915e-10	3.90925	6.93328	0.73913	I830077J02Rik
1810030O07Rik	Srsf3	8.96508e-38	1.13608e-35	0.906655	12.8468	0.782313	Wnt5a	3.88413e-29	5.08344e-27	4.2698	11.2043	0.821429	Plagl1	3.01462e-33	4.49855e-31	6.73452	12.0136	0.721519	Icam4	2.92726e-27	3.17957e-25	5.19451	10.8149	0.575758	Cnrip1	2.04425e-12	2.99455e-10	2.73381	7.03143	0.786517	Cited2	2.01454e-10	2.38268e-08	2.65251	6.36023	0.72973	Snrpe	2.75389e-08	3.01174e-06	0.661462	5.5564	0.821918	Psmb10	4.1367e-12	4.92915e-10	2.52862	6.93243	0.891304	Kalrn
1810032O08Rik	Rspo3	1.42625e-37	1.79314e-35	4.32052	12.8108	0.639456	Gli3	3.98315e-29	5.17064e-27	3.78533	11.2021	0.678571	Tpm4	4.86231e-33	7.18857e-31	2.59888	11.974	0.35443	Rhag	3.3168e-27	3.57833e-25	7.81802	10.8034	0.651515	Gm14681	2.07502e-12	3.01199e-10	0.843665	7.02935	0.573034	Cit	2.03937e-10	2.39431e-08	1.68294	6.35835	0.594595	Ptbp3	2.79736e-08	3.03847e-06	1.27409	5.55367	0.616438	Tspo	5.87422e-12	6.84625e-10	3.1618	6.88267	0.673913	Fcer1g
1810034E14Rik	Tead1	1.93111e-37	2.39023e-35	4.16473	12.7873	0.0748299	Gm8762	4.06888e-29	5.23934e-27	1.09482	11.2002	0.0571429	Amotl1	5.04617e-33	7.39194e-31	5.51717	11.9709	0.0379747	Gm14388	4.36854e-27	4.68137e-25	1.80314	10.7781	0	Gm12346	2.19614e-12	3.15908e-10	0.737755	7.02143	0.0561798	Cideb	2.3569e-10	2.73256e-08	3.42443	6.33608	0.0810811	Gm5874	2.90897e-08	3.11728e-06	1.47657	5.54683	0.0821918	Hspa1b	5.87422e-12	6.84625e-10	3.21357	6.88267	0.0217391	Yod1
1810037I17Rik	Basp1	2.08292e-37	2.5583e-35	3.0117	12.7814	0.986395	Ptprf	4.11641e-29	5.25814e-27	3.33837	11.1992	0.992857	Icam2	5.14067e-33	7.46192e-31	5.84458	11.9694	0.987342	Dhrs11	4.70992e-27	5.01355e-25	4.65845	10.7712	1	Pip4k2a	2.36612e-12	3.3732e-10	2.27274	7.011	0.966292	Reln	2.3617e-10	2.73256e-08	3.93773	6.33576	0.972973	Gm2077	3.16992e-08	3.35193e-06	1.1069	5.53178	0.972603	Pik3cg	6.18527e-12	7.0543e-10	3.26383	6.87532	0.978261	Myh9
1810043G02Rik	Fgf15	3.18698e-37	3.88447e-35	4.85812	12.7483	0.44898	Polg	5.32368e-29	6.74629e-27	3.33139	11.1763	0.471429	Fam43a	6.12273e-33	8.80735e-31	4.84942	11.9549	0.265823	Med13l	6.64683e-27	7.02847e-25	2.63338	10.7394	0.333333	Ncl	2.68916e-12	3.76648e-10	0.636707	6.99308	0.280899	Gm12245	2.52046e-10	2.87459e-08	1.84339	6.32573	0.27027	2810025M15Rik	3.24495e-08	3.40869e-06	1.19087	5.52768	0.30137	Ift57	6.18527e-12	7.0543e-10	2.89037	6.87532	0.23913	Gm4750
1810043H04Rik	Serpine2	3.9363e-37	4.76144e-35	3.93771	12.7318	0.904762	Gm4322	8.42413e-29	1.05278e-26	1.83314	11.1355	0.907143	Hspa5	6.20431e-33	8.84502e-31	1.56535	11.9538	0.797468	Gm12918	1.06323e-26	1.10238e-24	0.973415	10.696	0.939394	Arpc1b	2.77852e-12	3.85779e-10	2.16159	6.98849	0.966292	Gm15915	2.92857e-10	3.31634e-08	3.73241	6.30251	1	Rhoj	3.30449e-08	3.44855e-06	2.18177	5.52449	0.863014	Rgs14	6.64276e-12	7.52234e-10	3.57016	6.86514	0.934783	Ache
1810044D09Rik	Socs2	5.97432e-37	7.11881e-35	4.04686	12.6992	0.210884	Igdcc3	8.44036e-29	1.05278e-26	3.71909	11.1354	0.242857	Adam12	6.68149e-33	9.44101e-31	5.81521	11.9476	0.0253165	Gm6472	1.24721e-26	1.28479e-24	0.884544	10.6811	0.212121	Gimap5	2.80339e-12	3.85876e-10	2.85449	6.98724	0.157303	Prdx3	3.01273e-10	3.38762e-08	1.70911	6.29812	0.162162	F2rl3	3.4805e-08	3.60864e-06	2.19107	5.51537	0.123288	Mef2c	8.06279e-12	8.94018e-10	3.92868	6.83743	0.23913	Pbx1
1810055G02Rik	Foxh1	6.05181e-37	7.15773e-35	4.49732	12.6982	0.843537	Greb1l	8.50559e-29	1.05278e-26	3.90363	11.1347	0.85	Cdr2l	9.62139e-33	1.34758e-30	5.56159	11.9173	0.582278	Gm7536	1.29961e-26	1.33018e-24	0.88362	10.6773	0.545455	Rap2b	2.95726e-12	4.03578e-10	1.20286	6.97974	0.449438	Btg2	3.26641e-10	3.62186e-08	3.58923	6.28558	0.486486	Ptpn6	3.5259e-08	3.63213e-06	2.7039	5.51309	0.493151	Arhgef6	8.40374e-12	9.25396e-10	2.97073	6.83149	0.391304	Smim14
1810058I24Rik	Pdgfa	6.68005e-37	7.84268e-35	3.70725	12.6905	0.965986	Cdh11	8.60438e-29	1.05682e-26	3.98046	11.1336	0.971429	Ets1	9.77494e-33	1.35719e-30	4.64189	11.9159	1	Frrs1	1.81463e-26	1.82228e-24	3.88231	10.6463	1	Eif4a-ps4	3.11017e-12	4.20849e-10	1.0784	6.97265	0.988764	Mbnl1	3.68648e-10	4.03164e-08	2.36336	6.26676	1	Vav3	4.247e-08	4.30353e-06	2.2298	5.48026	0.945205	Gusb	8.65587e-12	9.46633e-10	3.01971	6.82725	0.956522	Actb
1810062G17Rik	Tmem88	7.26317e-37	8.46504e-35	4.19448	12.6839	0.0136054	Gm7336	8.68757e-29	1.05889e-26	0.722239	11.1328	0.0214286	Man2a1	1.06359e-32	1.464e-30	4.07434	11.9089	0.0886076	Pycr2	2.11622e-26	2.11186e-24	3.29545	10.632	0.0151515	Gm8566	3.43963e-12	4.61517e-10	0.771358	6.95848	0.0449438	Pdcd4	3.97933e-10	4.29311e-08	2.53229	6.25484	0.0810811	Ptges3	4.25796e-08	4.30353e-06	0.643748	5.4798	0.0410959	Cyth4	9.43901e-12	1.02526e-09	3.22665	6.81481	0	Sord
2010013B24Rik	Gm5514	7.58156e-37	8.77209e-35	3.73557	12.6805	0.00680272	Gm4217	1.31307e-28	1.58832e-26	0.769025	11.0959	0.00714286	Adamts1	1.74933e-32	2.38731e-30	5.55171	11.8673	0.0253165	Anp32b	2.13801e-26	2.12035e-24	1.61066	10.631	0	Ninj1	3.90562e-12	5.16903e-10	2.2349	6.94055	0.0786517	Tnni1	4.38186e-10	4.69565e-08	3.62061	6.23978	0.135135	Gng11	4.26345e-08	4.30353e-06	2.24922	5.47958	0.0821918	Ptpn7	9.99269e-12	1.07806e-09	3.90033	6.80661	0.217391	Pde3a
2010015M23Rik	Lin28a	1.0568e-36	1.1883e-34	4.28682	12.6545	0.0952381	Gpc3	1.84656e-28	2.21685e-26	4.13024	11.0654	0.1	Rasip1	2.04257e-32	2.76387e-30	4.80701	11.8544	0.0126582	Gm10110	2.55736e-26	2.50512e-24	2.61916	10.6143	0.227273	Acsl5	4.45296e-12	5.78052e-10	2.54024	6.922	0.101124	Tuba4a	5.1222e-10	5.40221e-08	4.19007	6.21531	0.216216	Abcg1	4.28547e-08	4.30353e-06	2.35615	5.47867	0.150685	Plppr3	1.03522e-11	1.10936e-09	4.25336	6.80152	0.0652174	Narf
2010107E04Rik	Tnfrsf19	1.66973e-36	1.83866e-34	4.92286	12.6185	0.979592	Pdgfrb	2.86486e-28	3.38839e-26	3.95466	11.0259	0.985714	Rcn3	3.29109e-32	4.41587e-30	3.64149	11.8143	1	Abcg2	2.70529e-26	2.63386e-24	2.71126	10.609	1	Ica1	4.54564e-12	5.85325e-10	2.69813	6.91909	1	Ston2	5.27796e-10	5.47228e-08	3.41108	6.21061	1	C5ar1	4.36906e-08	4.36005e-06	2.57761	5.47525	0.986301	Angptl4	1.04543e-11	1.11283e-09	3.23794	6.8001	0.978261	Diaph1
2010110K18Rik	Bex2	5.00431e-36	5.36267e-34	3.28144	12.5318	0.231293	Kifc2	3.68356e-28	4.32466e-26	3.65567	11.0033	0.1	Chst15	4.62265e-32	6.15082e-30	5.3886	11.7858	0.0886076	Pabpc4	4.76408e-26	4.55498e-24	2.00933	10.556	0.212121	Hnrnpk	5.09021e-12	6.50203e-10	0.602367	6.90304	0.269663	AI504432	5.58116e-10	5.74931e-08	3.7295	6.20183	0.162162	Gm13500	4.69532e-08	4.62779e-06	1.19286	5.46248	0.164384	Rcsd1	1.19917e-11	1.26802e-09	3.21517	6.78031	0.347826	Muc13
2010111I01Rik	Kank1	5.06837e-36	5.39511e-34	3.67329	12.5307	0.278912	Pkm	4.57477e-28	5.33177e-26	0.944799	10.9838	0.178571	Shroom2	5.44841e-32	7.18965e-30	5.44452	11.7719	0.329114	Gm4754	1.27879e-25	1.20819e-23	0.909005	10.4629	0.409091	Gm15946	5.25722e-12	6.66206e-10	1.15481	6.89845	0.337079	Gfi1b	5.88959e-10	5.98975e-08	3.94904	6.19336	0.297297	Tnik	5.36498e-08	5.25538e-06	1.85448	5.43877	0.273973	Dock10	1.31716e-11	1.37458e-09	2.65178	6.76674	0.717391	Tm7sf3
2010204K13Rik	Foxf1	6.05559e-36	6.36116e-34	3.8179	12.5166	0.843537	Peg10	4.74282e-28	5.48758e-26	3.32761	10.9805	0.828571	Cnn2	5.66568e-32	7.41508e-30	3.21212	11.7686	0.35443	Gm6136	1.42871e-25	1.33405e-23	0.764747	10.4524	0.848485	Pkd1l3	5.38204e-12	6.76654e-10	2.58909	6.89512	0.797753	Hbb-bs	5.93668e-10	5.99942e-08	3.87856	6.1921	0.783784	Tek	5.57477e-08	5.42759e-06	2.5003	5.43193	0.739726	Lst1	1.45783e-11	1.51151e-09	3.21408	6.75204	0.630435	Slc24a5
2010315B03Rik	Robo1	6.61864e-36	6.90718e-34	3.87151	12.5096	0.0748299	Gm8349	5.60457e-28	6.39201e-26	0.965795	10.9654	0.107143	Tuba1a	6.25539e-32	8.1203e-30	3.5322	11.7602	0.126582	Gm9493	2.15763e-25	1.96236e-23	0.8704	10.4132	0.106061	Adgrl4	5.55842e-12	6.9337e-10	2.60622	6.89053	0.247191	Reep6	6.80916e-10	6.83786e-08	3.96442	6.17046	0.162162	Ran	6.17382e-08	5.90284e-06	0.549634	5.41369	0.0821918	Arap1	1.58827e-11	1.63613e-09	3.11384	6.7396	0.26087	F2rl3
2010320M18Rik	Krt8-ps	6.93403e-36	7.18933e-34	4.15937	12.5059	0.557823	Igsf3	1.05201e-27	1.17465e-25	2.89801	10.9083	0.385714	Gm7809	7.2372e-32	9.31906e-30	2.62773	11.7479	0.113924	Prss50	2.16305e-25	1.96236e-23	6.53554	10.413	0.454545	Eif5a	5.8081e-12	7.18899e-10	0.757872	6.88428	0.337079	Unc13d	6.98701e-10	6.95682e-08	3.18635	6.16638	0.243243	Cdc42ep1	6.57941e-08	6.25319e-06	2.06621	5.40229	0.342466	Btk	1.79166e-11	1.83381e-09	3.63412	6.72207	0.478261	Alox5
2200002D01Rik	Axin2	8.89857e-36	9.10791e-34	3.49065	12.486	0.605442	Capn6	1.08016e-27	1.1977e-25	4.04642	10.9059	0.614286	Maged2	8.28525e-32	1.05832e-29	4.19588	11.7365	0.303797	Epor	2.20138e-25	1.98584e-23	4.84354	10.4113	0.257576	Inpp5b	5.91102e-12	7.2601e-10	2.67913	6.88178	0.325843	Csf2rb2	7.01477e-10	6.95682e-08	3.91859	6.16575	0.108108	Lypla1	7.17266e-08	6.70932e-06	1.18347	5.38679	0.205479	Slc25a45	1.9101e-11	1.93028e-09	3.45508	6.71274	0.152174	Gm8399
2210013O21Rik	Id3	9.05021e-36	9.20412e-34	4.77119	12.4847	0.809524	Gata6	1.1914e-27	1.30295e-25	3.66177	10.897	0.878571	Lpar6	8.45934e-32	1.07199e-29	4.47741	11.7347	0.797468	Hebp1	2.25164e-25	2.01977e-23	4.33834	10.4092	0.636364	B9d2	6.98232e-12	8.51044e-10	2.29571	6.85802	0.898876	Lyrm4	7.4443e-10	7.33723e-08	1.98177	6.15634	0.72973	Vbp1	7.22743e-08	6.70932e-06	1.15722	5.38542	0.835616	Elf1	1.98557e-11	1.98148e-09	3.9097	6.70708	0.76087	Ppbp
2210016F16Rik	Cbx1	9.4806e-36	9.5808e-34	1.05239	12.481	0.469388	Sox11	1.28464e-27	1.39536e-25	5.56541	10.8901	0.585714	She	1.04944e-31	1.3194e-29	5.50835	11.7165	0.493671	Hbb-bh0	3.83661e-25	3.36589e-23	6.68159	10.3583	0.772727	Ak2	7.42317e-12	8.91172e-10	1.1477	6.84926	0.539326	Eif5al3-ps	7.77549e-10	7.61664e-08	0.959291	6.14944	0.810811	Gm5518	7.22743e-08	6.70932e-06	0.491742	5.38542	0.520548	Runx1	2.00489e-11	1.98833e-09	3.21565	6.70567	0.73913	Unc13d
2210016L21Rik	Wnt5a	1.06252e-35	1.06699e-33	4.51706	12.4719	0.918367	Mogat2	1.29435e-27	1.39641e-25	3.96124	10.8894	0.95	Myo1b	1.30146e-31	1.62347e-29	4.66543	11.6982	0.835443	Slc25a39	4.94753e-25	4.31679e-23	2.67969	10.334	0.863636	Sgip1	7.42317e-12	8.91172e-10	2.67862	6.84926	0.966292	Gse1	8.31579e-10	7.99869e-08	2.86413	6.13878	0.945946	Gm12458	7.56462e-08	6.93699e-06	1.57201	5.37722	0.986301	Lrmp	2.11245e-11	2.08206e-09	4.20414	6.69803	0.956522	Cttn
2210404O09Rik	Zfp266	1.16585e-35	1.16345e-33	2.6342	12.4645	0.47619	Smtnl2	1.5332e-27	1.61056e-25	3.38256	10.874	0.35	Dab2	1.53607e-31	1.90128e-29	5.828	11.6842	0.21519	Gstm5	5.11029e-25	4.43457e-23	3.42464	10.3309	0.151515	Ran	7.67603e-12	9.14651e-10	0.599862	6.84447	0.258427	Rabgap1l	8.38171e-10	8.01382e-08	3.89318	6.13752	0.243243	Fli1	7.60301e-08	6.93699e-06	2.11452	5.3763	0.260274	Lpl	2.13297e-11	2.0894e-09	2.94268	6.69662	0.347826	Tacc1
2210408I21Rik	Soat1	1.91617e-35	1.90034e-33	3.5505	12.4248	0.435374	Col1a2	1.56818e-27	1.63655e-25	3.5512	10.8719	0.457143	Plxnd1	1.86008e-31	2.28461e-29	4.8555	11.6679	0.367089	Aqp8	5.97739e-25	5.15897e-23	6.35578	10.3158	0.227273	Gm5637	8.51103e-12	9.99232e-10	1.79497	6.82967	0.516854	Uros	1.091e-09	1.03077e-07	3.48899	6.09549	0.378378	Adgrl4	7.71933e-08	6.97235e-06	2.09196	5.37357	0.356164	Hp	2.52794e-11	2.41698e-09	4.63831	6.67174	0.652174	Cc2d2b
2210418O10Rik	Bmper	2.53897e-35	2.50245e-33	7.33813	12.4023	0.707483	Gm1821	1.72916e-27	1.79282e-25	0.639798	10.863	0.628571	Fstl1	1.90878e-31	2.32652e-29	3.99758	11.6657	0.607595	Ncl	6.18905e-25	5.31293e-23	1.04989	10.3125	0.666667	Mef2c	8.89002e-12	1.03611e-09	3.52255	6.82342	0.707865	Irs2	1.21984e-09	1.14571e-07	3.08345	6.07761	0.675676	Ctla2a	7.7291e-08	6.97235e-06	2.54877	5.37334	0.657534	Erp29	2.98274e-11	2.81808e-09	1.84411	6.64742	0.73913	Aftph
2300009A05Rik	Gata6	2.89158e-35	2.8325e-33	4.1024	12.3919	0.367347	Vasn	2.11772e-27	2.18152e-25	3.72666	10.8445	0.264286	Calu	2.25184e-31	2.72387e-29	2.47757	11.6516	0.21519	Gmpr	7.29128e-25	6.19254e-23	4.53551	10.2967	0.424242	Celf1	9.81133e-12	1.1352e-09	1.13967	6.80924	0.483146	Srp19	1.28593e-09	1.19374e-07	0.948006	6.06914	0.540541	Ssh2	7.83737e-08	7.00872e-06	1.94079	5.37083	0.342466	Gm7776	3.41124e-11	3.20396e-09	1.67095	6.62763	0.434783	Tmem14c
2310001H17Rik	Ptma	3.86885e-35	3.7667e-33	0.882963	12.3685	0	Gm5566	2.26558e-27	2.31888e-25	0.711522	10.8383	0	Mpzl1	2.47103e-31	2.96653e-29	4.46231	11.6437	0.189873	Atp5a1	1.00125e-24	8.41423e-23	0.978817	10.2661	0	Gm17786	1.00997e-11	1.16015e-09	0.840424	6.80508	0.0561798	Gm6977	1.30617e-09	1.20553e-07	1.30068	6.06664	0	Fam111a	7.85721e-08	7.00872e-06	2.36497	5.37038	0.0684932	Sla	3.68256e-11	3.41857e-09	4.0503	6.61632	0.304348	Samd14
2310009A05Rik	Rbm24	5.41686e-35	5.24188e-33	5.27013	12.3415	0.748299	Slc2a3	2.67153e-27	2.69977e-25	3.13357	10.8232	0.714286	Cd81	2.54869e-31	3.03694e-29	2.33095	11.641	0.683544	Rpl8	1.17291e-24	9.80515e-23	0.739946	10.2509	0.848485	Gm15421	1.10473e-11	1.25994e-09	0.659235	6.79215	0.831461	Mrpl18	1.48547e-09	1.34764e-07	1.07668	6.04593	0.864865	Mrc1	8.08892e-08	7.17532e-06	2.18395	5.36513	0.821918	Adgrg1	3.75362e-11	3.45768e-09	4.02047	6.61349	0.804348	Mknk1
2310009B15Rik	Gm9027	6.5634e-35	6.31312e-33	2.18888	12.326	0.482993	Ly75	3.20893e-27	3.22246e-25	3.59347	10.8064	0.592857	Dlc1	3.24712e-31	3.84051e-29	4.84746	11.6204	0.582278	Ssx2ip	2.07745e-24	1.70983e-22	4.85611	10.1955	0.454545	Sec11c	1.21869e-11	1.38005e-09	2.14045	6.77798	0.651685	Gm9493	1.54439e-09	1.39318e-07	0.640262	6.03966	0.567568	Rasa3	8.32724e-08	7.34592e-06	2.23877	5.35989	0.520548	Cybb	3.768e-11	3.45768e-09	2.93801	6.61292	0.608696	Cmah
2310011J03Rik	Pdgfra	6.64604e-35	6.35433e-33	4.70978	12.325	0.659864	Bex2	3.51654e-27	3.50928e-25	2.84288	10.798	0.642857	Ehd2	3.67398e-31	4.31342e-29	5.19112	11.6098	0.455696	Atp5g3	2.09797e-24	1.71786e-22	1.05201	10.1945	0.727273	Calcrl	1.30598e-11	1.46849e-09	3.41012	6.76797	0.831461	Grtp1	1.5625e-09	1.4016e-07	3.10491	6.03778	0.864865	Galnt18	8.82445e-08	7.71887e-06	1.81703	5.3494	0.726027	Evi2a	3.81144e-11	3.47756e-09	3.68482	6.61123	0.76087	Tuba1c
2310022A10Rik	Sox9	7.07503e-35	6.72423e-33	4.65369	12.3199	0.62585	Snrpn	3.65716e-27	3.62694e-25	2.27391	10.7944	0.578571	Map1b	3.71197e-31	4.31701e-29	5.28913	11.6089	0.379747	Epb41	2.22538e-24	1.81289e-22	2.97617	10.1888	0.666667	Gm5867	1.31921e-11	1.473e-09	1.43159	6.76652	0.674157	Cd59a	1.72173e-09	1.52727e-07	3.0845	6.0221	0.675676	Cacybp	8.84671e-08	7.71887e-06	0.996038	5.34895	0.616438	Relt	3.87752e-11	3.51775e-09	3.13036	6.60868	0.5	Fam65b
2310022B05Rik	Zfp516	9.43075e-35	8.91011e-33	3.15085	12.2967	0.612245	Stard8	4.69536e-27	4.62782e-25	3.43239	10.7715	0.678571	Sec24d	3.73111e-31	4.31701e-29	5.05684	11.6085	0.417722	Gata1	2.65543e-24	2.15224e-22	5.68895	10.1716	0.19697	Gm4779	1.39136e-11	1.54277e-09	3.11675	6.7588	0.303371	Cacybp	1.74187e-09	1.5366e-07	1.36411	6.02021	0.135135	Gap43	8.93628e-08	7.75465e-06	2.18505	5.34712	0.287671	Sema4d	3.8998e-11	3.51797e-09	3.53253	6.60784	0.173913	Proser2
2310033P09Rik	Tead2	1.24343e-34	1.1543e-32	3.45374	12.2744	0.85034	Tmem88	5.38893e-27	5.27884e-25	3.38723	10.7588	0.878571	Ppp1r16b	4.42084e-31	5.07824e-29	5.52909	11.594	0.708861	Rpl6l	4.04501e-24	3.21326e-22	0.804879	10.1305	0.863636	Metap2	1.65773e-11	1.82544e-09	0.882226	6.73337	0.88764	Cpne7	1.88942e-09	1.6576e-07	2.95295	6.00704	0.945946	Gm37788	1.00316e-07	8.56549e-06	1.33208	5.32615	0.958904	Cx3cr1	4.33936e-11	3.8925e-09	3.73946	6.592	0.913043	Treml2
2310035C23Rik	Gm12115	1.24343e-34	1.1543e-32	1.39115	12.2744	0.945578	Dcakd	5.82682e-27	5.67298e-25	1.74799	10.7516	0.921429	Marcksl1	6.33089e-31	7.206e-29	2.66711	11.5632	0.974684	Gm15500	4.68285e-24	3.70154e-22	0.708697	10.1162	0.80303	Hnrnpr	1.69132e-11	1.84967e-09	0.891354	6.73046	1	Dennd2d	1.90409e-09	1.66134e-07	3.273	6.00578	0.972973	Gm9403	1.04553e-07	8.87978e-06	1.23488	5.31863	0.917808	Man2a2	5.59735e-11	4.9106e-09	2.91793	6.55411	0.934783	Ppif
2310036O22Rik	Bcat1	1.74016e-34	1.60607e-32	4.35162	12.2471	0.959184	Fgfr2	6.57502e-27	6.36263e-25	3.86746	10.7404	0.971429	Ctla2a	6.36341e-31	7.206e-29	5.07346	11.5628	0.949367	Gm14165	5.8593e-24	4.56368e-22	1.00735	10.0942	0.954545	Gm13135	1.74295e-11	1.89318e-09	1.31904	6.72608	0.977528	Clint1	1.98678e-09	1.72407e-07	2.0008	5.99888	0.972973	Hnrnpa1l2-ps	1.12283e-07	9.43589e-06	1.11318	5.30563	0.931507	Idh2	5.96949e-11	5.20846e-09	2.14002	6.5445	1	Inpp4a
2310039H08Rik	Wbp5	2.05803e-34	1.88854e-32	2.08372	12.2335	0.47619	Sulf1	7.96022e-27	7.65667e-25	3.71732	10.7227	0.557143	Flrt3	6.56204e-31	7.37859e-29	5.68426	11.5601	0.506329	Atp8a1	6.19651e-24	4.8029e-22	4.43027	10.0887	0.712121	Prkab1	1.79614e-11	1.93776e-09	1.97327	6.7217	0.820225	Tmcc1	2.43684e-09	2.10319e-07	0.672942	5.96564	0.918919	Ddah1	1.19815e-07	1.00161e-05	2.48854	5.29378	0.671233	Gimap6	6.6861e-11	5.802e-09	3.36809	6.52754	0.804348	Syn3
2310040G07Rik	Nup62cl	2.59459e-34	2.35385e-32	4.72983	12.2147	0.0748299	Gm16379	1.05099e-26	1.00486e-24	1.09693	10.697	0.135714	Mmrn2	6.6296e-31	7.40244e-29	5.35977	11.5592	0.0506329	Gm2000	8.98409e-24	6.8309e-22	0.702182	10.0522	0.030303	Prodh	1.90731e-11	2.04389e-09	2.20956	6.71295	0.0561798	Gm20620	2.58131e-09	2.2159e-07	1.20246	5.95623	0.027027	F11r	1.21016e-07	1.00639e-05	2.11011	5.29195	0.136986	AI506816	6.81344e-11	5.88055e-09	2.25948	6.52471	0.0217391	Mef2c
2310040G24Rik	Kifc2	2.71528e-34	2.43567e-32	3.86393	12.211	0.122449	Rpl7a-ps10	1.17867e-26	1.12023e-24	0.810801	10.6864	0.1	Tfec	6.854e-31	7.59985e-29	5.18346	11.5564	0.0506329	Gm11966	9.6147e-24	7.27573e-22	1.44942	10.0455	0.0151515	Sla	2.01368e-11	2.14349e-09	2.8991	6.70503	0.101124	Rab11a	2.62122e-09	2.23813e-07	1.67817	5.95372	0.0540541	Gm12697	1.24846e-07	1.03286e-05	1.1598	5.28625	0.0684932	Cers6	7.48662e-11	6.42682e-09	3.16055	6.51057	0.391304	Tgfb1i1
2310057M21Rik	Cd24a	4.5383e-34	4.04822e-32	5.19412	12.1691	0.721088	Gm4735	1.60132e-26	1.51291e-24	0.844036	10.6579	0.792857	Plac1	7.21403e-31	7.94389e-29	5.44455	11.552	0.746835	Eef2	1.18961e-23	8.83465e-22	1.22195	10.0245	0.439394	Ncf2	2.04554e-11	2.16299e-09	2.41314	6.70273	0.741573	Gm15710	2.9291e-09	2.48771e-07	0.864487	5.93552	0.567568	Tacc1	1.272e-07	1.04674e-05	1.54091	5.28284	0.684932	Erap1	7.64322e-11	6.52617e-09	3.36507	6.50746	0.630435	Sec11c
2310058D17Rik	Ms4a4d	4.91774e-34	4.3623e-32	4.89481	12.1626	0.170068	Creb3l1	1.96098e-26	1.83105e-24	3.87932	10.6391	0.285714	Degs1	7.30693e-31	7.99108e-29	2.33789	11.5509	0.101266	Rpl14	1.46416e-23	1.0675e-21	0.756756	10.004	0.242424	Clu	2.63899e-11	2.76971e-09	3.01177	6.66543	0.235955	Urod	3.18588e-09	2.69148e-07	2.3537	5.92172	0.216216	Zfp711	1.27835e-07	1.04674e-05	2.38397	5.28192	0.205479	Rassf2	8.27118e-11	6.91444e-09	2.94341	6.49558	0.23913	Gm6263
2310061I04Rik	Capn6	7.29743e-34	6.40209e-32	4.43125	12.1303	0.612245	Sdc1	2.16578e-26	2.01052e-24	2.87008	10.6298	0.607143	Tnfaip1	8.26146e-31	8.97352e-29	4.43769	11.5403	0.379747	Rps3a1	1.46416e-23	1.0675e-21	0.680936	10.004	0.575758	RP24-269P21.1	2.65401e-11	2.76971e-09	0.650465	6.66459	0.752809	Gp1ba	3.27209e-09	2.74976e-07	3.56335	5.91733	0.675676	Fer	1.40846e-07	1.13431e-05	2.02722	5.26414	0.575342	Ptp4a3	8.34921e-11	6.94333e-09	2.80795	6.49417	0.869565	Gm6375
2310069G16Rik	B230312C02Rik	7.44878e-34	6.49916e-32	3.35739	12.1286	0.0544218	Igf2	2.38299e-26	2.19938e-24	3.40441	10.6209	0.0428571	Arap3	8.65048e-31	9.33258e-29	4.60903	11.5364	0	Rps9	1.46416e-23	1.0675e-21	0.701082	10.004	0.030303	Eif5al3-ps	3.00654e-11	3.11723e-09	0.80794	6.64625	0.0337079	Nmnat3	3.29085e-09	2.75105e-07	3.55339	5.91639	0	Cbx1	1.44383e-07	1.1498e-05	0.640284	5.25958	0.0136986	Gm4258	8.53945e-11	7.06474e-09	3.07275	6.49078	0.0217391	Plcg2
2410002F23Rik	Snai1	1.52526e-33	1.31642e-31	4.03634	12.0698	0.85034	Gm37899	2.41828e-26	2.21912e-24	3.90048	10.6195	0.792857	Jak2	1.32133e-30	1.41596e-28	4.17837	11.4999	0.658228	Reln	1.86305e-23	1.33997e-21	4.50386	9.98009	0.833333	Gm18913	3.04077e-11	3.13239e-09	1.02909	6.64458	0.808989	Redrum	4.14161e-09	3.40872e-07	4.37844	5.87844	0.810811	Gm14706	1.44742e-07	1.1498e-05	0.605206	5.25913	0.835616	Mfng	8.99997e-11	7.36936e-09	3.13419	6.48286	0.869565	Irs2
2410003L11Rik	Fgfr1	1.65171e-33	1.41031e-31	3.8997	12.0632	0.142857	Enah	2.49957e-26	2.2806e-24	3.3432	10.6164	0.107143	Capn2	1.58719e-30	1.68951e-28	4.01166	11.484	0.0886076	Gm12346	2.10112e-23	1.49771e-21	1.16444	9.96815	0.19697	Gm4596	3.07538e-11	3.14774e-09	1.19143	6.64292	0.146067	Nt5c3	4.76366e-09	3.88068e-07	2.43961	5.85522	0.0810811	Fam198b	1.55134e-07	1.22021e-05	2.30637	5.24636	0.109589	Chn2	1.06508e-10	8.54578e-09	4.14238	6.45741	0.0652174	Inafm2
2410004B18Rik	Ptgis	2.08845e-33	1.77374e-31	3.85592	12.0439	0.782313	Gpc6	2.63627e-26	2.39166e-24	3.86921	10.6114	0.707143	Ctsl	1.61161e-30	1.70414e-28	3.03993	11.4827	0.632911	Mrps18c	2.194e-23	1.55696e-21	1.69895	9.96385	0.530303	Exosc3	3.1996e-11	3.25401e-09	1.67903	6.63708	0.853933	Phlda1	5.04096e-09	4.0651e-07	2.26272	5.84581	0.837838	Hnrnph2	1.60003e-07	1.24623e-05	1.0149	5.24066	0.684932	Cd52	1.06508e-10	8.54578e-09	3.67754	6.45741	0.673913	AI504432
2410006H16Rik	Cxadr	2.94023e-33	2.45794e-31	3.82953	12.0157	1	H2afy2	2.71982e-26	2.45352e-24	3.0804	10.6085	1	Csgalnact1	1.91578e-30	2.01245e-28	4.81466	11.4677	0.974684	Plin2	2.21519e-23	1.56504e-21	3.09654	9.96289	0.984848	Ccnd3-ps	3.23141e-11	3.25881e-09	1.27335	6.63562	0.988764	Hexim2	5.35404e-09	4.25314e-07	3.32111	5.83578	1	Gm4374	1.6502e-07	1.27906e-05	0.763291	5.23496	1	Elmo1	1.19566e-10	9.49805e-09	3.32319	6.43988	1	Gm12003
2410015M20Rik	Ccnd2	3.21538e-33	2.67396e-31	2.92637	12.0083	0.965986	Pard6b	3.10379e-26	2.76861e-24	3.51708	10.5962	0.992857	Rapgef5	2.23676e-30	2.33427e-28	4.69632	11.4543	0.974684	Glrx5	2.55841e-23	1.79167e-21	2.75425	9.94857	1	Vcp-rs	3.24514e-11	3.25881e-09	1.01712	6.63499	0.966292	Dusp3	5.62228e-09	4.42222e-07	2.75374	5.82762	1	Gm15974	1.66452e-07	1.28393e-05	1.07233	5.23337	0.986301	Dnase2a	1.19566e-10	9.49805e-09	3.12083	6.43988	0.934783	RP23-242J3.2
2410016O06Rik	Tdgf1-ps1	3.93152e-33	3.25257e-31	9.75692	11.9916	0.428571	Ifitm1	3.10379e-26	2.76861e-24	3.54611	10.5962	0.464286	Col4a2	2.77481e-30	2.87293e-28	4.89512	11.4356	0.164557	Ptdss2	3.02582e-23	2.10057e-21	3.41481	9.93185	0.212121	Thbs1	3.33813e-11	3.33124e-09	1.24424	6.63083	0.382022	Cbx3	5.88146e-09	4.6034e-07	1.01428	5.82009	0.378378	Ldlrap1	1.86193e-07	1.42246e-05	1.64609	5.21262	0.30137	Arhgap9	1.29769e-10	1.02575e-08	3.29993	6.42744	0.543478	Gm6652
2410018L13Rik	2010-09-01	4.46757e-33	3.677e-31	3.52866	11.981	0.537415	Uaca	3.20789e-26	2.84558e-24	3.095	10.5931	0.435714	Sh3bp5	2.78891e-30	2.87293e-28	4.60923	11.4352	0.303797	1700037H04Rik	3.04034e-23	2.10152e-21	3.02121	9.93137	0.121212	Rab11a	3.65357e-11	3.62339e-09	1.2792	6.61749	0.258427	Gm13772	5.94805e-09	4.63281e-07	1.27957	5.81821	0.189189	Gm12460	1.90357e-07	1.44735e-05	0.878258	5.20852	0.260274	Ncf1	1.33935e-10	1.05347e-08	3.93285	6.42263	0.23913	Stxbp2
2410022M11Rik	Wnk3	4.71897e-33	3.86399e-31	3.93609	11.9765	0.0612245	Rian	3.52848e-26	3.11266e-24	3.88994	10.5842	0.05	Mdfic	2.83163e-30	2.89824e-28	4.85387	11.4339	0.0379747	Gm3837	4.41454e-23	2.98674e-21	1.44008	9.89413	0.0151515	Arhgap18	3.695e-11	3.64185e-09	2.71773	6.61582	0	Epb41	6.12923e-09	4.7278e-07	2.29578	5.81319	0.0810811	Sacs	1.93658e-07	1.45856e-05	2.01522	5.20532	0.0273973	Ccl3	1.37209e-10	1.07267e-08	4.33429	6.41896	0	Elf1
2410089E03Rik	Dst	1.15524e-32	9.36329e-31	3.65545	11.902	0.891156	Wrb	3.58054e-26	3.14124e-24	1.73566	10.5828	0.792857	Ptprm	5.55992e-30	5.65447e-28	5.25612	11.3752	0.810127	Grina	5.87579e-23	3.94196e-21	4.70628	9.86547	0.454545	Adgrg1	3.88717e-11	3.80776e-09	3.59477	6.60832	0.651685	Rap2b	6.43515e-09	4.93991e-07	1.44788	5.80504	0.540541	Rnf17	2.13087e-07	1.59736e-05	1.92892	5.18754	0.753425	Llph-ps2	1.3772e-10	1.07267e-08	1.29081	6.41839	0.478261	Gsap
2410131K14Rik	Tenm3	1.4129e-32	1.13938e-30	4.28589	11.8852	0.578231	Lypd6	3.60026e-26	3.14128e-24	4.1748	10.5823	0.542857	Zeb1	5.7451e-30	5.80583e-28	4.46244	11.3723	0.177215	Ncf4	6.37069e-23	4.2561e-21	4.49566	9.85735	0.287879	Pf4	4.03201e-11	3.92555e-09	1.80372	6.6029	0.191011	Rpl39-ps	7.30716e-09	5.55588e-07	0.630002	5.78371	0.162162	Ptpn7	2.15184e-07	1.60553e-05	2.25105	5.18572	0.219178	Sh2d3c	1.43194e-10	1.10453e-08	2.82996	6.41246	0.26087	Pkd1l3
2500002B13Rik	Tenm4	1.82017e-32	1.46043e-30	4.93326	11.864	0.197279	Ugdh	7.77545e-26	6.74732e-24	3.30594	10.5099	0.2	Plec	5.83262e-30	5.8572e-28	3.80114	11.371	0.0253165	Tcp1	6.46221e-23	4.29926e-21	1.10702	9.85592	0.19697	Prkar2b	4.31341e-11	4.14893e-09	2.49519	6.59289	0.235955	Josd2	8.57574e-09	6.31009e-07	2.3565	5.75673	0.243243	Inpp5b	2.19436e-07	1.62964e-05	2.16151	5.18207	0.136986	Zfp36	1.52793e-10	1.1673e-08	3.15174	6.40256	0.130435	Gucy1b3
2500004C02Rik	Auts2	2.20695e-32	1.74447e-30	3.33449	11.8479	0.462585	Siva1	1.13632e-25	9.65088e-24	1.4537	10.4741	0.592857	Sgk1	7.92895e-30	7.86345e-28	5.45688	11.3442	0.443038	Rfc4	6.52395e-23	4.32232e-21	2.17398	9.85496	0.424242	Gas7	4.53698e-11	4.33784e-09	2.30845	6.58539	0.707865	Itgb2	9.18519e-09	6.72752e-07	2.86421	5.74513	0.783784	2002-09-01	2.23769e-07	1.65413e-05	0.540778	5.17842	0.575342	Parp8	1.56807e-10	1.19225e-08	3.55224	6.3986	0.521739	Map4k1
2510002D24Rik	Srsf10	2.24264e-32	1.76395e-30	1.14321	11.8465	0.489796	3632451O06Rik	1.16975e-25	9.88222e-24	3.80619	10.4713	0.621429	Cd38	9.21902e-30	9.08643e-28	5.34773	11.331	0.455696	Gm43096	6.69675e-23	4.41847e-21	1.64585	9.85234	0.772727	Snrpe	4.8664e-11	4.58874e-09	0.744053	6.57497	0.775281	Narf	9.30513e-09	6.78425e-07	3.38352	5.74293	0.864865	Gm17087	2.50946e-07	1.83801e-05	0.6227	5.15699	0.739726	Gm29257	1.68226e-10	1.26702e-08	0.884938	6.38786	0.804348	Spns1
2510009E07Rik	Tspan3	3.11485e-32	2.42609e-30	2.59064	11.819	0.170068	Msx1	1.4935e-25	1.24202e-23	3.73138	10.4482	0.164286	Fgd5	1.05042e-29	1.02896e-27	4.81616	11.3195	0.265823	Eif5al3-ps	7.00597e-23	4.60347e-21	1.11117	9.8478	0	Prkcq	4.90747e-11	4.58874e-09	2.4198	6.57372	0.011236	Gm28530	9.58504e-09	6.95077e-07	1.17076	5.73791	0	Gm13487	2.63454e-07	1.92081e-05	1.09908	5.14787	0.0410959	H2-D1	2.26725e-10	1.68378e-08	3.24927	6.34205	0.0434783	Tpst2
2510016D11Rik	Peg10	3.1778e-32	2.46311e-30	3.50967	11.8173	0	Set	1.85831e-25	1.52947e-23	0.861045	10.4274	0.0357143	Nes	1.11001e-29	1.0807e-27	4.63648	11.3147	0	Gm6170	7.55902e-23	4.94651e-21	0.831258	9.84016	0.030303	Lyn	4.91435e-11	4.58874e-09	2.52622	6.57351	0.0449438	Uqcc2	9.6206e-09	6.95077e-07	1.10497	5.73729	0	Slc9a3r2	2.71246e-07	1.95972e-05	2.07437	5.1424	0.0136986	Atp2b4	2.28396e-10	1.68833e-08	3.37619	6.34092	0.173913	Kcnj5
2510017J16Rik	Pmp22	3.99115e-32	3.06378e-30	4.62246	11.7981	0.156463	Vegfa	2.29052e-25	1.87553e-23	3.02231	10.4075	0.178571	Gas7	1.15544e-29	1.11812e-27	4.69763	11.3112	0.0506329	Dek	8.51085e-23	5.50173e-21	1.43381	9.82822	0.030303	Ccdc12	4.96276e-11	4.59322e-09	1.23762	6.57205	0.314607	H3f3b	1.09492e-08	7.77004e-07	0.78597	5.71533	0.0540541	Rap1b	2.71246e-07	1.95972e-05	1.12266	5.1424	0.109589	Il7r	2.59185e-10	1.8811e-08	5.01541	6.32141	0.108696	R3hdm4
2510039O18Rik	Pkm	4.83414e-32	3.69315e-30	0.954208	11.782	0.530612	Gm2308	2.48829e-25	2.01678e-23	0.868772	10.3997	0.578571	Elk3	1.20573e-29	1.15976e-27	4.73154	11.3074	0.531646	Tipin	1.2195e-22	7.63595e-21	1.63456	9.79193	0.484848	Scarf1	4.97668e-11	4.59322e-09	2.19194	6.57163	0.685393	Hnrnpa2b1	1.1071e-08	7.82174e-07	0.660349	5.71345	0.567568	Hmgb1-ps7	2.8404e-07	2.04291e-05	0.616244	5.13374	0.616438	Gm24951	2.59185e-10	1.8811e-08	1.10073	6.32141	0.826087	Fgd3
2510046G10Rik	B4galt6	5.11177e-32	3.86823e-30	3.27361	11.7773	0.0884354	Gm6681	3.25834e-25	2.61437e-23	0.936347	10.3739	0.0285714	Itga1	1.25191e-29	1.19696e-27	5.29657	11.3041	0.101266	Gm6274	1.30901e-22	8.13268e-21	0.74666	9.78476	0.0909091	Adgrg3	5.11081e-11	4.6899e-09	2.3401	6.56767	0.134831	Fam212a	1.14445e-08	8.01468e-07	2.4712	5.7078	0.162162	Gm11652	2.93482e-07	2.10136e-05	0.57724	5.12759	0.150685	Tpd52	2.75309e-10	1.98908e-08	3.11376	6.31208	0.152174	Rbpms2
2600006K01Rik	Fgfr2	6.22647e-32	4.68953e-30	4.26078	11.7606	0.00680272	Crabp1	3.27594e-25	2.61534e-23	3.7747	10.3734	0.00714286	Pecam1	1.4118e-29	1.3418e-27	4.48787	11.2936	0	Rps27rt	1.51514e-22	9.37681e-21	0.720765	9.76996	0.181818	Cdk17	5.35222e-11	4.88337e-09	2.23749	6.56079	0.0561798	Atp5l2-ps	1.1593e-08	8.04809e-07	1.18802	5.70561	0.027027	Gm16089	3.01764e-07	2.15101e-05	0.59426	5.12234	0.0273973	Clec5a	2.99429e-10	2.13437e-08	4.05337	6.29907	0.0434783	Gm12715
2610001A08Rik	Mapk1ip1l	6.86436e-32	5.14569e-30	1.18869	11.7524	0.0816327	Nexn	3.34126e-25	2.65423e-23	3.35008	10.3715	0.0357143	Zfp711	1.57609e-29	1.48774e-27	4.80193	11.2839	0.189873	Rps15a-ps7	1.58078e-22	9.70781e-21	0.863462	9.76566	0	Kit	6.14536e-11	5.54367e-09	2.41885	6.54016	0.269663	2010107E04Rik	1.21389e-08	8.38519e-07	0.793632	5.69776	0.189189	Ywhaz	3.21329e-07	2.28029e-05	0.375641	5.11049	0.273973	Usp50	3.53375e-10	2.48561e-08	0.987973	6.27334	0.173913	Lgals9
2610001J05Rik	Bmp4	6.90546e-32	5.15231e-30	3.91802	11.7519	0.938776	Gm12033	3.76124e-25	2.95841e-23	0.604879	10.3602	0.9	Raph1	1.58399e-29	1.48774e-27	4.08059	11.2835	0.924051	Rpl17-ps5	1.6806e-22	1.02813e-20	1.06919	9.75945	0.909091	Abcg1	6.31901e-11	5.66829e-09	2.67488	6.53599	0.955056	Tnfaip8	1.21837e-08	8.38519e-07	2.85278	5.69714	0.972973	RP23-136A14.1	3.34778e-07	2.36522e-05	0.834065	5.10274	0.945205	Pim1	3.57897e-10	2.50638e-08	1.67032	6.27136	0.956522	Svil
2610002M06Rik	Laptm4b	7.01625e-32	5.21063e-30	3.55713	11.7505	0.462585	Fgfr1	3.85683e-25	3.01873e-23	3.49837	10.3578	0.6	Fbn2	1.777e-29	1.65926e-27	4.66771	11.2733	0.405063	Slc25a5	2.24938e-22	1.36045e-20	0.985546	9.72984	0.575758	Flt4	6.43445e-11	5.7396e-09	2.40819	6.53328	0.820225	Mllt3	1.24784e-08	8.55116e-07	3.4047	5.69306	0.567568	Gm20620	3.57261e-07	2.51294e-05	0.895593	5.09043	0.657534	Abcc1	4.41601e-10	3.03924e-08	2.78708	6.23857	0.652174	Gipc1
2610005L07Rik	Efnb2	7.98438e-32	5.90216e-30	4.08568	11.7396	0.659864	Tnfrsf19	5.47738e-25	4.2455e-23	3.24147	10.3242	0.8	Dpysl2	2.07453e-29	1.92582e-27	2.35103	11.2597	0.835443	Cd24a	2.50572e-22	1.50976e-20	5.3312	9.71886	0.818182	Rbm38	6.56107e-11	5.82004e-09	2.02534	6.53036	0.853933	Creg1	1.28035e-08	8.69928e-07	2.53082	5.68867	0.702703	Sepp1	3.61581e-07	2.52112e-05	2.56505	5.08815	0.821918	1810011H11Rik	4.89454e-10	3.33979e-08	3.68591	6.22245	0.76087	Tagln2
2610008E11Rik	Gm17066	1.07119e-31	7.84572e-30	1.75581	11.7147	0.727891	Igfbp2	7.8536e-25	6.0579e-23	4.00085	10.2896	0.571429	Tpm3-rs7	2.3855e-29	2.18904e-27	1.30287	11.2474	0.544304	Rpl31-ps8	2.88394e-22	1.7182e-20	0.711961	9.70453	0.151515	F2r	6.89798e-11	6.08508e-09	2.03907	6.52286	0.303371	Tmem40	1.31851e-08	8.92062e-07	3.27037	5.68365	0.189189	Tcp1-ps1	3.68599e-07	2.55888e-05	0.910969	5.0845	0.287671	Mir142hg	5.10164e-10	3.46629e-08	2.27035	6.21595	0.304348	Fam109b
2610011E03Rik	Lifr	1.28548e-31	9.28746e-30	4.78161	11.6993	0.0408163	Gm6030	9.7922e-25	7.48096e-23	1.04577	10.2683	0.0714286	Sox18	2.3855e-29	2.18904e-27	4.54791	11.2474	0.0253165	Uba7	3.46929e-22	2.02909e-20	4.543	9.68567	0	Exoc3l	7.18162e-11	6.26606e-09	2.04147	6.51681	0.0561798	Trim10	1.52374e-08	1.01797e-06	3.8868	5.65887	0	Gm15261	3.73949e-07	2.56672e-05	2.42199	5.08176	0.0547945	Ankrd44	5.44308e-10	3.66707e-08	3.13273	6.20577	0	Gm23374
2610012C04Rik	Zfp423	1.6301e-31	1.17243e-29	3.3251	11.6791	0.0544218	Gm8797	1.16124e-24	8.82932e-23	0.843767	10.2518	0.0142857	Hapln1	2.51995e-29	2.2992e-27	5.55809	11.2426	0.139241	Apeh	3.86278e-22	2.25099e-20	3.85483	9.67469	0	Rnf141	7.84856e-11	6.81076e-09	2.22471	6.50347	0.0224719	Uqcrb	1.52374e-08	1.01797e-06	0.817853	5.65887	0	Heph	3.762e-07	2.56672e-05	1.57872	5.08062	0.0547945	Nup210	5.91195e-10	3.96623e-08	3.02172	6.19276	0	Ttc39b
2610020C07Rik	Ythdf2	2.08677e-31	1.49415e-29	0.933102	11.6581	0.278912	Fscn1	1.18203e-24	8.94479e-23	1.96128	10.2501	0.242857	2810025M15Rik	2.6752e-29	2.42699e-27	2.39488	11.2373	0.367089	Rps24-ps3	4.19148e-22	2.42483e-20	0.682127	9.66633	0.318182	Lrrc8b	8.33029e-11	7.15106e-09	2.29046	6.49451	0.202247	Uqcrc1	1.76949e-08	1.1627e-06	1.18974	5.63315	0.216216	Gm42856	3.77557e-07	2.56672e-05	1.76077	5.07994	0.260274	Gm9252	6.3972e-10	4.256e-08	1.63162	6.18032	0.326087	Syne1
2610020H08Rik	B3gnt5	2.60267e-31	1.85521e-29	3.78393	11.6393	0.428571	Dynll1	1.36701e-24	1.02958e-22	0.728117	10.2361	0.307143	Npr1	2.94066e-29	2.65274e-27	3.98786	11.2289	0.367089	Gm9794	4.31043e-22	2.48464e-20	0.569966	9.66346	0.181818	Tpst2	9.0261e-11	7.70694e-09	1.91412	6.48242	0.52809	Eif5a	1.95191e-08	1.27615e-06	0.843773	5.61621	0.297297	Rasl2-9	3.78464e-07	2.56672e-05	0.646837	5.07948	0.383562	Csnk2a2	6.65418e-10	4.4086e-08	0.921443	6.1741	0.521739	RP23-419K14.11
2610021A01Rik	Arxes1	2.9408e-31	2.08692e-29	3.34118	11.6288	0.544218	Dbn1	1.69052e-24	1.26726e-22	2.76547	10.2155	0.628571	Cgnl1	3.07536e-29	2.75867e-27	4.80698	11.225	0.379747	Gm5879	4.82057e-22	2.76871e-20	0.897132	9.652	0.515152	Cacybp	9.25337e-11	7.81739e-09	1.01958	6.47867	0.629213	Gm4322	1.95901e-08	1.27615e-06	1.77937	5.61558	0.513514	Plk2	3.79373e-07	2.56672e-05	2.34737	5.07903	0.506849	Fam105a	6.7501e-10	4.45367e-08	3.2495	6.17184	0.76087	Actg-ps1
2610024D14Rik	Hspe1	4.8545e-31	3.39964e-29	0.994059	11.586	0.102041	Gm10257	1.78576e-24	1.3262e-22	0.920642	10.2102	0.0642857	Nrg1	3.18435e-29	2.84048e-27	5.28491	11.2219	0.0379747	Eif5a	4.8884e-22	2.7976e-20	1.03739	9.65057	0.0454545	Ugcg	9.88714e-11	8.30884e-09	1.73058	6.46867	0.0224719	Atp2a3	1.96613e-08	1.27615e-06	3.19008	5.61496	0.027027	Fubp1	4.19527e-07	2.8013e-05	0.701215	5.05988	0.0547945	Impa2	7.27626e-10	4.76148e-08	2.73846	6.15996	0.0652174	Cpeb4
2610028E06Rik	Mex3a	6.66844e-31	4.62934e-29	3.00237	11.5587	0.115646	Runx1t1	2.26638e-24	1.66762e-22	3.25821	10.187	0.2	Mmp14	9.84959e-29	8.73713e-27	4.44848	11.1216	0	Eif2ak1	6.40196e-22	3.63772e-20	3.26537	9.62287	0	Ptp4a3	1.00521e-10	8.40323e-09	2.08168	6.46617	0	Mrap	2.02768e-08	1.31077e-06	3.92984	5.60962	0.027027	Snrpert	4.22547e-07	2.8013e-05	0.72123	5.05851	0.0273973	Arpc1b	7.82838e-10	5.10187e-08	2.44134	6.14837	0	Gfi1b
2610035D17Rik	Ank2	7.35385e-31	5.08307e-29	3.77108	11.5503	0.14966	Smo	2.60036e-24	1.89589e-22	2.91169	10.1736	0.135714	Itga3	1.02964e-28	9.03314e-27	4.97207	11.1176	0.0506329	Gm13461	6.73741e-22	3.80128e-20	0.817922	9.61762	0.0757576	Cbx3	1.0333e-10	8.59309e-09	0.754367	6.462	0.191011	Gypc	2.18391e-08	1.38926e-06	2.96332	5.59676	0.0540541	Klhl4	4.24572e-07	2.8013e-05	2.0725	5.0576	0.0136986	Ipcef1	8.0979e-10	5.25606e-08	3.68383	6.143	0.0869565	Arap1
2610037D02Rik	Mum1l1	7.98332e-31	5.49438e-29	3.24544	11.5433	0.102041	Tpm1	2.66527e-24	1.93438e-22	1.83199	10.1712	0.157143	Nos3	1.27563e-28	1.113e-26	5.29165	11.0985	0.101266	Ybx3	7.85167e-22	4.36821e-20	1.43615	9.60186	0.0757576	Gm11488	1.05633e-10	8.73905e-09	1.08356	6.45866	0.134831	Slc14a1	2.23181e-08	1.40296e-06	3.42517	5.593	0.0540541	Gimap1os	4.26606e-07	2.80314e-05	2.71669	5.05669	0.150685	Ptpre	8.78844e-10	5.68118e-08	2.91641	6.12999	0.0869565	Taok3
2610044O15Rik8	Gm6560	1.08263e-30	7.38731e-29	1.14244	11.517	0.564626	Tle3	4.3588e-24	3.135e-22	2.61889	10.1232	0.514286	Mical2	1.31062e-28	1.13732e-26	4.64509	11.0961	0.405063	Gm5045	9.58106e-22	5.2752e-20	0.789412	9.58132	0.409091	Tusc3	1.14722e-10	9.44213e-09	1.84745	6.44616	0.483146	Treml1	2.26431e-08	1.41781e-06	3.34737	5.59049	0.378378	Gm4959	4.42166e-07	2.87886e-05	0.781424	5.04985	0.424658	Adap1	9.5363e-10	6.11511e-08	3.43737	6.11698	0.347826	Pla2g4a
2610203C22Rik	Dpysl5	1.18422e-30	8.04615e-29	5.02426	11.5093	0.0136054	Wbp5	4.75785e-24	3.40666e-22	1.82404	10.1146	0.0142857	Plau	1.44607e-28	1.24808e-26	5.23701	11.0873	0.620253	Rps19-ps6	1.0509e-21	5.74648e-20	0.630308	9.57177	0	Ctla2b	1.1663e-10	9.54991e-09	1.87358	6.44365	0.269663	Gm20594	2.487e-08	1.54514e-06	1.83298	5.57418	0.027027	Bzw1	4.42166e-07	2.87886e-05	0.42515	5.04985	0.383562	Tnfaip8	9.60419e-10	6.13401e-08	2.87242	6.11585	0.347826	Abracl
2610204G07Rik	Fbln1	1.33108e-30	9.00563e-29	3.29221	11.4992	0.0340136	Ptgfrn	6.01465e-24	4.24937e-22	3.33928	10.0917	0.0857143	Sema6a	1.51147e-28	1.29751e-26	4.85952	11.0833	0.0379747	Gm10052	1.08043e-21	5.88782e-20	1.41555	9.56891	0.0454545	Zranb2	1.17919e-10	9.60618e-09	0.978135	6.44199	0.0786517	Gm12346	2.51403e-08	1.54986e-06	0.875593	5.5723	0.0810811	Rasip1	4.44281e-07	2.87886e-05	1.91265	5.04893	0.0547945	Myd88	1.04196e-09	6.62827e-08	3.03414	6.10285	0.0217391	Mvb12b
2610206C17Rik	Lamb1	1.35198e-30	9.10843e-29	3.51773	11.4979	0.0680272	Gm29257	6.31616e-24	4.44274e-22	0.787586	10.0869	0.0214286	Tpm3	1.65121e-28	1.40988e-26	1.13013	11.0754	0.0379747	Gm4246	1.13149e-21	6.14509e-20	2.09623	9.56413	0.0909091	Gm10232	1.20539e-10	9.76975e-09	1.43191	6.43865	0.0337079	Nudt5	2.71134e-08	1.6587e-06	1.32916	5.55912	0.135135	Esam	4.45343e-07	2.87886e-05	2.30948	5.04848	0.0273973	Hpgds	1.06809e-09	6.76191e-08	3.27712	6.09889	0	Pttg1ip
2610301B20Rik	Rab34	1.41114e-30	9.46712e-29	3.00079	11.4942	0.659864	Ift43	6.82047e-24	4.7722e-22	2.83078	10.0793	0.785714	Ywhaz	2.22708e-28	1.88147e-26	0.893455	11.0486	0.405063	Kifc2	1.19042e-21	6.44319e-20	3.81597	9.55888	0.560606	Nmt2	1.25261e-10	1.01012e-08	1.20747	6.43282	0.853933	Gm13359	2.79039e-08	1.70054e-06	1.22316	5.5541	0.675676	Gm43507	4.63766e-07	2.97388e-05	1.95445	5.04073	0.493151	Isyna1	1.07187e-09	6.76191e-08	2.02217	6.09832	0.695652	Actn1
2610305D13Rik	Crb2	1.62651e-30	1.08663e-28	4.19483	11.4819	0.843537	Msx2	6.84432e-24	4.7722e-22	3.45293	10.079	0.671429	Tcn2	2.51708e-28	2.11528e-26	5.03809	11.0376	0.860759	Cct8	1.22383e-21	6.60164e-20	1.09555	9.55601	0.787879	Slc9a3r2	1.27339e-10	1.02172e-08	2.22588	6.43032	0.853933	Rmdn3	2.85627e-08	1.7306e-06	2.52359	5.55003	0.810811	Shroom4	4.67093e-07	2.98323e-05	2.08696	5.03936	0.849315	Baz1a	1.11045e-09	6.95313e-08	2.0661	6.09267	0.782609	Cyba
2610306M01Rik	Ptch1	2.11426e-30	1.40077e-28	3.02136	11.4592	0.22449	Bmp7	8.55539e-24	5.91359e-22	3.70297	10.057	0.285714	Mmp2	2.92918e-28	2.4487e-26	4.82682	11.0239	0.113924	Ldha-ps2	1.42158e-21	7.51604e-20	1.24817	9.54049	0.242424	Cdc37	1.41116e-10	1.1266e-08	1.07528	6.41468	0.258427	Klf1	2.8614e-08	1.7306e-06	3.05835	5.54971	0.378378	E430014B02Rik	4.73251e-07	3.01052e-05	1.33659	5.03685	0.191781	Gm12338	1.13424e-09	7.04682e-08	0.780982	6.08927	0.23913	Tnik
2610307P16Rik	Lhx1	2.74157e-30	1.80887e-28	5.45751	11.4367	0.122449	Ldha	9.33338e-24	6.42354e-22	0.73429	10.0484	0.0285714	Arhgap27	3.52658e-28	2.93276e-26	4.37188	11.0072	0	Eif3i	1.43804e-21	7.55304e-20	1.14957	9.5393	0	Cycs	1.44041e-10	1.14423e-08	0.835758	6.41156	0.011236	Tdpx-ps1	3.01949e-08	1.81249e-06	1.28258	5.5403	0	Tspan18	4.98086e-07	3.13108e-05	1.76537	5.02705	0.0273973	Skap2	1.22148e-09	7.55942e-08	2.80321	6.0774	0.0434783	Jun
2610318N02Rik	Tnpo1	3.79456e-30	2.48791e-28	1.64249	11.4084	0.904762	Rbms2	9.43132e-24	6.46309e-22	3.15724	10.0474	0.921429	Iffo2	3.87857e-28	3.18361e-26	4.50953	10.9987	0.607595	Gm15421	1.48514e-21	7.74943e-20	0.996819	9.53595	0.80303	Cmpk1	1.49457e-10	1.18137e-08	1.18691	6.40593	0.910112	Mrpl57	3.06307e-08	1.82442e-06	1.75314	5.53779	0.945946	Zfp948	5.29799e-07	3.2788e-05	2.21905	5.01519	0.835616	Ikzf2	1.38162e-09	8.48473e-08	3.463	6.05761	0.782609	Herpud1
2610507B11Rik	Trim71	4.06786e-30	2.65108e-28	3.192	11.4024	0.979592	Tnnt2	9.48068e-24	6.46914e-22	4.58482	10.0469	0.992857	Manf	3.88804e-28	3.18361e-26	1.72673	10.9984	0.987342	Gadd45a	1.52322e-21	7.91468e-20	3.12274	9.53333	1	Larp1b	1.53806e-10	1.20877e-08	1.85408	6.40155	1	Gm2962	3.07405e-08	1.82442e-06	0.684564	5.53717	1	Aff1	5.48972e-07	3.37132e-05	1.65891	5.00835	1	Bri3bp	1.4411e-09	8.78245e-08	2.37586	6.05082	1	Bcl2l1
2610507I01Rik	Fzd7	4.0994e-30	2.66078e-28	3.70446	11.4017	0.047619	Kdm5b	9.90203e-24	6.7279e-22	2.06366	10.0426	0.0857143	Smtn	3.88804e-28	3.18361e-26	4.28758	10.9984	0.113924	Eprs	1.52672e-21	7.91468e-20	1.15619	9.53309	0.136364	Orai2	1.56773e-10	1.22107e-08	2.05436	6.39863	0.123596	Gm23493	3.08508e-08	1.82442e-06	1.4284	5.53654	0.0810811	Zfp52	5.56827e-07	3.40646e-05	2.1104	5.00562	0.0958904	RP23-414I24.3	1.49519e-09	9.07742e-08	1.6248	6.04488	0.23913	Dock8
2610524H06Rik	P3h2	4.80238e-30	3.10444e-28	3.63479	11.3879	0.639456	Tenm3	1.20709e-23	8.1323e-22	2.99252	10.0231	0.657143	Gm37736	5.18262e-28	4.20055e-26	4.04807	10.9725	0.443038	Bccip	1.56946e-21	8.10989e-20	1.85458	9.53022	0.424242	Nab1	1.74836e-10	1.34212e-08	2.29435	6.38196	0.696629	Tfrc	3.16334e-08	1.8638e-06	2.873	5.53215	0.648649	Cdk17	5.60132e-07	3.40784e-05	1.91996	5.00448	0.561644	P2rx1	1.51897e-09	9.18687e-08	3.27199	6.04234	0.695652	Mylk
2610528J11Rik	Sgk3	6.6891e-30	4.25517e-28	3.99948	11.359	0	Notch2	1.73983e-23	1.16722e-21	2.14025	9.98687	0	Tjp1	8.84068e-28	7.12925e-26	4.27256	10.9241	0.0253165	Mrpl18	1.87756e-21	9.60865e-20	1.23756	9.5116	0	Mylk3	1.99479e-10	1.51877e-08	2.44044	6.36174	0.0449438	Ahi1	3.32569e-08	1.93775e-06	3.0912	5.52336	0.0540541	Mtss1l	5.62124e-07	3.40784e-05	1.43496	5.0038	0	Cmah	1.62067e-09	9.69183e-08	2.96094	6.03188	0.0217391	Gata1
2700012I20Rik	Ndufa4l2	6.91149e-30	4.3792e-28	3.90034	11.3562	0.0272109	Arid5b	1.75494e-23	1.17243e-21	3.3096	9.98602	0.0642857	Fermt2	9.4609e-28	7.58977e-26	4.48371	10.9179	0.0253165	Gm15946	1.9748e-21	1.00419e-19	1.85371	9.50634	0.0454545	Rasa1	1.9975e-10	1.51877e-08	1.3945	6.36153	0.0674157	Gm17786	3.34953e-08	1.93775e-06	1.06726	5.52211	0.108108	Gm12988	5.63456e-07	3.40784e-05	0.652742	5.00334	0.0547945	Aim2	1.72899e-09	1.02227e-07	2.78232	6.02141	0.0652174	Ctla2a
2700029M09Rik	Gm5611	7.50731e-30	4.71926e-28	0.887175	11.3489	0.945578	Msi1	1.98064e-23	1.31223e-21	2.66586	9.97401	0.957143	Klf7	9.50682e-28	7.58977e-26	3.85946	10.9175	0.860759	Rps3a2	1.98388e-21	1.00561e-19	0.673871	9.50587	0.984848	Rpl22l1	2.09747e-10	1.58721e-08	0.752707	6.35403	0.977528	Rpl36a-ps1	3.4961e-08	2.00799e-06	0.722794	5.51458	1	mt-Atp8	5.66128e-07	3.41108e-05	0.788967	5.00243	0.917808	Alox5	1.73504e-09	1.02227e-07	3.49714	6.02085	0.956522	Ccbl1
2700038G22Rik	Spata13	9.23812e-30	5.73924e-28	3.51745	11.3308	0.693878	Gm15191	2.14067e-23	1.4124e-21	0.560023	9.96629	0.8	Pde4b	1.36616e-27	1.07988e-25	4.79762	10.8845	0.506329	Snrnp25	2.92791e-21	1.45186e-19	2.28653	9.46528	0.787879	Elavl1	2.25054e-10	1.69502e-08	0.893259	6.34319	0.865169	Fam109b	3.74764e-08	2.14475e-06	3.33672	5.50235	0.864865	Rasgef1b	5.81048e-07	3.48782e-05	1.70477	4.99741	0.726027	Klk8	1.93324e-09	1.1307e-07	2.55222	6.00332	0.826087	Mob1b
2700046A07Rik	Ift74	9.27365e-30	5.73924e-28	3.27367	11.3304	0.401361	Hypk	2.23504e-23	1.4686e-21	1.11034	9.96201	0.457143	Emcn	1.39279e-27	1.09551e-25	5.6082	10.8828	0.0632911	Btg2	4.43351e-21	2.18487e-19	3.99324	9.42182	0.0151515	Bcl2l1	2.28429e-10	1.71236e-08	2.14198	6.3409	0.146067	Nras	3.82171e-08	2.17157e-06	0.841538	5.4989	0.0810811	Casc5	6.14926e-07	3.66363e-05	1.4845	4.98647	0.136986	Lyz2	2.1988e-09	1.27666e-07	3.27765	5.9824	0	Kcnk6
2700049A03Rik	Pard6b	9.97512e-30	6.14952e-28	3.82561	11.3241	0.863946	Ubb	2.47015e-23	1.60983e-21	0.510989	9.95206	0.785714	Ets2	1.60965e-27	1.25987e-25	3.96285	10.8696	0.772152	Ran	5.03533e-21	2.47382e-19	0.904747	9.40844	0.757576	Med1	2.30603e-10	1.72058e-08	0.904516	6.33944	0.910112	Med12l	3.90413e-08	2.20665e-06	3.14221	5.49513	0.756757	Myo6	6.40067e-07	3.78455e-05	1.84891	4.97872	0.917808	Fut8	2.38144e-09	1.3777e-07	3.02747	5.96939	0.804348	Stard4
2700060E02Rik	Nr6a1	1.45759e-29	8.88295e-28	3.45729	11.2908	1	Tln2	2.61919e-23	1.70002e-21	2.96596	9.94623	1	Ppib	1.87795e-27	1.4627e-25	1.27564	10.8555	1	Rps4x	6.73121e-21	3.28676e-19	0.784421	9.37788	1	Gm9025	2.33427e-10	1.73355e-08	2.16611	6.33756	0.988764	I830077J02Rik	3.97412e-08	2.23432e-06	3.15221	5.492	1	Gtf2a2	6.67766e-07	3.91993e-05	0.840769	4.97051	1	Cmtm7	2.53899e-09	1.46354e-07	2.73174	5.95893	0.978261	Daam1
2700062C07Rik	Gm12346	1.83329e-29	1.11301e-27	0.954331	11.2706	0.761905	Ndufa7	2.66469e-23	1.72256e-21	0.892015	9.94452	0.835714	2002-09-01	2.24384e-27	1.73079e-25	1.06949	10.8392	0.518987	Ifrd2	9.19512e-21	4.40896e-19	2.67115	9.34493	0.681818	Klhl6	2.39501e-10	1.77042e-08	2.60303	6.3336	0.651685	Rn18s-rs5	4.26647e-08	2.38191e-06	0.863828	5.47945	0.810811	Gm10179	6.70914e-07	3.92398e-05	1.69205	4.9696	0.712329	Ptpn18	2.5522e-09	1.46586e-07	2.38314	5.95808	0.652174	Madd
2700078F05Rik	Plp2	2.59883e-29	1.5718e-27	3.12174	11.2398	0.714286	Meg3	3.14879e-23	2.01914e-21	3.07852	9.92788	0.564286	Rap2a	2.99304e-27	2.29759e-25	4.30124	10.8128	0.202532	Hspa9	1.17815e-20	5.56556e-19	1.35878	9.31866	0.106061	Rasa3	2.75955e-10	2.02118e-08	2.50806	6.31172	0.202247	Gm15495	4.37364e-08	2.42479e-06	1.12907	5.47506	0.135135	Ncl	6.91727e-07	4.01629e-05	0.487465	4.96367	0.109589	Slc25a12	2.63743e-09	1.50939e-07	3.09312	5.95271	0.0652174	Dgkd
2700081O15Rik	Paip2	3.75114e-29	2.25167e-27	1.56858	11.2074	0.503401	Arxes1	3.67537e-23	2.34739e-21	2.7307	9.91245	0.542857	Sh2d3c	3.00743e-27	2.29759e-25	4.61821	10.8124	0.43038	Gm7027	1.23237e-20	5.78744e-19	0.748745	9.31389	0.439394	Lyrm4	2.84635e-10	2.07524e-08	1.38735	6.30692	0.348315	Unc119	4.67784e-08	2.57555e-06	2.50546	5.46314	0.27027	Rab27b	7.50023e-07	4.277e-05	2.10237	4.94794	0.39726	Cd300lf	2.65114e-09	1.51181e-07	4.19805	5.95186	0.456522	Tec
2700094K13Rik	Ajuba	3.83759e-29	2.29493e-27	3.143	11.2054	1	Mme	4.28166e-23	2.72372e-21	4.10617	9.89718	0.992857	Pik3c2b	3.18554e-27	2.42207e-25	3.81425	10.8071	1	Tspan33	1.29487e-20	6.04536e-19	4.61923	9.30863	0.984848	Mmrn1	2.8927e-10	2.09944e-08	2.61314	6.30442	1	Prdx2	4.88043e-08	2.66869e-06	1.27965	5.45561	1	Ankrd52	7.89638e-07	4.48689e-05	1.49276	4.93791	1	Acap1	2.74433e-09	1.55938e-07	3.07749	5.9462	1	Arhgap6
2700097O09Rik	Fgf10	4.33313e-29	2.57201e-27	3.82069	11.1946	0.843537	Ssbp3	4.31112e-23	2.73157e-21	1.62296	9.8965	0.878571	Grap	3.2628e-27	2.46906e-25	4.6238	10.8049	0.594937	Rps18-ps3	1.41662e-20	6.59452e-19	0.677055	9.29908	0.772727	Cggbp1	2.924e-10	2.11256e-08	1.80113	6.30276	0.808989	Sepw1	5.20035e-08	2.82429e-06	0.86381	5.44432	0.756757	Lmo2	7.97054e-07	4.51297e-05	1.64123	4.93609	0.657534	Samsn1	2.85051e-09	1.61398e-07	3.12212	5.93998	0.804348	Ndufa3
2700099C18Rik	Unc5c	4.50064e-29	2.66154e-27	3.9091	11.1912	0.789116	Nutf2-ps1	4.37814e-23	2.76307e-21	0.796411	9.89495	0.842857	Gm3788	3.69554e-27	2.78333e-25	1.53649	10.7935	0.797468	Fxn	1.46843e-20	6.75691e-19	2.82476	9.29526	0.560606	Gm4204	2.95564e-10	2.12579e-08	0.736172	6.30109	0.764045	Rpl5-ps1	5.34898e-08	2.89516e-06	0.822932	5.4393	0.756757	Tsen15	8.30296e-07	4.68457e-05	1.38219	4.92811	0.712329	Satb1	2.91011e-09	1.6419e-07	2.78323	5.93659	0.76087	Pard3b
2810001G20Rik	Xpo1	5.06182e-29	2.98237e-27	1.44464	11.1808	0.421769	A630012P03Rik	5.34922e-23	3.36264e-21	3.61006	9.87489	0.414286	Nid2	3.80322e-27	2.84446e-25	4.48559	10.7908	0.329114	Psmd2	1.52212e-20	6.98382e-19	1.31946	9.29144	0.257576	Eci1	3.31753e-10	2.36478e-08	1.87805	6.28316	0.505618	Pde5a	5.44395e-08	2.93661e-06	2.98407	5.43617	0.351351	Ybx3	8.53858e-07	4.79486e-05	0.754738	4.92264	0.30137	Il4ra	3.15542e-09	1.77404e-07	2.88971	5.9233	0.326087	Coro1a
2810002D19Rik	Gm14269	5.66014e-29	3.32263e-27	1.31483	11.1709	0.44898	Gm7993	5.55432e-23	3.47787e-21	1.46109	9.87112	0.5	Sema6d	3.81233e-27	2.84446e-25	4.82699	10.7906	0.303797	Josd2	1.83334e-20	8.36371e-19	3.03288	9.27162	0.393939	8030474K03Rik	3.44906e-10	2.43677e-08	2.69456	6.27712	0.47191	Nrgn	5.50172e-08	2.95777e-06	2.09702	5.43428	0.486486	Sh3tc1	8.5585e-07	4.79486e-05	2.02784	4.92218	0.452055	Irf8	3.37997e-09	1.89361e-07	3.7851	5.91199	0.478261	Cap1
2810004N23Rik	Pid1	7.03523e-29	4.1147e-27	4.58114	11.1516	0.993197	Gm5559	8.50905e-23	5.30718e-21	0.814063	9.82824	1	Map4k4	4.32758e-27	3.21388e-25	2.96111	10.779	0.974684	Gm19807	1.9302e-20	8.7805e-19	1.62672	9.26613	1	Spns2	3.53797e-10	2.48858e-08	2.45378	6.27316	0.988764	Sla	5.6786e-08	3.04262e-06	3.45392	5.42864	1	Hspa9-ps1	8.91449e-07	4.97684e-05	0.841041	4.9142	1	Casp8	3.48602e-09	1.9462e-07	2.95732	5.9069	1	Bcr
2810006K23Rik	Sall3	9.73292e-29	5.63064e-27	3.38002	11.1227	0.741497	Gm6560	8.59641e-23	5.34081e-21	1.04005	9.82721	0.678571	Rasgrp3	4.41114e-27	3.26077e-25	4.69354	10.7772	0.683544	Slc43a3	2.01853e-20	9.13027e-19	3.47931	9.26136	0.378788	Gng11	3.62913e-10	2.5415e-08	2.33387	6.2692	0.719101	Atp5d	5.73878e-08	3.06458e-06	0.989077	5.42675	0.72973	Gm13341	9.07138e-07	5.04678e-05	0.923698	4.91078	0.616438	Slc6a13	3.55241e-09	1.97635e-07	3.07701	5.90379	0.652174	Meis1
2810013P06Rik	Phldb2	1.02024e-28	5.88093e-27	3.76732	11.1185	0.414966	Rpl35a-ps2	8.64042e-23	5.34735e-21	0.78469	9.8267	0.314286	Cnrip1	5.18907e-27	3.81815e-25	4.33872	10.7622	0.303797	Hsp90aa1	2.40285e-20	1.08379e-18	1.01976	9.24273	0.318182	Lims1	3.69281e-10	2.57481e-08	1.39926	6.26649	0.460674	Yme1l1	5.86099e-08	3.11941e-06	0.973246	5.42299	0.378378	Alox5	9.3063e-07	5.15951e-05	1.73971	4.90577	0.39726	2900018N21Rik	3.57686e-09	1.98305e-07	2.62108	5.90266	0.521739	Il12a
2810021J22Rik	Tspan6	1.20636e-28	6.92873e-27	2.10103	11.1035	0.353741	P3h2	8.89409e-23	5.4713e-21	3.267	9.82378	0.271429	Ap2s1	5.57416e-27	4.08269e-25	2.08248	10.7556	0.202532	Rpl13	2.8214e-20	1.25836e-18	0.790458	9.22554	0.287879	Gm6085	4.01722e-10	2.78882e-08	1.10392	6.25336	0.123596	Rabgef1	5.90229e-08	3.13096e-06	2.74283	5.42174	0.27027	Gm10925	9.48083e-07	5.23807e-05	0.682099	4.90212	0.136986	Plek	3.96384e-09	2.18243e-07	5.41957	5.8857	0.195652	Gm10080
2810025M15Rik	Ssbp1	1.55189e-28	8.81817e-27	1.40625	11.081	0.945578	Tmsb10	9.58538e-23	5.86397e-21	1.14402	9.81624	0.957143	Sorbs3	6.64946e-27	4.84804e-25	4.48664	10.7394	1	Gm4366	5.63887e-20	2.46673e-18	0.787784	9.15104	0.848485	Nudt21	4.06578e-10	2.81032e-08	1.09166	6.25148	0.988764	Gm13408	6.02787e-08	3.17647e-06	0.579138	5.41797	0.945946	Creg1	9.66971e-07	5.32401e-05	1.68545	4.89824	0.972603	Cd300a	4.0047e-09	2.19736e-07	3.25631	5.884	0.956522	Ptger3
2810039B14Rik	Wnt2	1.68868e-28	9.56138e-27	5.35429	11.0734	0.0952381	Morc4	1.11883e-22	6.81845e-21	3.0848	9.80063	0.0714286	Acvrl1	1.05458e-26	7.61925e-25	4.41981	10.6967	0.101266	Dmtn	5.80324e-20	2.5317e-18	4.36607	9.14794	0.181818	P2rx1	4.08754e-10	2.81318e-08	2.49121	6.25065	0.0898876	Gm13339	6.57958e-08	3.45579e-06	1.18007	5.40229	0.0810811	A930004J17Rik	9.93103e-07	5.43673e-05	1.72451	4.893	0.123288	Gcnt2	4.2009e-09	2.29712e-07	3.30951	5.87608	0.217391	Ehd3
2810402E24Rik	Rasl11a	1.74996e-28	9.87337e-27	3.70545	11.0702	0.333333	Frem1	1.12837e-22	6.85043e-21	3.68913	9.79978	0.3	Gpx3	1.19582e-26	8.60071e-25	3.54625	10.6851	0.177215	Nars	6.07882e-20	2.6447e-18	1.42864	9.14292	0.19697	Thsd1	4.14245e-10	2.83874e-08	2.06063	6.24856	0.337079	Dennd2c	6.60264e-08	3.45653e-06	3.03077	5.40166	0.432432	Sipa1	9.94254e-07	5.43673e-05	1.70605	4.89277	0.232877	Gm42551	4.31718e-09	2.34464e-07	3.6513	5.87156	0.369565	Gm7899
2810403A07Rik	Pwwp2b	1.7999e-28	1.01194e-26	3.52236	11.0677	0.959184	Myh10	1.1713e-22	7.08415e-21	2.38609	9.796	0.907143	Anxa3	1.2274e-26	8.78828e-25	4.53675	10.6826	0.924051	2002-03-01	6.13276e-20	2.66092e-18	3.91919	9.14197	0.833333	Zfp948	4.52336e-10	3.08652e-08	2.59837	6.23481	0.955056	Gm11273	6.83755e-08	3.55619e-06	0.826779	5.39539	0.891892	Gm20045	1.01638e-06	5.53874e-05	1.74879	4.88844	0.931507	Arhgap18	4.63753e-09	2.5016e-07	3.09582	5.85968	0.934783	Nt5c3
2810403D21Rik	Hs3st3b1	2.02553e-28	1.13083e-26	4.23128	11.0571	0.346939	Basp1	1.33018e-22	7.98459e-21	2.58198	9.78314	0.285714	Nfia	1.3817e-26	9.84893e-25	4.01483	10.6716	0.189873	Atp5j	6.61077e-20	2.84512e-18	0.95857	9.13385	0.287879	Vav3	4.58398e-10	3.11457e-08	2.30217	6.23272	0.292135	Slbp	7.2556e-08	3.7371e-06	1.10178	5.38472	0.324324	Fgd5	1.02583e-06	5.57125e-05	1.64583	4.88662	0.260274	H2afy	4.65334e-09	2.50168e-07	1.33885	5.85912	0.347826	Gm17087
2810408A11Rik	Gli3	2.57396e-28	1.42703e-26	3.52701	11.0356	0.0748299	Ece1	1.36443e-22	8.15949e-21	2.89856	9.78057	0.0571429	Eogt	1.49039e-26	1.05765e-24	4.88453	10.6646	0	Cdc6	6.69886e-20	2.87529e-18	2.87198	9.13241	0.030303	Gm4459	4.67018e-10	3.15825e-08	1.04306	6.2298	0.0224719	Gm6472	7.28095e-08	3.7381e-06	0.551836	5.3841	0.0540541	Zfp521	1.06698e-06	5.75554e-05	1.62639	4.87887	0.0136986	Jak3	4.68514e-09	2.51032e-07	2.26432	5.85799	0.108696	Snca
2810408I11Rik	Lrp1	2.72247e-28	1.50414e-26	2.77054	11.0305	0.714286	B830012L14Rik	1.4043e-22	8.36658e-21	3.25775	9.77765	0.6	Thbd	1.50456e-26	1.06298e-24	4.97934	10.6637	0.518987	Anp32b-ps1	7.25234e-20	3.10451e-18	1.57385	9.12382	0.606061	Ywhab	4.6951e-10	3.15825e-08	0.624574	6.22897	0.662921	Rpl14-ps1	7.4608e-08	3.81816e-06	0.505404	5.37971	0.513514	Stab2	1.08437e-06	5.81013e-05	0.963828	4.87567	0.643836	Cox4i2	5.27698e-09	2.80858e-07	3.31824	5.83819	0.630435	F5
2810410L24Rik	Lrrn4	2.80512e-28	1.53915e-26	2.87058	11.0278	0.0816327	Zmynd8	1.8377e-22	1.0908e-20	1.2697	9.75038	0.0714286	2007-09-01	1.60756e-26	1.13074e-24	1.31542	10.6576	0.177215	Gm5822	7.34889e-20	3.13742e-18	0.802981	9.12238	0	Gabarapl1	4.7076e-10	3.15825e-08	1.70116	6.22855	0.123596	Ajap1	7.77917e-08	3.96837e-06	3.36788	5.37218	0	Ipo11	1.09191e-06	5.83097e-05	1.05455	4.87431	0.0958904	Tm6sf1	5.51483e-09	2.92543e-07	2.79101	5.83084	0.108696	Hn1
2810414N06Rik	St13	3.06256e-28	1.67465e-26	0.958545	11.0199	0.0408163	Rragd	1.88167e-22	1.11277e-20	3.18871	9.74798	0.0571429	Peg3	1.85239e-26	1.29724e-24	5.52983	10.6444	0.0379747	Gm14539	8.35012e-20	3.55537e-18	0.969191	9.10854	0.0757576	Ranbp1	4.80884e-10	3.21267e-08	0.584232	6.22522	0.123596	Fam210b	7.86079e-08	3.99724e-06	2.78781	5.37029	0.0540541	Kif5b	1.1097e-06	5.90621e-05	0.688223	4.87111	0.0684932	Cacnb2	5.60906e-09	2.96556e-07	3.48192	5.82801	0.152174	Rab37
2810417H13Rik	Snrpn	3.38108e-28	1.84251e-26	2.32661	11.011	1	Gm9078	2.1756e-22	1.28184e-20	1.42888	9.73324	1	Gstk1	1.92824e-26	1.34447e-24	4.13826	10.6406	1	Pole3	8.38695e-20	3.56155e-18	2.26757	9.10806	0.984848	Rasgrp2	4.96469e-10	3.28926e-08	2.05574	6.22022	1	Atp5a1	7.91567e-08	4.01237e-06	0.651668	5.36904	1	Gucy1a3	1.14085e-06	6.03177e-05	2.02622	4.86564	1	Gpx1	5.92125e-09	3.11002e-07	1.19559	5.81897	1	Ehbp1l1
2810428I15Rik	Gm6169	3.98406e-28	2.16372e-26	3.11642	10.9962	0.823129	Gm14176	2.20515e-22	1.29447e-20	0.979922	9.73186	0.892857	Eng	1.97896e-26	1.37383e-24	4.17404	10.6382	0.860759	Gm6768	1.00877e-19	4.24987e-18	2.51548	9.088	0.909091	Ube2g1	5.29132e-10	3.49118e-08	1.6264	6.21021	0.94382	Treml2	7.97092e-08	4.02758e-06	2.79431	5.36779	0.972973	Tubb6	1.14612e-06	6.03965e-05	1.70165	4.86473	0.890411	Cd44	5.98164e-09	3.13144e-07	2.86652	5.81727	0.847826	Vcl
2810428J06Rik	Gas1	6.02149e-28	3.24814e-26	3.44428	10.9589	0.0272109	Odc1	2.25782e-22	1.32053e-20	1.49718	9.72946	0.0214286	Ushbp1	2.37856e-26	1.64409e-24	3.99728	10.6211	0.0379747	Gm7658	1.08692e-19	4.56709e-18	1.27939	9.07988	0.0454545	Gm3150	5.34776e-10	3.50879e-08	0.73809	6.20854	0.0674157	Rfesd	8.19567e-08	4.12808e-06	3.14764	5.36277	0.108108	Gm13498	1.16208e-06	6.1036e-05	0.582079	4.862	0.136986	Ifih1	6.06309e-09	3.1637e-07	2.73467	5.81501	0.108696	Cfl1
2810429I04Rik	Morf4l2	6.08897e-28	3.27349e-26	1.08425	10.9579	0.496599	Pgam1-ps1	2.9757e-22	1.72148e-20	1.52255	9.70134	0.464286	Gsta4	2.40675e-26	1.6564e-24	4.07111	10.62	0.113924	Slc43a1	1.24515e-19	5.164e-18	3.67545	9.06508	0.0454545	Inpp5d	5.36196e-10	3.50879e-08	2.45104	6.20813	0.213483	Tm7sf3	8.33924e-08	4.18719e-06	2.68424	5.35963	0.108108	Gm14681	1.20846e-06	6.30573e-05	0.645904	4.85424	0.232877	Arhgap4	6.36749e-09	3.31171e-07	3.29407	5.80681	0.26087	Pik3cb
2810454H06Rik	Tpd52l1	9.15582e-28	4.87303e-26	4.01379	10.9209	0.176871	Eno1	3.35831e-22	1.93581e-20	0.752354	9.68899	0.15	Adgrl4	2.50508e-26	1.71668e-24	4.9009	10.6162	0.253165	Gas5	1.43236e-19	5.90969e-18	1.0268	9.0498	0.181818	Tpt1-ps3	5.75962e-10	3.75363e-08	0.640598	6.19687	0.168539	Tal1	8.36825e-08	4.18858e-06	2.44354	5.359	0.243243	Gm42855	1.26241e-06	6.56578e-05	1.01716	4.84558	0.178082	Slc2a6	7.80594e-09	4.02056e-07	4.83931	5.7726	0.195652	Vav1
2810455O05Rik	Smad1	9.57167e-28	5.07744e-26	2.817	10.9169	0.047619	Parva	3.56748e-22	2.04899e-20	3.19284	9.68282	0.0142857	Qk	2.85802e-26	1.95017e-24	2.11725	10.6039	0.0632911	Gm1866	1.78196e-19	7.27685e-18	1.53626	9.02592	0.121212	Gm12669	5.90627e-10	3.80264e-08	0.956319	6.19291	0.0674157	Gm16089	8.60383e-08	4.29304e-06	0.914346	5.35398	0.0540541	Gm17477	1.29767e-06	6.72724e-05	1.58842	4.84011	0.0958904	Was	7.93805e-09	4.06303e-07	2.2984	5.76977	0.0434783	Ano6
2810468N07Rik	Gm2710	9.64277e-28	5.09822e-26	1.0118	10.9162	0.129252	Gm13464	3.7016e-22	2.1184e-20	0.847208	9.67904	0.171429	Gm43508	3.02398e-26	2.05463e-24	4.93936	10.5986	0.113924	Cit	2.18689e-19	8.84003e-18	1.83654	9.00347	0.121212	Plxnd1	6.05656e-10	3.88374e-08	2.18336	6.18895	0.303371	Cycs	8.69382e-08	4.32443e-06	1.11086	5.3521	0.324324	Slc43a2	1.31565e-06	6.79839e-05	1.29405	4.83737	0.205479	Rps8	7.96473e-09	4.06303e-07	0.595792	5.7692	0.282609	Nomo1
2810474O19Rik	A630012P03Rik	1.00062e-27	5.27292e-26	4.0193	10.9129	1	Gm10146	4.42111e-22	2.52114e-20	0.828437	9.66087	1	Mtus1	3.29098e-26	2.22657e-24	4.50255	10.5907	0.974684	Atp5f1	2.51335e-19	1.0134e-17	0.851324	8.98819	0.954545	Ndufc2	6.28486e-10	4.01401e-08	0.65181	6.18312	0.977528	Mpl	9.74583e-08	4.83266e-06	3.63109	5.3314	0.972973	Sub1	1.38366e-06	7.12675e-05	0.341537	4.82734	0.986301	Hmga2	7.96473e-09	4.06303e-07	2.90298	5.7692	0.956522	Syngr1
2900018N21Rik	Gm15484	1.00805e-27	5.29461e-26	0.976171	10.9122	0.0408163	Ank2	4.58695e-22	2.6064e-20	2.81726	9.65709	0.0357143	Dusp6	3.54787e-26	2.3858e-24	4.30408	10.5837	0.291139	Gm26384	2.74137e-19	1.09978e-17	1.27433	8.97864	0	F10	6.35161e-10	4.04049e-08	2.43568	6.18145	0.157303	mt-Tc	9.88143e-08	4.86965e-06	1.63154	5.32889	0.0810811	H3f3b	1.43852e-06	7.36179e-05	0.466101	4.81959	0.150685	Gimap9	8.29178e-09	4.20301e-07	2.48891	5.76242	0.652174	Vps33b
2900026A02Rik	Ptgfrn	1.1905e-27	6.212e-26	3.53555	10.8971	0.0816327	Cdk2ap1	5.1052e-22	2.89059e-20	1.52218	9.64612	0.228571	Plpp3	3.78e-26	2.52533e-24	4.51923	10.5777	0.481013	Ncoa4	2.80149e-19	1.12109e-17	2.32773	8.97625	0.136364	Hsp90aa1	6.60817e-10	4.18701e-08	0.602314	6.1752	0.224719	Gm14567	1.04784e-07	5.14794e-06	1.24558	5.31823	0.027027	Cycs	1.52474e-06	7.7781e-05	0.623791	4.80797	0.315068	Syngr2	8.37556e-09	4.23204e-07	2.11144	5.76072	0.26087	Lrrfip2
2900076A07Rik	Fam208b	1.33488e-27	6.94266e-26	2.93725	10.8866	0.0884354	Gm14148	5.34084e-22	3.01333e-20	0.875349	9.64149	0.192857	S100a10	4.4439e-26	2.95649e-24	1.9948	10.5626	0.367089	Atp5b	2.82591e-19	1.12803e-17	0.831237	8.9753	0.181818	Dna2	6.73133e-10	4.24819e-08	2.08037	6.17228	0.11236	P2rx1	1.07342e-07	5.25745e-06	3.04931	5.31384	0.162162	Gm7285	1.54046e-06	7.80841e-05	0.685257	4.80591	0.123288	Gimap1	8.76287e-09	4.3999e-07	2.47023	5.75309	0.108696	Mkl1
2900092N22Rik	Wasf3	1.36728e-27	7.08812e-26	3.22507	10.8844	0.0204082	2011-09-01	5.93336e-22	3.33584e-20	1.00391	9.63068	0.0142857	Pdlim5	4.48575e-26	2.97195e-24	3.87809	10.5617	0	Rpl39	3.01584e-19	1.19786e-17	1.07445	8.96813	0	Zfp706	6.9844e-10	4.39055e-08	0.995653	6.16644	0.0449438	Tmod1	1.0996e-07	5.36923e-06	3.77631	5.30944	0	Gt(ROSA)26Sor	1.58676e-06	7.99236e-05	1.82012	4.79999	0.0136986	Jun	8.86609e-09	4.43777e-07	2.27366	5.75111	0.456522	Capzb
2900093K20Rik	Ptprk	1.46115e-27	7.55024e-26	3.41349	10.8784	0.14966	Bex4	6.06349e-22	3.39704e-20	1.88436	9.62845	0.1	Jak1	4.57063e-26	3.01567e-24	2.27535	10.5599	0.227848	Mns1	3.12223e-19	1.23704e-17	2.59035	8.96431	0.136364	Armc10	7.44979e-10	4.66474e-08	1.84148	6.15623	0.134831	Rpl5-ps2	1.14988e-07	5.58061e-06	0.795266	5.30129	0.216216	Nid1	1.63068e-06	8.17139e-05	2.07221	4.79452	0.164384	Kctd12	9.36885e-09	4.67476e-07	3.11028	5.74178	0.326087	Fli1
2900097C17Rik	Nkd1	1.62901e-27	8.36347e-26	3.70858	10.8685	0.22449	Nuak1	6.38531e-22	3.56483e-20	2.80595	9.62314	0.228571	Spry4	4.869e-26	3.19931e-24	4.8319	10.554	0.0886076	Cox8a	3.19061e-19	1.261e-17	0.997816	8.96193	0.30303	Fam109b	7.70887e-10	4.80811e-08	2.63298	6.15081	0.235955	Tnik	1.15384e-07	5.58285e-06	3.06984	5.30066	0.162162	Sh3bgrl2	1.63254e-06	8.17139e-05	1.70729	4.79429	0.150685	Etv6	1.02008e-08	5.0426e-07	2.59577	5.72736	0.26087	Tpm4
3000002C10Rik	Srsf7	1.62901e-27	8.36347e-26	0.930703	10.8685	0.22449	Amer1	6.51437e-22	3.62422e-20	2.6758	9.62108	0.4	Dusp1	5.80295e-26	3.79737e-24	4.05086	10.5375	0.151899	Tnrc6b	3.21837e-19	1.26883e-17	2.538	8.96097	0.348485	Sipa1	7.8314e-10	4.84666e-08	1.92335	6.14831	0.370787	Smc4	1.17383e-07	5.64536e-06	0.969556	5.29752	0.540541	Lyn	1.65873e-06	8.27653e-05	2.21465	4.7911	0.465753	Rhoh	1.02348e-08	5.04381e-07	3.54484	5.72679	0.456522	Tmem123
3010003L21Rik	Slc38a4	1.74389e-27	8.89607e-26	3.38894	10.8623	0.176871	Bmpr1a	7.72093e-22	4.28056e-20	3.05173	9.60359	0.128571	Tmem204	5.92634e-26	3.86228e-24	4.9182	10.5355	0.0253165	Ndufv1	3.23234e-19	1.2712e-17	1.84504	8.96049	0.0606061	Itgb2	7.93495e-10	4.89179e-08	1.80592	6.14622	0.134831	Mir142hg	1.26152e-07	6.04884e-06	2.05232	5.28435	0.216216	E030026E10Rik	1.67007e-06	8.30719e-05	1.10205	4.78973	0.123288	Gm26522	1.0269e-08	5.04507e-07	2.60631	5.72623	0.413043	Arrb2
3010026O09Rik	Cul4b	2.3362e-27	1.18797e-25	2.2199	10.8355	0.517007	Pgk1-rs7	9.55193e-22	5.25853e-20	0.945744	9.58164	0.55	Bgn	9.23189e-26	5.96784e-24	5.25274	10.4937	0.43038	Azin1	3.37538e-19	1.32419e-17	1.9482	8.95572	0.621212	Cd38	7.96627e-10	4.89221e-08	2.90851	6.1456	0.41573	Gm4459	1.27019e-07	6.0722e-06	1.41508	5.2831	0.513514	mt-Atp6	1.68723e-06	8.36648e-05	0.722085	4.78768	0.520548	Dnmt3b	1.04414e-08	5.11406e-07	2.26649	5.7234	0.521739	Cideb
3110001I22Rik	Arhgap35	2.78635e-27	1.41237e-25	2.75536	10.8194	0.360544	Aprt	9.58371e-22	5.25853e-20	1.12335	9.58129	0.221429	Phldb2	1.14084e-25	7.31556e-24	4.79245	10.4737	0.164557	Gm6807	3.84308e-19	1.50398e-17	0.811149	8.94139	0.151515	Psip1	8.1997e-10	5.01627e-08	1.31598	6.14101	0.314607	Cox14	1.29213e-07	6.15863e-06	1.46299	5.27996	0.216216	Mtdh	1.7536e-06	8.64191e-05	0.940729	4.77993	0.246575	Atp13a2	1.14986e-08	5.5975e-07	2.52618	5.707	0.369565	Egr1
3110002H16Rik	Wnt3	3.90297e-27	1.96589e-25	5.88072	10.7885	0.591837	Cdkn1c	1.04477e-21	5.71295e-20	2.98873	9.57238	0.635714	Man1a	1.14084e-25	7.31556e-24	4.37609	10.4737	0.746835	Rpl36al	4.28131e-19	1.67139e-17	0.7857	8.92945	0.833333	F5	8.50646e-10	5.16586e-08	1.92095	6.13518	0.685393	Hsp90aa1	1.33711e-07	6.31646e-06	0.779103	5.27369	0.72973	Tug1	1.79788e-06	8.80574e-05	0.948293	4.77491	0.739726	Cdk6	1.15752e-08	5.61767e-07	2.42308	5.70587	0.521739	Hk1
3110009E18Rik	Pcbp4	4.6515e-27	2.32095e-25	2.51247	10.7723	0.62585	mt-Nd3	1.30887e-21	7.1327e-20	1.00455	9.54905	0.621429	Ckap4	1.25775e-25	8.03303e-24	3.36472	10.4645	0.265823	Gm11518	4.76884e-19	1.85266e-17	1.16964	8.91751	0.424242	Gmds	8.5288e-10	5.16586e-08	2.00208	6.13476	0.674157	Tmcc2	1.34859e-07	6.35189e-06	3.09951	5.27212	0.594595	Skap1	1.85159e-06	9.0135e-05	2.06394	4.76898	0.424658	Lyl1	1.16137e-08	5.61928e-07	2.36774	5.7053	0.630435	Atp8a1
3110040N11Rik	Gm12988	5.22793e-27	2.60045e-25	1.18952	10.7616	0.639456	Yap1	1.39381e-21	7.54407e-20	3.19726	9.54254	0.628571	Sh3bgrl2	2.08902e-25	1.3289e-23	4.6932	10.4163	0.481013	Slc25a3	4.83091e-19	1.87221e-17	0.962522	8.91608	0.757576	Plcg2	8.55119e-10	5.16586e-08	2.43563	6.13434	0.775281	Rpsa-ps1	1.37418e-07	6.4534e-06	0.489968	5.26867	0.810811	Arhgap25	1.88114e-06	9.07438e-05	1.89593	4.76579	0.671233	Inpp5d	1.43068e-08	6.83943e-07	2.98696	5.66968	0.717391	Gm37780
3110043O21Rik	Ddt	5.69583e-27	2.82439e-25	2.44358	10.7537	0.421769	Gm17709	1.43119e-21	7.72019e-20	1.40174	9.53979	0.342857	Lima1	2.26499e-25	1.42945e-23	4.20891	10.4086	0.265823	Pdhb	5.99105e-19	2.2995e-17	1.58954	8.8922	0.136364	Serp1	8.57364e-10	5.16586e-08	1.55062	6.13393	0.247191	Gm15946	1.4341e-07	6.69542e-06	1.27421	5.26082	0.135135	Atp2a3	1.88114e-06	9.07438e-05	1.84345	4.76579	0.219178	Stk26	1.46895e-08	7.00139e-07	2.47733	5.66515	0.369565	H2-D1
3110045C21Rik	Hsp90aa1	1.0028e-26	4.9267e-25	0.836576	10.7014	0.44898	Ryk	1.53408e-21	8.24736e-20	2.40222	9.53259	0.335714	Rian	2.36113e-25	1.48426e-23	5.39739	10.4047	0.126582	Rps3a3	6.72787e-19	2.57611e-17	0.63773	8.87931	0.257576	Phb2	8.83597e-10	5.30391e-08	1.07763	6.12913	0.179775	mt-Tn	1.50166e-07	6.94984e-06	2.05179	5.25236	0.135135	Foxo1	1.90253e-06	9.14991e-05	1.75689	4.76351	0.164384	Slc35d3	1.7545e-08	8.21529e-07	2.84382	5.63461	0.195652	Erbb2ip
3110052M02Rik	Pdlim4	1.01194e-26	4.95635e-25	4.12769	10.7005	0.142857	Hunk	1.62003e-21	8.6802e-20	2.92215	9.52693	0.142857	Ece1	2.68684e-25	1.68238e-23	3.68855	10.3923	0.0506329	Cited2	7.73425e-19	2.94031e-17	2.91221	8.86379	0.19697	Uhrf1	8.9877e-10	5.37478e-08	0.82822	6.12642	0.157303	Kalrn	1.50678e-07	6.95341e-06	2.59944	5.25173	0.243243	Epb41	2.02212e-06	9.66684e-05	1.45104	4.7512	0.205479	Treml2	1.81895e-08	8.44278e-07	2.45044	5.62839	0.0869565	Gm5526
3110056K07Rik	Mdk-ps1	1.01747e-26	4.96816e-25	1.73235	10.7	0.408163	Arglu1	1.64428e-21	8.7807e-20	0.735082	9.52539	0.4	Klf6	2.97366e-25	1.85471e-23	3.03006	10.3827	0.392405	Hspa9-ps1	8.19475e-19	3.10797e-17	1.56265	8.85734	0.287879	Med12l	9.32316e-10	5.55459e-08	2.12435	6.12059	0.438202	Ak2	1.56961e-07	7.22247e-06	1.27242	5.2442	0.513514	Ltc4s	2.1201e-06	0.00010105	1.90315	4.74163	0.30137	Elf4	1.87032e-08	8.65606e-07	2.8353	5.62359	0.543478	1810037I17Rik
3110062M04Rik	Gpx8	1.05889e-26	5.15466e-25	3.1837	10.6963	0.367347	Lifr	2.05771e-21	1.07723e-19	4.02155	9.50206	0.435714	Abca1	3.12825e-25	1.94353e-23	4.08367	10.3778	0.658228	Nrip3	9.27751e-19	3.50199e-17	5.01098	8.84349	0.606061	Nop58	9.67083e-10	5.7403e-08	0.921378	6.11475	0.730337	Tacc1	1.59111e-07	7.30037e-06	1.81577	5.24169	0.72973	Gngt2	2.26292e-06	0.000106584	1.92493	4.7284	0.643836	Srm	2.11772e-08	9.68872e-07	1.34027	5.6021	0.608696	Trappc2
3110080O07Rik	Neo1	1.06274e-26	5.15767e-25	3.09612	10.696	0.0204082	Bmp5	2.31283e-21	1.2029e-19	4.02276	9.48989	0.0357143	Snrk	3.2159e-25	1.99025e-23	4.18222	10.3752	0.0379747	Rpl23a-ps3	9.39728e-19	3.53883e-17	0.661352	8.84206	0	Smim3	9.82367e-10	5.78799e-08	2.18326	6.11225	0.0786517	Uba7	1.60469e-07	7.34159e-06	2.88648	5.24012	0	Zbtb38	2.27822e-06	0.000106989	1.71123	4.72704	0.0273973	Bid	2.36964e-08	1.07184e-06	2.63712	5.58259	0	Cd226
3110082I17Rik	Sulf1	1.07436e-26	5.19829e-25	3.98305	10.695	0.857143	Radil	2.402e-21	1.24119e-19	4.26788	9.48594	0.964286	Arhgap29	3.26064e-25	2.01014e-23	3.85258	10.3739	0.797468	Metap2	9.72418e-19	3.65332e-17	1.30583	8.83824	0.909091	Gse1	1.04589e-09	6.13962e-08	1.83532	6.10224	0.955056	Nop10	1.82239e-07	8.19665e-06	0.920706	5.2166	0.864865	Plek	2.36146e-06	0.00011025	2.62449	4.71974	0.958904	C230085N15Rik	2.43209e-08	1.09698e-06	3.44398	5.57806	0.956522	Gm8894
3110083C13Rik	Ankrd11	1.22856e-26	5.90856e-25	1.2986	10.6825	0.0612245	Rspo3	2.51516e-21	1.29547e-19	2.92789	9.48114	0.0357143	Prkch	3.57503e-25	2.19548e-23	4.55885	10.3651	0	Cercam	9.80765e-19	3.67603e-17	3.87794	8.83728	0	Lat	1.05136e-09	6.14913e-08	2.14792	6.10141	0.0449438	Ncor1	1.86607e-07	8.36955e-06	0.937373	5.21221	0.162162	Arap3	2.37207e-06	0.000110422	1.72705	4.71883	0.0410959	Cd200r1	2.70698e-08	1.21753e-06	2.81308	5.5594	0.0434783	Fhl3
3222401L13Rik	Scoc	1.72612e-26	8.25177e-25	2.0438	10.6509	0.0680272	C230062I16Rik	2.84023e-21	1.4582e-19	0.963681	9.46845	0.0714286	Fkbp1a	4.01056e-25	2.45351e-23	1.48357	10.3541	0.164557	Psmc2	1.11479e-18	4.14916e-17	1.2628	8.82295	0	Nadk	1.07353e-09	6.25585e-08	1.75715	6.09808	0.0674157	Plgrkt	1.89149e-07	8.45977e-06	2.57434	5.2097	0.027027	Adgrg3	2.39342e-06	0.000111092	1.97589	4.71701	0.0821918	Twf2	2.75564e-08	1.23247e-06	2.35608	5.55629	0.0652174	Larp1b
3300002I08Rik	Inadl	1.96568e-26	9.34107e-25	3.80892	10.6388	0.190476	Eno1b	2.94466e-21	1.50697e-19	0.846046	9.46468	0.157143	Meis2	4.97649e-25	3.03281e-23	4.43172	10.3334	0.278481	Eif3m	1.43331e-18	5.26109e-17	1.26623	8.79478	0.030303	Smarce1	1.08478e-09	6.29843e-08	0.958795	6.09641	0.157303	R3hdm1	1.9499e-07	8.67244e-06	1.22938	5.20405	0.0810811	Arhgef15	2.43942e-06	0.000112573	1.39649	4.71313	0.123288	Myo7a	2.8325e-08	1.25979e-06	2.58109	5.55149	0.108696	AU020206
3300005D01Rik	Phf6	3.42174e-26	1.61165e-24	2.79099	10.5871	0	Myl7	3.14434e-21	1.60401e-19	3.27875	9.45782	0.0285714	4932438A13Rik	5.28217e-25	3.19472e-23	2.97037	10.3277	0.240506	Larp1	1.45172e-18	5.31642e-17	1.91041	8.79335	0.121212	Eif5	1.0933e-09	6.32487e-08	0.924628	6.09516	0.269663	Zranb2	1.9565e-07	8.67761e-06	1.24787	5.20342	0.405405	Micall2	2.44762e-06	0.000112626	1.74684	4.71245	0.205479	Gm15501	3.06094e-08	1.35761e-06	0.446338	5.53791	0.152174	Atp13a2
3632451O06Rik	Alpl	3.43405e-26	1.61269e-24	4.56223	10.5867	0.92517	Gm6169	3.45788e-21	1.75834e-19	2.70255	9.44787	0.785714	Rock2	5.8962e-25	3.55262e-23	2.43193	10.3171	0.0506329	Ikzf1	1.54729e-18	5.65167e-17	4.07649	8.78618	0.0151515	Sod2	1.10475e-09	6.36807e-08	1.29895	6.09349	0.101124	Fam96a	1.97642e-07	8.74168e-06	1.3568	5.20154	0.162162	Jak1	2.5086e-06	0.0001151	1.10722	4.70743	0.136986	Pim2	3.0758e-08	1.35886e-06	2.79019	5.53707	0.152174	Hmha1
3830403N18Rik	Luzp1	3.65014e-26	1.70914e-24	2.69311	10.581	0.0680272	Trabd2b	4.96268e-21	2.50757e-19	4.42054	9.40997	0.142857	Sbf2	6.68709e-25	4.01401e-23	3.9349	10.305	0.139241	Gm14681	1.55388e-18	5.65167e-17	1.21275	8.7857	0.0606061	Pilrb2	1.11487e-09	6.40328e-08	3.57538	6.09203	0.123596	Psma5	1.98981e-07	8.77658e-06	0.719076	5.20029	0.0810811	Arhgap6	2.55671e-06	0.000116971	1.87103	4.70355	0.109589	Slc7a8	3.08077e-08	1.35886e-06	2.74767	5.53678	0.0652174	Gypc
3830406C13Rik	Fkbp3	4.09411e-26	1.91142e-24	1.04654	10.5702	0.319728	Pcbp4	6.70792e-21	3.34704e-19	2.24003	9.37825	0.371429	Arhgef7	6.92045e-25	4.13854e-23	3.03324	10.3017	0.316456	Atp5c1	1.57381e-18	5.71115e-17	0.875663	8.78427	0.227273	Tug1	1.13686e-09	6.50616e-08	1.16067	6.0889	0.561798	Glrx5	2.02025e-07	8.88633e-06	1.71409	5.19746	0.648649	Mrvi1	2.60571e-06	0.000118873	1.92898	4.69968	0.369863	Pstpip1	3.19719e-08	1.40246e-06	3.78588	5.53028	0.456522	Itgb2
3830408C21Rik	Zfp260	5.24177e-26	2.4401e-24	3.21622	10.547	0.0952381	Pcdh18	6.81789e-21	3.39131e-19	2.94183	9.37653	0.0714286	Snx6	8.27041e-25	4.92738e-23	1.80744	10.2846	0.0506329	Aldh9a1	1.70604e-18	6.17694e-17	2.06269	8.7752	0.0909091	Prkca	1.23071e-09	7.01813e-08	2.23764	6.07619	0.101124	Zfpm1	2.05115e-07	8.97279e-06	1.81303	5.19464	0.0540541	RP23-74K24.5	2.62615e-06	0.000119464	0.800841	4.69808	0.39726	Pycard	3.22826e-08	1.41221e-06	2.66129	5.52858	0.0217391	Rab27a
3830417A13Rik	Ccnd1	5.41326e-26	2.5126e-24	3.05764	10.544	0.0136054	Adk	9.86999e-21	4.87907e-19	1.68453	9.33743	0.0214286	Mfge8	1.046e-24	6.20872e-23	4.3216	10.2619	0.0253165	Rps6-ps4	1.77244e-18	6.40285e-17	0.604036	8.7709	0	Gm5913	1.28293e-09	7.28985e-08	1.15394	6.06952	0	Gm8394	2.09305e-07	9.13109e-06	0.879182	5.19088	0	Rasgrp2	2.64674e-06	0.000119718	1.80523	4.69649	0	Rilpl2	3.29658e-08	1.43816e-06	2.0789	5.52491	0	Abhd16a
4632404H12Rik	Fndc3c1	5.63043e-26	2.60583e-24	3.10441	10.5403	0.156463	Lrrn4	1.00963e-20	4.97553e-19	2.6529	9.33503	0.0928571	Scarf1	1.08729e-24	6.42991e-23	4.1214	10.2582	0.0632911	Pitrm1	1.79514e-18	6.47021e-17	2.19595	8.76947	0.0606061	Actr3	1.30137e-09	7.36842e-08	0.898416	6.06723	0.224719	Sord	2.24634e-07	9.74655e-06	2.79515	5.1777	0.297297	Ywhaq	2.67046e-06	0.000120245	0.53576	4.69466	0.219178	Shmt2	3.38259e-08	1.47166e-06	1.63029	5.52038	0.195652	Pign
4632404M16Rik	Mllt4	6.00458e-26	2.76297e-24	3.25154	10.5343	0.00680272	Stk39	1.07366e-20	5.24256e-19	2.70993	9.32851	0.0285714	Pvrl2	1.18552e-24	6.95926e-23	4.0445	10.2498	0.0253165	Rpl23	1.95396e-18	7.02679e-17	0.780023	8.75991	0	Stat4	1.3565e-09	7.62649e-08	2.77955	6.06056	0.011236	Smdt1	2.32309e-07	1.00523e-05	1.03342	5.17143	0	Tgm2	2.67344e-06	0.000120245	2.27809	4.69444	0.0273973	Camkk1	3.76098e-08	1.62741e-06	2.60936	5.50172	0.0217391	Dlg2
4632415L05Rik	Evx1os	6.02607e-26	2.76489e-24	5.70638	10.5339	0.22449	Gm9790	1.11978e-20	5.45105e-19	0.852797	9.32405	0.185714	Fam114a1	1.18552e-24	6.95926e-23	4.24425	10.2498	0.113924	Cox6a1	1.97895e-18	7.10067e-17	0.857681	8.75848	0.227273	Gm11966	1.37776e-09	7.69183e-08	0.68909	6.05806	0.269663	Lat	2.45942e-07	1.05848e-05	2.60563	5.16076	0.540541	Mecom	2.73981e-06	0.000122813	2.48488	4.68942	0.315068	Eef2k	4.04218e-08	1.73498e-06	2.39514	5.489	0.326087	Celf2
4632427E13Rik	Tle3	6.09101e-26	2.78668e-24	2.67704	10.5329	0.782313	Lamc1	1.32464e-20	6.40924e-19	2.6882	9.30622	0.678571	Rin2	1.26348e-24	7.36276e-23	4.24626	10.2437	0.632911	Csf2rb	2.01703e-18	7.22107e-17	4.52363	8.75633	0.818182	Gm11787	1.42125e-09	7.87953e-08	1.51728	6.05305	0.730337	Hspd1-ps3	2.46768e-07	1.05918e-05	1.09131	5.16014	0.783784	Tspan12	2.96494e-06	0.00013187	2.13397	4.67323	0.616438	Gmip	4.35066e-08	1.86238e-06	2.8097	5.47599	0.847826	Stx4a
4633401B06Rik	Spry2	6.31253e-26	2.87977e-24	2.53408	10.5296	0.244898	Rpl19-ps1	1.35054e-20	6.51482e-19	0.596204	9.30416	0.185714	Fli1	1.26348e-24	7.36276e-23	2.98443	10.2437	0.139241	Rps7	2.0385e-18	7.2816e-17	0.76595	8.75514	0.121212	Cd93	1.43604e-09	7.93399e-08	3.05653	6.05139	0.258427	Rheb	2.56028e-07	1.09598e-05	1.33137	5.15324	0.135135	Tcerg1	2.97814e-06	0.000132089	0.881851	4.67232	0.0684932	Fam111a	4.49896e-08	1.9105e-06	2.89559	5.47006	0.0869565	Slc2a3
4732416N19Rik	Snrpert	6.42626e-26	2.92331e-24	1.11385	10.5279	0.0952381	Pcnp	1.44055e-20	6.9281e-19	0.795324	9.2973	0.0642857	Efna1	1.31028e-24	7.60775e-23	4.88342	10.2402	0.0253165	Rplp0-ps1	2.22796e-18	7.9229e-17	1.18073	8.74511	0.106061	Adss	1.54387e-09	8.49302e-08	1.43827	6.03972	0.101124	H2afj	2.67404e-07	1.13554e-05	1.81906	5.14508	0.135135	Fam212a	3.00137e-06	0.000132459	1.73906	4.67073	0.0958904	Il16	4.55674e-08	1.9299e-06	3.00754	5.46779	0.130435	Lyl1
4732440D04Rik	Irf2bpl	6.68367e-26	3.03177e-24	3.40746	10.5242	0.102041	Gm12671	1.49979e-20	7.19136e-19	0.786943	9.29302	0.0714286	Dse	1.46126e-24	8.45359e-23	3.63367	10.2296	0.151899	Gm11878	2.59401e-18	9.1634e-17	0.769175	8.72792	0.0757576	Atp5d	1.54786e-09	8.49302e-08	0.788034	6.0393	0.0786517	Minos1	2.74646e-07	1.16012e-05	0.878951	5.14006	0.108108	Hnrnpdl	3.09949e-06	0.000135588	0.758422	4.66411	0.0547945	Fxyd5	4.99766e-08	2.10548e-06	2.92229	5.45139	0.0869565	Ilk
4732465J04Rik	B9d1	6.71956e-26	3.03941e-24	3.0879	10.5237	0	Frmd6	2.01656e-20	9.61148e-19	2.92734	9.26146	0	Carhsp1	1.46791e-24	8.46141e-23	2.81705	10.2292	0	RP24-427A8.1	2.62707e-18	9.21899e-17	1.20342	8.72649	0	Skap2	1.58017e-09	8.61113e-08	2.13385	6.03596	0	Gm15421	2.74646e-07	1.16012e-05	0.693833	5.14006	0	Gm43096	3.11671e-06	0.000135969	0.80669	4.66298	0	Kit	5.10202e-08	2.13816e-06	2.66389	5.44772	0	Gas2l1
4732487G21Rik	Gm13669	8.00288e-26	3.60966e-24	1.77754	10.5072	0.258503	Gatad1	2.70439e-20	1.27754e-18	1.03821	9.23008	0.242857	Aplp2	1.58568e-24	9.10742e-23	2.61132	10.2217	0.113924	Lyar	3.38283e-18	1.16913e-16	1.41913	8.69783	0.0606061	Ostm1	1.67246e-09	9.08303e-08	2.13073	6.02679	0.213483	Tex30	2.99514e-07	1.25851e-05	1.48836	5.12375	0.162162	Sorbs1	3.22557e-06	0.000140334	1.57608	4.65591	0.136986	Manba	5.39359e-08	2.24855e-06	3.23983	5.43782	0.434783	Pros1
4732491K20Rik	Ptges3	8.308e-26	3.73673e-24	0.889043	10.5037	0.0408163	Svep1	2.71306e-20	1.27786e-18	4.11656	9.22973	0.0642857	Shisa5	1.62207e-24	9.28302e-23	3.70004	10.2195	0	Rps26-ps1	3.38283e-18	1.16913e-16	0.681029	8.69783	0.0151515	Def6	1.71612e-09	9.28858e-08	2.02619	6.02262	0.0337079	Rbm38	3.05554e-07	1.28052e-05	2.41113	5.11999	0.027027	Pik3c2b	3.48494e-06	0.000150389	1.6162	4.63995	0.0136986	Specc1	5.41073e-08	2.24982e-06	2.38238	5.43726	0.0652174	Serinc3
4833403J16Rik	Rfx3	9.29427e-26	4.1453e-24	2.91085	10.4931	0.00680272	Plac8	3.0835e-20	1.4396e-18	2.86601	9.21601	0.0142857	Sorbs1	2.20734e-24	1.25874e-22	3.94145	10.1896	0.139241	Gm5422	3.88619e-18	1.33443e-16	1.37594	8.68207	0	Nrgn	1.76999e-09	9.54776e-08	1.37123	6.01762	0.146067	Gm11488	3.09646e-07	1.28753e-05	1.25096	5.11748	0	F2r	3.72308e-06	0.000158948	1.78081	4.62627	0.109589	Tsc22d4	5.69226e-08	2.34854e-06	1.72492	5.42821	0.152174	Pcyt1b
4833407H14Rik	Ptprf	9.71705e-26	4.30978e-24	3.11607	10.4889	0	Slc9a3r1	3.79485e-20	1.76141e-18	2.36692	9.19372	0	Bcl2	2.23245e-24	1.26852e-22	4.25261	10.1885	0.0126582	Gm13680	4.03586e-18	1.38285e-16	0.793103	8.67778	0	Angpt1	1.81613e-09	9.76368e-08	2.44491	6.01345	0.0449438	Gm7536	3.37563e-07	1.39996e-05	0.562027	5.10117	0	Scarf1	3.93337e-06	0.000167032	1.59654	4.61487	0.0273973	Mov10	6.35847e-08	2.59656e-06	2.50335	5.40842	0.0652174	Tmbim6
4833412K13Rik	Rgs5	9.71705e-26	4.30978e-24	4.03283	10.4889	0.0748299	Rpl18-ps2	4.7128e-20	2.18114e-18	0.443806	9.1704	0.0357143	Adam15	2.26808e-24	1.2842e-22	3.28191	10.1869	0.0632911	Tubb4b-ps1	4.13879e-18	1.41205e-16	1.51618	8.67491	0.030303	Bcap29	1.85866e-09	9.95879e-08	2.11381	6.0097	0.0786517	Adprh	3.39808e-07	1.40563e-05	1.69471	5.09991	0.0540541	Maf	4.06051e-06	0.000171066	1.94327	4.60826	0.0136986	Hes6	6.37857e-08	2.59813e-06	2.37926	5.40785	0.195652	Angpt1
4833417C18Rik	Znrf3	1.0508e-25	4.64766e-24	2.88894	10.4815	0.190476	Sdc2	4.91178e-20	2.26666e-18	3.3248	9.16594	0.264286	Ipo11	3.43576e-24	1.93847e-22	1.94196	10.1465	0.101266	Gm8430	4.19122e-18	1.42689e-16	0.698672	8.67348	0.19697	R3hdm1	1.90705e-09	1.015e-07	1.00914	6.00553	0.325843	Gm7292	3.58297e-07	1.47067e-05	1.48505	5.08988	0.324324	Gm11604	4.15502e-06	0.00017322	0.79537	4.60347	0.191781	A630001G21Rik	6.57265e-08	2.67037e-06	2.60895	5.40248	0.173913	Ssr4
4833420G17Rik	Cdc42ep4	1.06585e-25	4.70121e-24	2.66149	10.4801	0.972789	Ajuba	4.92743e-20	2.26733e-18	2.61633	9.16559	0.892857	Chst2	3.52195e-24	1.9801e-22	4.362	10.144	0.924051	Gm13050	4.26214e-18	1.44795e-16	1.29587	8.67157	0.924242	Gm26623	1.93667e-09	1.02734e-07	0.896332	6.00303	0.977528	Gm11966	3.82776e-07	1.56312e-05	0.953244	5.07733	0.864865	Plec	4.15502e-06	0.00017322	1.62888	4.60347	0.876712	Ptprcap	6.68761e-08	2.70332e-06	2.9756	5.39937	0.826087	Uba7
4833421G17Rik	Unc5b	1.45931e-25	6.38377e-24	3.19113	10.4504	0.394558	Gm27529	5.64889e-20	2.58441e-18	0.609518	9.15085	0.428571	Tanc1	3.61028e-24	2.02264e-22	3.82276	10.1416	0.392405	Eif5	5.32166e-18	1.78886e-16	1.30189	8.64626	0.242424	Ptgs1	1.99984e-09	1.05733e-07	2.79961	5.99782	0.58427	Agfg2	3.84041e-07	1.56428e-05	2.13916	5.0767	0.513514	Bend4	4.18241e-06	0.000173908	1.61476	4.60211	0.410959	Tnfrsf13b	6.77244e-08	2.7307e-06	2.30147	5.39711	0.391304	Myl6
4833439L19Rik	Tra2b	1.58605e-25	6.91923e-24	0.97945	10.4425	0.986395	Dst	5.86824e-20	2.66946e-18	2.64898	9.14673	0.985714	Tspan2	4.46035e-24	2.49015e-22	4.01089	10.121	0.860759	Rpl17-ps10	6.55778e-18	2.19514e-16	0.807965	8.62238	0.984848	Gm8822	2.02826e-09	1.06882e-07	1.16229	5.99553	0.921348	Lsm4	4.18396e-07	1.68978e-05	1.58718	5.06039	0.945946	Cldn5	4.22844e-06	0.000175365	1.82485	4.59983	0.972603	Ugcg	7.44276e-08	2.97841e-06	1.83336	5.38014	0.913043	Was
4833445I07Rik	Nmt2	1.62012e-25	7.0486e-24	1.44499	10.4405	0.00680272	Gm4609	6.52612e-20	2.9603e-18	0.612692	9.13524	0.0285714	Itga6	4.99044e-24	2.77639e-22	3.95311	10.11	0	Nop58	6.61272e-18	2.2089e-16	1.31975	8.62142	0.0151515	Mrps18c	2.11862e-09	1.11276e-07	0.948219	5.98844	0.0561798	Gm6652	4.2814e-07	1.72194e-05	2.47458	5.056	0.0810811	Tom1l1	4.27496e-06	0.000176835	1.87342	4.59755	0.0410959	Capg	8.38452e-08	3.33024e-06	2.62579	5.35865	0.0652174	Smim1
4921507P07Rik	Rcn2	1.96128e-25	8.48666e-24	2.76608	10.4223	0.0204082	Lama4	6.85469e-20	3.10053e-18	2.82197	9.12993	0.00714286	Gm21399	5.19617e-24	2.8808e-22	0.948287	10.106	0.0126582	Lgr4	7.36967e-18	2.45149e-16	2.73477	8.60901	0.030303	Smc5	2.2414e-09	1.16956e-07	1.40651	5.97927	0.011236	Gm11805	4.38103e-07	1.75759e-05	1.10807	5.05161	0.027027	Itga2b	4.38381e-06	0.000180869	1.76001	4.5923	0.0136986	Gpr65	8.57015e-08	3.39552e-06	3.2815	5.35469	0.0217391	Spcs3
4921511C10Rik	Smarca1	2.21168e-25	9.49299e-24	3.72134	10.4109	0.163265	Tuba1a	7.09773e-20	3.2014e-18	2.30344	9.12615	0.157143	P4hb	5.7351e-24	3.16859e-22	1.34999	10.0963	0.291139	Cox6c	7.91019e-18	2.62582e-16	0.760611	8.60089	0.0151515	Samm50	2.2529e-09	1.17173e-07	1.67973	5.97844	0.123596	Gm17837	4.45356e-07	1.78221e-05	1.3141	5.04847	0.108108	Fam107b	4.77311e-06	0.000195842	1.9771	4.57452	0.246575	Arid5a	9.15126e-08	3.60786e-06	3.79195	5.34282	0.0652174	Gm7809
4921522P10Rik	Actn1	2.37352e-25	1.01603e-23	1.58295	10.4042	0.0408163	Gm6166	8.39349e-20	3.76457e-18	1.29909	9.10797	0.0357143	Adam19	6.53091e-24	3.59583e-22	4.16373	10.0836	0.0126582	Gm9430	8.52517e-18	2.8241e-16	2.27433	8.59229	0	Syk	2.31126e-09	1.19818e-07	2.11349	5.97427	0.011236	Churc1	4.51242e-07	1.79675e-05	1.49292	5.04596	0	Etv6	4.78351e-06	0.000195842	1.61	4.57407	0.0136986	Eif1ad	9.19419e-08	3.61585e-06	1.46941	5.34197	0.0869565	Rb1
4921524J17Rik	Efna4	2.39878e-25	1.0241e-23	3.92394	10.4031	0.979592	Adamts9	1.03053e-19	4.58341e-18	2.93535	9.08568	0.95	Gm15609	7.09476e-24	3.89285e-22	3.00217	10.0754	0.911392	Ctsb	9.22554e-18	3.04978e-16	2.31879	8.58322	0.818182	Gltscr2	2.39239e-09	1.23299e-07	1.17721	5.96864	0.921348	Gm8566	4.66287e-07	1.85047e-05	0.862552	5.03969	0.810811	Gm19739	4.85168e-06	0.000198125	0.889396	4.5711	0.958904	B9d2	9.67955e-08	3.78136e-06	2.3545	5.33264	0.891304	Gm4246
4921531C22Rik	Tceal8	3.01663e-25	1.28444e-23	1.40323	10.3813	0.217687	Gm5537	1.11853e-19	4.96098e-18	0.810982	9.07676	0.157143	Pdia5	8.7144e-24	4.75952e-22	4.03027	10.0552	0.0632911	Nfe2	9.69682e-18	3.18579e-16	4.08016	8.57749	0.121212	Hk1	2.40158e-09	1.23299e-07	2.02601	5.96801	0.191011	Slc39a8	4.67052e-07	1.85047e-05	2.86087	5.03938	0.243243	Gm20689	4.91008e-06	0.000199998	1.16712	4.56859	0.123288	Cbfa2t3	9.70975e-08	3.78136e-06	2.10291	5.33207	0.173913	Rpn1
4930402H24Rik	Gm12355	3.53434e-25	1.49689e-23	0.745652	10.3662	0.340136	Gm1866	1.22546e-19	5.37553e-18	1.06069	9.06682	0.442857	Kitl	9.50692e-24	5.16316e-22	4.82233	10.0466	0.873418	Rps19	1.00658e-17	3.28001e-16	0.532345	8.57319	0.181818	Smek2	2.40158e-09	1.23299e-07	1.40354	5.96801	0.359551	Rasgrp2	4.8498e-07	1.91675e-05	2.20935	5.03216	0.27027	Slc22a23	4.93684e-06	0.000200503	1.64444	4.56745	0.39726	Rpl15-ps3	1.02055e-07	3.96476e-06	0.412686	5.32303	0.130435	Gm15432
4930404I05Rik	Chic1	3.80518e-25	1.6031e-23	3.81512	10.3591	0.0340136	Rdh13	1.65158e-19	7.20514e-18	1.35625	9.03423	0.0357143	Aplnr	9.54943e-24	5.16867e-22	4.70371	10.0462	0	Uqcrc1	1.01497e-17	3.3006e-16	1.30962	8.57223	0.0151515	Hnrnpdl	2.45741e-09	1.25761e-07	0.702576	5.96426	0.0561798	Gm6104	4.86569e-07	1.91829e-05	1.31653	5.03153	0.027027	Cct6a	4.94759e-06	0.000200503	0.475508	4.567	0.0547945	Fam107b	1.03333e-07	4.00464e-06	3.05275	5.32076	0.0434783	Plgrkt
4930405O22Rik	Uba6	4.03941e-25	1.6973e-23	2.22242	10.3534	0.0340136	Gfpt2	1.67768e-19	7.27921e-18	3.07741	9.03252	0.0571429	Ghr	1.09894e-23	5.90799e-22	4.24812	10.0323	0.443038	Rpl22l1	1.03195e-17	3.349e-16	1.18092	8.57032	0.030303	Mcm6	2.56633e-09	1.30417e-07	1.05027	5.95718	0.11236	Fli1	4.9298e-07	1.93877e-05	2.2648	5.02902	0.0540541	Tmem180	5.12261e-06	0.000206547	1.60828	4.5597	0.219178	Irf5	1.03815e-07	4.01361e-06	3.34048	5.31992	0.0652174	mt-Tp
4930412C18Rik	Matr3	4.4724e-25	1.86451e-23	1.02368	10.3436	0.0340136	Gm5931	1.85461e-19	8.02508e-18	0.849267	9.02154	0.0285714	Zfp948	1.50379e-23	8.0574e-22	4.41588	10.0013	0.0759494	Ftsj3	1.11189e-17	3.60111e-16	1.73008	8.56173	0.030303	Pfas	2.56633e-09	1.30417e-07	1.23115	5.95718	0.0449438	Mpp2	4.96215e-07	1.9467e-05	2.48891	5.02777	0.0540541	Gm37589	5.44325e-06	0.000218923	1.89055	4.54694	0.0410959	Themis2	1.09614e-07	4.21735e-06	3.92886	5.31002	0.0869565	Fam212a
4930415F15Rik	Hmgb1-ps7	6.1309e-25	2.53606e-23	0.911917	10.3134	0.00680272	Fzd2	1.88387e-19	8.12968e-18	3.29326	9.01983	0.00714286	Cdc42bpb	1.76435e-23	9.42187e-22	3.50534	9.98549	0	Gja6	1.26937e-17	4.07808e-16	4.51164	8.54645	0	Tubb6	2.57289e-09	1.30417e-07	2.17122	5.95676	0.0337079	Ran	5.01107e-07	1.95628e-05	0.645255	5.02589	0.027027	Dcun1d5	5.4906e-06	0.000219958	0.657485	4.54511	0.0136986	Trf	1.11673e-07	4.27236e-06	2.51204	5.30663	0.0869565	Emp3
4930427A07Rik	Fn1	6.62139e-25	2.72484e-23	3.41829	10.306	0.346939	Lrrc42	1.89274e-19	8.13676e-18	2.51845	9.01931	0.371429	Meg3	1.84435e-23	9.81623e-22	4.38155	9.98109	0.43038	Rpl6	1.29054e-17	4.13778e-16	0.662651	8.54454	0.166667	Laptm5	2.7631e-09	1.39175e-07	3.18582	5.94509	0.41573	Gm11575	5.1103e-07	1.99015e-05	1.36105	5.02212	0.459459	Smim10l1	5.49654e-06	0.000219958	1.18485	4.54488	0.369863	Akap13	1.15188e-07	4.38952e-06	1.89133	5.30097	0.456522	Zfp385a
4930430E12Rik	H2afy2	9.84049e-25	4.03916e-23	2.90109	10.2678	0.115646	Gm2423	1.89571e-19	8.13676e-18	0.959215	9.01914	0.321429	Chst7	1.86904e-23	9.9146e-22	3.84067	9.97977	0.367089	Cited4	1.29857e-17	4.15517e-16	3.34798	8.54382	0.136364	2007-09-01	2.81275e-09	1.4123e-07	0.613135	5.94217	0.235955	Atp5f1	5.1438e-07	1.99347e-05	0.640857	5.02087	0.459459	Fam196a	5.52039e-06	0.00022036	1.25325	4.54397	0.328767	Dnajc2	1.2029e-07	4.56217e-06	1.30654	5.29305	0.5	Fut8
4930430F08Rik	Adra2b	1.04227e-24	4.26715e-23	3.71378	10.2623	0.673469	Gsk3b	1.91959e-19	8.21719e-18	0.716597	9.01777	0.485714	Gm14005	1.90247e-23	1.00585e-21	3.83673	9.97801	0.316456	Fam46c	1.39021e-17	4.41303e-16	5.07027	8.53594	0.606061	Lmo2	2.86327e-09	1.43316e-07	1.75955	5.93925	0.550562	Gm8396	5.1438e-07	1.99347e-05	1.06531	5.02087	0.459459	Rab1a	5.53834e-06	0.000220525	0.632133	4.54329	0.438356	Adam15	1.22165e-07	4.62229e-06	1.79549	5.29023	0.434783	Nckap1l
4930447C04Rik	Maged1	1.24466e-24	5.06977e-23	2.71885	10.2451	0.714286	Plp2	1.98993e-19	8.49553e-18	2.55323	9.01382	0.585714	Soat1	2.18246e-23	1.15008e-21	3.59986	9.96437	0.316456	Tubb4b	1.47904e-17	4.67642e-16	1.34177	8.52878	0.378788	Uty	3.20979e-09	1.60159e-07	2.02297	5.92049	0.775281	Mrps18c	5.29718e-07	2.03807e-05	0.985215	5.01522	0.810811	Gabarapl1	5.89016e-06	0.000232793	1.34966	4.53029	0.643836	Mb21d1	1.22922e-07	4.63996e-06	2.24214	5.2891	0.847826	Hipk2
4930447F24Rik	Cldn12	1.46035e-24	5.93319e-23	3.36641	10.2297	0.00680272	Grb10	2.1217e-19	9.03391e-18	2.02382	9.00679	0	B830012L14Rik	2.22636e-23	1.16935e-21	4.43147	9.96239	0	Reep6	1.55733e-17	4.91421e-16	4.10591	8.52281	0	Usp14	3.34258e-09	1.66265e-07	0.908522	5.91382	0.011236	mt-Ta	5.39307e-07	2.06007e-05	1.53736	5.01177	0	Kcne3	5.94764e-06	0.000234484	2.36305	4.52824	0	Atp2a3	1.3402e-07	4.99976e-06	2.63341	5.27326	0	Cd37
4930451G09Rik	Polg	1.50408e-24	6.09535e-23	3.09264	10.2268	0.0612245	Neo1	2.2515e-19	9.5611e-18	2.96219	9.00028	0.0428571	Prdx1	2.38437e-23	1.24824e-21	0.888389	9.95558	0.0253165	Gm6197	1.64648e-17	5.17505e-16	1.553	8.51636	0.0151515	Treml2	3.42394e-09	1.69783e-07	1.72974	5.90986	0.0224719	2310039H08Rik	5.45496e-07	2.07874e-05	2.06392	5.00958	0.027027	Tspan8	6.01212e-06	0.00023637	1.62214	4.52596	0.0547945	Cyba	1.36101e-07	5.04206e-06	1.93468	5.27043	0.0217391	P2ry14
4930452B06Rik	Mycl	1.92051e-24	7.76324e-23	4.6553	10.2031	0.129252	Gm3839	2.3157e-19	9.80762e-18	0.702008	8.99719	0.178571	Ulbp1	3.01332e-23	1.57234e-21	4.73003	9.93226	0.139241	Gm13443	1.67384e-17	5.25074e-16	1.41758	8.51445	0.0151515	Elf1	3.54736e-09	1.75358e-07	2.55664	5.90403	0.0898876	Gm10800	5.63558e-07	2.14246e-05	1.56951	5.0033	0.027027	Larp4b	6.0251e-06	0.00023637	0.718441	4.52551	0.0410959	Pglyrp2	1.51337e-07	5.56775e-06	3.68328	5.25092	0.0217391	Fhod1
4930453N24Rik	Myadm	2.05108e-24	8.27009e-23	3.01155	10.1967	0.877551	Ccdc6	2.59916e-19	1.09501e-17	1.37343	8.9845	0.878571	Msn	3.3943e-23	1.75964e-21	1.61852	9.92039	0.683544	Gm10269	1.75144e-17	5.47265e-16	0.638629	8.5092	0.833333	Cox20-ps	3.60612e-09	1.77713e-07	1.07934	5.90132	0.932584	Gm10177	5.67239e-07	2.15133e-05	0.696252	5.00205	0.891892	Naa50	6.10353e-06	0.00023886	0.937207	4.52277	0.821918	E430014B02Rik	1.55576e-07	5.71053e-06	2.25412	5.24584	0.956522	Gm15261
4930455G09Rik	Tiparp	2.07607e-24	8.34978e-23	3.04089	10.1955	0	Lama5	2.8142e-19	1.17813e-17	3.07021	8.97575	0	Lrp11	3.72326e-23	1.92393e-21	4.15425	9.91115	0.0253165	Gm11808	1.87839e-17	5.85787e-16	0.613101	8.50108	0	Zfp69	3.67975e-09	1.80684e-07	2.03334	5.89798	0	Gm10221	6.1926e-07	2.32106e-05	0.692881	4.98511	0	Rnf138	6.12989e-06	0.000239305	1.29876	4.52186	0	Gm37902	1.58708e-07	5.81213e-06	1.3846	5.24216	0.0217391	1110028F11Rik
4930458D05Rik	Tet1	2.30704e-24	9.25539e-23	3.02066	10.1853	0.0136054	Efnb1	2.81859e-19	1.17813e-17	2.95797	8.97558	0.0357143	Lasp1	3.77276e-23	1.94322e-21	3.48533	9.90983	0	Mthfd1	1.90956e-17	5.94346e-16	2.22688	8.49917	0	Tnik	3.68905e-09	1.80684e-07	2.24577	5.89757	0	Hrsp12	6.25316e-07	2.33827e-05	2.06488	4.98323	0	Gm4596	6.15636e-06	0.000239685	0.858343	4.52095	0	Arhgap6	1.59195e-07	5.81664e-06	2.5575	5.24159	0	Srgn
4930473A02Rik	Dennd2a	2.42979e-24	9.69911e-23	2.40211	10.1802	0.0748299	Eif4a1	3.27285e-19	1.36088e-17	0.510156	8.95912	0.135714	Mtpn	3.89082e-23	1.99758e-21	1.46988	9.90675	0.0632911	Top1	2.03941e-17	6.33527e-16	1.0514	8.49153	0.0151515	Mrpl57	3.7265e-09	1.81961e-07	1.24167	5.8959	0.0449438	Hmgb3	6.27348e-07	2.34039e-05	1.10178	4.9826	0.0540541	Adgrg1	6.16963e-06	0.000239685	2.72101	4.52049	0.123288	Ogfrl1	1.63897e-07	5.97475e-06	2.27499	5.23622	0.0869565	Rbm38
4930480K23Rik	Arhgap5	3.81705e-24	1.50858e-22	2.45724	10.1362	0.0204082	Rab11fip1	3.57049e-19	1.46933e-17	2.71391	8.94951	0.0285714	Sh3gl1	5.08716e-23	2.60342e-21	2.87725	9.87992	0.0379747	Rplp1	2.24147e-17	6.93596e-16	0.536003	8.48054	0.030303	Ccnh	3.75484e-09	1.8246e-07	1.20701	5.89465	0.0224719	Hsd3b1	6.30407e-07	2.34632e-05	4.73439	4.98166	0.027027	Rassf2	6.20962e-06	0.000240653	1.45065	4.51912	0	Atp6v0b	1.65663e-07	6.02537e-06	1.03143	5.23424	0.0217391	Prr13
4930481A15Rik	Ube2d1	4.04689e-24	1.59548e-22	2.27478	10.1305	0.0884354	Prelid1	4.20893e-19	1.72761e-17	1.01348	8.93134	0.0857143	Ssh2	5.43324e-23	2.77165e-21	3.68945	9.87333	0	Fen1	2.64638e-17	8.15729e-16	2.07771	8.4612	0.0909091	Gm12387	3.75958e-09	1.8246e-07	1.11341	5.89444	0.0674157	Rfk	6.3348e-07	2.35227e-05	2.05869	4.98072	0.108108	Limch1	6.23642e-06	0.000241106	1.76484	4.51821	0.0821918	Gm5529	1.70288e-07	6.16552e-06	0.366802	5.22915	0.0652174	Nlrx1
4930486L24Rik	2700078F05Rik	4.07482e-24	1.60253e-22	3.09625	10.1298	0	Smad7	4.49898e-19	1.84193e-17	2.36293	8.92396	0	Gata3	5.67682e-23	2.88668e-21	3.7672	9.86893	0.265823	Rps15a-ps5	3.13607e-17	9.57432e-16	0.70195	8.44138	0	Tpm3-rs7	3.88005e-09	1.87736e-07	0.732742	5.88923	0.179775	Gm19739	6.36568e-07	2.35825e-05	1.10392	4.97978	0.108108	Gm13719	6.47567e-06	0.000249751	1.09912	4.51023	0.178082	Nmi	1.71595e-07	6.19878e-06	2.41349	5.22774	0.0869565	Flna
4930503L19Rik	Gm8292	5.29002e-24	2.07024e-22	1.2762	10.1042	0.809524	Etl4	5.29282e-19	2.15588e-17	2.75254	8.90596	0.814286	Flnb	6.53123e-23	3.30013e-21	3.65464	9.85485	0.860759	Gm4459	3.16181e-17	9.63446e-16	1.68269	8.44043	0.666667	Gimap1	3.89475e-09	1.87878e-07	2.34183	5.8886	0.831461	Exoc6	6.38634e-07	2.36043e-05	2.76656	4.97915	0.810811	Mmrn2	6.53859e-06	0.00025157	1.05305	4.50818	0.780822	Klf2	1.7665e-07	6.36699e-06	2.56736	5.22237	0.717391	Tmem208
4930509H03Rik	Ddx3x	5.45584e-24	2.12991e-22	1.05781	10.1012	0.360544	Fat1	5.38359e-19	2.18727e-17	2.74132	8.90407	0.385714	BC028528	6.55989e-23	3.30415e-21	3.91934	9.85441	0.468354	Asb17	3.16827e-17	9.63577e-16	6.11601	8.44019	0.348485	Slc43a2	3.9392e-09	1.89449e-07	1.69335	5.88673	0.47191	Gm24276	6.45919e-07	2.38184e-05	1.07817	4.97696	0.27027	Apc	6.58087e-06	0.000252588	1.50537	4.50681	0.328767	Selp	1.92988e-07	6.94018e-06	3.07529	5.20597	0.23913	Gmfg
4930512B01Rik	Cachd1	5.60756e-24	2.1838e-22	3.36087	10.0985	0.142857	Zfp462	5.5784e-19	2.26067e-17	2.53016	8.90012	0.207143	Nr5a2	7.09754e-23	3.56372e-21	4.73149	9.8465	0.43038	Gm7666	3.22706e-17	9.7959e-16	1.26041	8.43804	0.121212	Fam120a	3.99923e-09	1.91759e-07	0.880037	5.88423	0.134831	Rps2-ps10	6.48014e-07	2.38407e-05	1.25244	4.97633	0.0540541	Epb41l4aos	6.84006e-06	0.000261907	1.06606	4.49861	0.0684932	Acsl1	1.94167e-07	6.96689e-06	2.56264	5.20484	0.0434783	Stx11
4930513N10Rik	Smo	6.34362e-24	2.44659e-22	2.79173	10.0864	0.0884354	Actn1	5.718e-19	2.31138e-17	1.3857	8.89738	0.135714	Gm9844	7.81422e-23	3.91127e-21	1.43946	9.83682	0.0886076	Gm10221	3.70737e-17	1.1169e-15	0.89097	8.4218	0.272727	Gm14131	4.03974e-09	1.92545e-07	0.913487	5.88256	0.157303	RP24-490A22.9	6.75864e-07	2.47512e-05	0.438503	4.96817	0.216216	Aldoart2	6.97329e-06	0.00026637	0.638419	4.4945	0.0821918	Hpgd	2.02926e-07	7.24859e-06	2.60709	5.19664	0.217391	Nfe2
4930515G01Rik	Rhebl1	6.4311e-24	2.47435e-22	3.00416	10.0851	0.00680272	Crispld1	5.95226e-19	2.39999e-17	3.35778	8.89292	0.0428571	Rhoc	8.67791e-23	4.32194e-21	3.22085	9.82626	0.0632911	Slc1a3	4.00582e-17	1.20227e-15	3.98724	8.41273	0.0151515	Lrmp	4.03974e-09	1.92545e-07	2.3424	5.88256	0.0337079	Aftph	6.75864e-07	2.47512e-05	2.6421	4.96817	0.0540541	Gm23493	7.10139e-06	0.00026933	0.993573	4.49063	0.0547945	Nbeal2	2.20598e-07	7.75834e-06	2.41565	5.18109	0.0652174	Myct1
4930516B21Rik	Gm5518	6.49749e-24	2.49388e-22	0.750585	10.0841	0.755102	Tpi1	6.85986e-19	2.75204e-17	0.978432	8.87715	0.692857	Zfp69	8.69688e-23	4.32194e-21	3.60242	9.82604	0.151899	Cetn3	4.38109e-17	1.30998e-15	1.36373	8.40222	0.272727	Mdm1	4.0961e-09	1.9465e-07	2.08546	5.88026	0.382022	Rpl36a-ps2	7.27986e-07	2.64778e-05	0.572777	4.95374	0.351351	Gm15915	7.79301e-06	0.000292092	2.14085	4.47079	0.534247	Lnpep	2.24647e-07	7.86608e-06	2.3084	5.17769	0.0434783	Zfpm1
4930518I15Rik	Irs1	7.05361e-24	2.69438e-22	4.11279	10.076	0.360544	Rqcd1	6.90227e-19	2.76212e-17	1.05087	8.87646	0.385714	Armcx4	8.71588e-23	4.32194e-21	3.79652	9.82582	0.151899	Gm10073	4.75221e-17	1.41829e-15	0.655821	8.39267	0.151515	1810013L24Rik	4.18471e-09	1.98271e-07	1.95358	5.87672	0.325843	Chchd2	7.30338e-07	2.6503e-05	0.657338	4.95312	0.135135	Csf3r	7.93548e-06	0.000296735	2.16448	4.46692	0.219178	Gm26740	2.33667e-07	8.14619e-06	2.60255	5.17034	0.195652	Sdf2l1
4930519F09Rik	Fam135a	7.7755e-24	2.95599e-22	2.98028	10.0664	0.455782	Kmt2d	7.9039e-19	3.15504e-17	0.775187	8.86137	0.478571	Atp2b1	8.86941e-23	4.38445e-21	2.07674	9.82406	0.468354	RP24-490A22.9	4.94923e-17	1.47159e-15	0.5688	8.3879	0.666667	Clta	4.36755e-09	2.06322e-07	0.912349	5.86963	0.505618	Sod1	7.44603e-07	2.68984e-05	0.768547	4.94935	0.648649	Gm13313	8.06324e-06	0.000300746	0.625295	4.4635	0.657534	Rinl	2.37587e-07	8.24686e-06	2.43602	5.16723	0.586957	Gm25032
4930522L14Rik	Hes1	1.15494e-23	4.33903e-22	2.23922	10.0274	0.557823	Gm38393	9.68125e-19	3.84529e-17	2.32294	8.83873	0.428571	Klf3	9.67812e-23	4.76946e-21	3.8755	9.81527	0.240506	Rps16-ps2	4.9896e-17	1.47809e-15	0.588574	8.38694	0.5	Ttc39b	4.44508e-09	2.09365e-07	2.01956	5.86672	0.41573	Dapp1	7.49418e-07	2.70112e-05	3.24513	4.9481	0.486486	G3bp1	8.08043e-06	0.000300746	0.51982	4.46304	0.438356	Sema4b	2.42669e-07	8.35064e-06	1.96006	5.16327	0.630435	Kif5b
4930523C07Rik	Gna11	1.32105e-23	4.93987e-22	3.30564	10.0141	0.0340136	Epha4	9.92188e-19	3.92135e-17	3.14884	8.83599	0.0142857	Notch1	9.93467e-23	4.86586e-21	3.53039	9.81263	0	Gm9294	5.61264e-17	1.63834e-15	0.776329	8.37309	0.106061	Grap	4.56963e-09	2.14598e-07	2.22561	5.86213	0.0337079	Rplp0-ps1	7.83969e-07	2.81929e-05	0.850516	4.93932	0.189189	Pde7a	8.2017e-06	0.00030455	1.56921	4.45985	0.0136986	Llph-ps1	2.47856e-07	8.51079e-06	1.1546	5.15931	0.456522	Aes
4930526A20Rik	Hs6st2	1.39016e-23	5.18612e-22	3.19328	10.0091	0.727891	Slc38a4	1.15301e-18	4.5345e-17	2.95294	8.81918	0.714286	Myl12a	1.00655e-22	4.91484e-21	1.05454	9.81131	0.506329	D030028A08Rik	6.04955e-17	1.75305e-15	3.57303	8.36426	0.0606061	Rbm43	4.75687e-09	2.22736e-07	2.11923	5.85546	0.438202	Ddah2	7.99242e-07	2.86775e-05	2.11394	4.93555	0.135135	Mib1	8.37796e-06	0.000309984	0.884026	4.45529	0.424658	Ptger3	2.48981e-07	8.53108e-06	2.42524	5.15847	0.543478	Ncoa3
4930532G15Rik	Firre	1.43089e-23	5.32564e-22	2.75288	10.0062	0.0680272	Hes1	1.22394e-18	4.79721e-17	1.99776	8.81249	0.05	Pxdn	1.02872e-22	5.00782e-21	4.02451	9.80911	0	Oaz1-ps	6.81661e-17	1.96464e-15	0.809278	8.35017	0.030303	Bin2	4.85326e-09	2.26585e-07	2.55342	5.85213	0.0449438	Cox5b	8.2799e-07	2.96424e-05	0.72137	4.92865	0.027027	Ubxn2a	8.38687e-06	0.000309984	1.55071	4.45506	0.0410959	Atp11b	2.52006e-07	8.59783e-06	2.278	5.1562	0.0869565	Grtp1
4930550C14Rik	Bambi	1.51851e-23	5.62554e-22	2.77708	10.0004	0.0408163	Eno3	1.22582e-18	4.79721e-17	2.70368	8.81232	0.05	Zfp57	1.08394e-22	5.26059e-21	4.2062	9.80383	0.0253165	Mpp2	6.98398e-17	2.00925e-15	3.73895	8.3473	0.166667	Lin28b	4.88377e-09	2.27345e-07	1.81664	5.85108	0.0337079	Gm28439	8.468e-07	3.0248e-05	0.968738	4.92426	0.162162	Ptk2b	8.96666e-06	0.000327514	1.78082	4.4407	0.0958904	Rcc2	2.66064e-07	9.03881e-06	1.31789	5.14602	0.0869565	Fam96a
4930552P12Rik	Prkd1	1.60871e-23	5.94591e-22	3.84693	9.99464	0.00680272	Crip2	1.32729e-18	5.18163e-17	3.32528	8.8034	0.0285714	Bcar1	1.11264e-22	5.38351e-21	3.64382	9.80119	0.0126582	Rpl39-ps	7.01226e-17	2.01376e-15	0.716534	8.34683	0	Mtdh	4.98892e-09	2.31564e-07	0.982681	5.84754	0.0224719	E2f2	8.57733e-07	3.05701e-05	2.73366	4.92175	0	Gm6134	9.00473e-06	0.000327514	0.775824	4.43979	0.0136986	Slc16a10	2.78773e-07	9.41052e-06	1.97284	5.13726	0.0217391	Cnn2
4930555A03Rik	H2afv	1.83308e-23	6.75953e-22	1.58687	9.9817	0.00680272	Gna11	1.33339e-18	5.19275e-17	2.83589	8.80289	0.00714286	Gng2	1.23516e-22	5.95826e-21	3.27704	9.79064	0.0253165	Gm7964	7.18436e-17	2.05947e-15	1.00733	8.34396	0	Pgrmc1	5.01398e-09	2.32053e-07	1.4743	5.84671	0.0898876	Pnpo	9.02838e-07	3.21061e-05	2.789	4.91171	0	Tusc2	9.08135e-06	0.00032955	1.21221	4.43797	0.0958904	Cd28	2.80034e-07	9.43313e-06	4.93102	5.13641	0.26087	Gpx4
4930556M19Rik	Cdk7	1.98498e-23	7.26932e-22	1.67302	9.97379	0.22449	Gm9385	1.34774e-18	5.23584e-17	0.403645	8.80169	0.128571	E030026E10Rik	1.43502e-22	6.90148e-21	4.48888	9.77546	0.392405	Gm12231	8.89719e-17	2.52778e-15	0.868235	8.31865	0.0757576	Rnft1	5.07716e-09	2.34298e-07	2.14444	5.84462	0.314607	1110001J03Rik	9.11546e-07	3.22324e-05	1.47665	4.90983	0.162162	Hspa4l	9.47387e-06	0.000343014	1.515	4.42885	0.30137	Fam65b	2.89448e-07	9.68893e-06	2.33833	5.13019	0.152174	Gm9835
4930558J18Rik	Glis1	2.01205e-23	7.35159e-22	3.78775	9.97245	0.29932	Gapdh	1.4283e-18	5.50862e-17	0.800098	8.79517	0.235714	4931406P16Rik	1.4444e-22	6.92573e-21	2.8254	9.7748	0.151899	Rpl36a-ps1	9.52755e-17	2.70207e-15	0.890844	8.31053	0.0909091	Gm43984	5.16692e-09	2.37753e-07	1.99198	5.84171	0.123596	Gm561	9.14467e-07	3.22324e-05	1.5687	4.9092	0.324324	Dnmt3b	9.73765e-06	0.000351767	1.5601	4.42292	0.0821918	Gm16580	3.19561e-07	1.0646e-05	0.615122	5.11153	0.23913	Laptm5
4930563E22Rik	Rras2	2.1097e-23	7.69079e-22	2.50967	9.96774	0.0408163	Cgnl1	1.4525e-18	5.58844e-17	2.9709	8.79328	0.0214286	Ehd4	1.52828e-22	7.30598e-21	3.23847	9.76908	0.0253165	Las1l	9.83923e-17	2.78552e-15	1.98446	8.30671	0	Tomm70a	5.19284e-09	2.38259e-07	1.19968	5.84087	0.0224719	Pim1	9.14467e-07	3.22324e-05	1.42455	4.9092	0.027027	Gm12387	9.92436e-06	0.000357703	0.892827	4.41882	0	Rpl18a-ps1	3.20039e-07	1.0646e-05	0.809839	5.11125	0.0652174	Acta1
4930578C19Rik	Amotl2	2.67295e-23	9.69979e-22	2.74272	9.94421	0	Spon1	1.48842e-18	5.71287e-17	2.89925	8.79054	0	Arf4	1.58915e-22	7.57433e-21	1.49335	9.76512	0.240506	Foxh1	1.07276e-16	3.00504e-15	4.04279	8.29644	0	Creg1	5.29782e-09	2.42379e-07	1.82453	5.83754	0.0337079	Pf4	9.44172e-07	3.32061e-05	2.47777	4.90293	0	Akt3	1.00932e-05	0.000362153	0.687805	4.41517	0.136986	Phka2	3.26326e-07	1.08038e-05	2.11824	5.10757	0	Gm3470
4930579G24Rik	Wtap	3.27258e-23	1.17953e-21	1.26115	9.92403	0.761905	Morf4l1	1.59908e-18	6.1229e-17	0.665278	8.78248	0.65	Prr5l	1.70336e-22	8.09453e-21	3.96713	9.75809	0.278481	Gm15772	1.11449e-16	3.11647e-15	0.619058	8.2919	0.5	Ttc7b	5.62531e-09	2.56535e-07	1.83466	5.82753	0.651685	Ccdc12	9.65516e-07	3.38822e-05	1.34908	4.89854	0.702703	Eea1	1.02432e-05	0.00036671	1.56319	4.41198	0.684932	Spn	3.26815e-07	1.08038e-05	1.96667	5.10729	0.586957	Pim1
4930579K19Rik	Ywhae	3.87263e-23	1.38564e-21	0.494348	9.90722	0.0544218	Gm2606	1.60641e-18	6.13627e-17	0.671842	8.78197	0.0571429	Vcl	1.84158e-22	8.72538e-21	3.15423	9.75017	0.0126582	Gypc	1.20522e-16	3.35842e-15	3.20349	8.28259	0	F2rl3	5.69597e-09	2.58374e-07	1.97706	5.82545	0.0224719	Gm11942	1.01606e-06	3.54223e-05	0.534836	4.8885	0.0810811	Fermt3	1.03625e-05	0.000370152	2.37971	4.40947	0.0273973	D16Ertd472e	3.59056e-07	1.18451e-05	2.02983	5.08948	0.0869565	BC031181
4930581F22Rik	Adh5	3.9649e-23	1.40683e-21	1.26096	9.90487	0.0340136	Foxo4	1.63858e-18	6.24419e-17	2.20604	8.77974	0	Nrp2	2.07446e-22	9.79969e-21	3.80902	9.73808	0.139241	Gm11945	1.32428e-16	3.67098e-15	1.37627	8.27137	0	Ptpre	5.76031e-09	2.6014e-07	2.17857	5.82357	0.191011	Hnrnpm	1.0193e-06	3.5458e-05	0.852219	4.88788	0.162162	Grap	1.05717e-05	0.000375944	1.67428	4.40514	0.232877	Tnni2	4.19726e-07	1.36695e-05	3.69422	5.05979	0.130435	Lyn
4930590J08Rik	Twsg1	4.23358e-23	1.49884e-21	2.66503	9.89831	0.0340136	Cdc42ep4	1.68416e-18	6.40262e-17	2.3487	8.77665	0.0285714	Ppp1r2	2.2865e-22	1.07695e-20	2.63376	9.72818	0.0253165	Adk	1.47544e-16	4.07585e-15	1.92737	8.25848	0.030303	Api5	5.7675e-09	2.6014e-07	1.07371	5.82336	0.0337079	Cep70	1.03897e-06	3.59073e-05	2.72435	4.88411	0.0810811	Smarca5	1.07511e-05	0.000381471	0.688088	4.40149	0.0547945	Eif2ak2	4.20349e-07	1.36695e-05	2.0069	5.0595	0.0217391	Trappc6a
4930594M22Rik	Sub1	4.76979e-23	1.68122e-21	0.610994	9.88638	0.047619	H3f3a-ps1	1.78455e-18	6.76815e-17	0.806774	8.77013	0.0571429	Sptbn1	2.53634e-22	1.19111e-20	1.72537	9.71762	0.0126582	Nme1	1.52951e-16	4.19618e-15	0.924486	8.25418	0.0151515	Hes6	5.90581e-09	2.65629e-07	1.74192	5.8194	0.0449438	Mrps12	1.05899e-06	3.65204e-05	1.35665	4.88035	0	Gm14269	1.09103e-05	0.000386221	0.696756	4.3983	0.0136986	Slc7a1	4.24733e-07	1.3784e-05	2.15049	5.05752	0	Creld1
4931406C07Rik	Ptbp2	5.83306e-23	2.05146e-21	2.37664	9.8662	0.312925	H3f3a-ps2	1.93745e-18	7.29604e-17	0.750678	8.76087	0.435714	Upp1	2.61982e-22	1.22671e-20	3.95634	9.71432	0.303797	Rpl21-ps15	1.54179e-16	4.22261e-15	0.690253	8.25322	0.19697	H2afj	6.06244e-09	2.71907e-07	1.37552	5.81503	0.617978	Cd9	1.0932e-06	3.74574e-05	2.22435	4.87407	0.540541	Fam65a	1.10487e-05	0.000389435	1.59371	4.39556	0.534247	Rps25-ps1	4.27259e-07	1.38098e-05	0.435617	5.05639	0.804348	Gm11655
4931406P16Rik	S1pr2	6.52555e-23	2.28997e-21	3.11292	9.85494	0.836735	Prdx6	1.98518e-18	7.45821e-17	1.15168	8.75813	0.9	Ctla2b	2.71773e-22	1.26883e-20	3.68598	9.71059	0.974684	Psmc6	1.59826e-16	4.36977e-15	1.18154	8.24892	0.80303	Gm9392	6.08515e-09	2.72161e-07	1.47887	5.8144	0.820225	Rps7	1.09668e-06	3.74962e-05	0.588384	4.87345	0.891892	Gm8276	1.14258e-05	0.000399202	0.611845	4.38827	0.863014	Unc93b1	4.39454e-07	1.41182e-05	2.84579	5.05102	0.630435	Dennd2c
4931414P19Rik	Gm2077	6.87292e-23	2.40658e-21	1.51449	9.84973	0.204082	Psmb7	2.08417e-18	7.79342e-17	0.980627	8.75264	0.15	Sypl	3.35692e-22	1.56268e-20	2.1062	9.68903	0.101266	H2afz	1.70373e-16	4.65016e-15	1.13027	8.24128	0.121212	Ubxn2a	6.14609e-09	2.74119e-07	1.86998	5.81273	0.179775	Gm12458	1.11247e-06	3.79546e-05	1.70706	4.87062	0.108108	B9d2	1.16921e-05	0.000407616	1.56652	4.38325	0.164384	Batf	4.46006e-07	1.42713e-05	2.77754	5.04819	0.217391	Ctla2b
4931428F04Rik	Fbn2	6.94223e-23	2.42553e-21	2.96648	9.84872	0.0884354	Dstn	2.24185e-18	8.34398e-17	1.195	8.74441	0.107143	Fat4	3.8691e-22	1.79587e-20	4.2315	9.67452	0.126582	Tma7	2.03854e-16	5.52621e-15	0.846596	8.21979	0	Bcl11a	6.23087e-09	2.77126e-07	2.35898	5.81044	0.0449438	Mtfp1	1.13566e-06	3.85809e-05	2.32912	4.86655	0.027027	Igfbp4	1.18523e-05	0.000410511	1.78916	4.38029	0.0410959	Gm22973	4.49983e-07	1.42979e-05	2.44663	5.0465	0.0217391	Chsy1
4931440F15Rik	Eif1ax	7.8431e-23	2.72834e-21	1.15907	9.83645	0.0612245	Fendrr	2.2727e-18	8.43913e-17	3.56531	8.74287	0.00714286	Fn1	3.95317e-22	1.82957e-20	3.74843	9.67232	0.0886076	Gm2223	2.20743e-16	5.93367e-15	2.24178	8.21024	0.030303	Maz	6.51633e-09	2.89017e-07	1.31743	5.80294	0.191011	Vbp1	1.16854e-06	3.96136e-05	1.45293	4.8609	0.0540541	Arhgef3	1.20901e-05	0.000417843	1.03692	4.37596	0.0821918	Tnfaip8l2	4.51316e-07	1.42979e-05	3.00177	5.04593	0.0869565	Smox
4932413F04Rik	Acer2	8.88916e-23	3.07881e-21	2.83028	9.82384	0.0612245	Gjc1	2.32505e-18	8.61349e-17	2.68871	8.74029	0.264286	Tspan9	4.06517e-22	1.87597e-20	4.18207	9.66946	0	Serbp1	2.21623e-16	5.94731e-15	0.89351	8.20976	0	Hscb	6.57329e-09	2.89933e-07	1.69698	5.80148	0	Ndufb9	1.1797e-06	3.98649e-05	0.802488	4.85902	0.027027	Gm14470	1.22683e-05	0.000423085	0.642518	4.37276	0.0273973	Gm26917	4.7457e-07	1.50049e-05	1.41966	5.03632	0	Hpgd
4932438A13Rik	Dcakd	1.11502e-22	3.85357e-21	1.60897	9.80098	0.945578	Six4	2.56991e-18	9.45478e-17	3.01526	8.72898	0.964286	Crmp1	4.21639e-22	1.94015e-20	4.72566	9.66572	1	Lmx1a	2.60826e-16	6.9526e-15	5.85847	8.19018	0.80303	Gm14269	6.69699e-09	2.94576e-07	0.959385	5.79835	1	Rplp1	1.18344e-06	3.98649e-05	0.38213	4.85839	0.918919	Mef2c	1.2475e-05	0.000429286	2.93505	4.36912	1	Psme2b	4.80917e-07	1.51755e-05	1.33244	5.03377	0.934783	Hipk1
4932442E05Rik	Gm12940	1.12247e-22	3.87094e-21	1.46234	9.8003	0.0340136	Dok4	3.00834e-18	1.1017e-16	2.73272	8.71114	0.0357143	Map4	4.5945e-22	2.10202e-20	3.32398	9.65692	0.0126582	Mthfd2	2.69237e-16	7.15291e-15	2.28584	8.18636	0	Gm10179	7.10825e-09	3.10952e-07	1.70751	5.78835	0.0449438	Atf4	1.18344e-06	3.98649e-05	0.971311	4.85839	0.027027	Rsbn1l	1.28716e-05	0.00044195	1.34341	4.36228	0.0410959	Gm5637	4.88065e-07	1.53707e-05	1.96255	5.03095	0	Fam65c
4933400F21Rik	Epcam	1.25272e-22	4.2923e-21	4.79756	9.78921	0.0544218	Mrfap1	3.34423e-18	1.2219e-16	0.748859	8.69914	0.178571	Gm7204	5.96747e-22	2.70689e-20	0.900136	9.6301	0.151899	Steap3	2.75719e-16	7.31297e-15	3.93915	8.1835	0.0151515	Lyl1	7.14361e-09	3.11645e-07	1.87074	5.78751	0.0449438	Gp5	1.19474e-06	4.01608e-05	2.26807	4.85651	0	Gm43124	1.28984e-05	0.00044195	1.19311	4.36182	0.0684932	Cotl1	4.96045e-07	1.55606e-05	2.22269	5.02784	0.0434783	Cit
4933401H06Rik	Lgr5	1.47418e-22	5.02955e-21	4.7814	9.77274	0.047619	Lrp1	3.42088e-18	1.2461e-16	2.5471	8.69656	0.05	Apbb2	6.00591e-22	2.71474e-20	3.69878	9.62944	0.0379747	Gm7180	2.9846e-16	7.88992e-15	1.23232	8.17395	0.19697	Rab14	7.19697e-09	3.12266e-07	0.867311	5.78626	0.0561798	Gm12350	1.20996e-06	4.05872e-05	0.742115	4.854	0.0810811	Gm18867	1.30607e-05	0.000446553	1.07034	4.35909	0.0547945	Cxcr2	4.98979e-07	1.56219e-05	3.6403	5.02671	0	Gm13080
4933404O12Rik	Zdbf2	1.65021e-22	5.60616e-21	2.84441	9.7613	0.0816327	Gm10075	3.42605e-18	1.2461e-16	0.641036	8.69639	0.1	Tgfbr2	6.01878e-22	2.71474e-20	4.28017	9.62921	0.0253165	Uqcrq	3.11745e-16	8.20039e-15	0.936708	8.16869	0.0909091	Rps2-ps10	7.19697e-09	3.12266e-07	0.967268	5.78626	0.157303	Syk	1.21765e-06	4.07593e-05	2.55943	4.85274	0.135135	Gm7308	1.32112e-05	0.000450732	0.547689	4.35658	0.109589	Unc119	5.04895e-07	1.57763e-05	2.19389	5.02444	0.195652	B4galt1
4933406P04Rik	Sumo1	1.76331e-22	5.9524e-21	0.936644	9.75458	0.0340136	Colec11	3.84253e-18	1.3944e-16	4.07792	8.68336	0.05	Dock4	6.36306e-22	2.86194e-20	3.82868	9.6235	0.0253165	Gm9843	3.17975e-16	8.3505e-15	0.569114	8.16631	0.030303	G3bp1	7.84886e-09	3.39628e-07	0.625977	5.77167	0.0561798	Cct6a	1.22538e-06	4.09114e-05	0.774858	4.85149	0.0540541	Arhgef7	1.33078e-05	0.00045306	1.36696	4.35498	0.0410959	Gm28112	5.14654e-07	1.59873e-05	2.12819	5.02077	0.0434783	Blvra
4933407K13Rik	Hnrnpk	1.89033e-22	6.36771e-21	0.670036	9.74752	0.292517	Nkx1-2	4.38748e-18	1.58138e-16	4.72269	8.66827	0.292857	Armcx3	6.55643e-22	2.94063e-20	3.22915	9.62042	0.189873	Eef1g	3.25613e-16	8.52305e-15	0.568894	8.16344	0.136364	P2ry1	8.22643e-09	3.55004e-07	2.04137	5.76375	0.247191	Gm5075	1.22732e-06	4.09114e-05	1.09866	4.85118	0.162162	Tie1	1.35593e-05	0.000460641	1.43463	4.35088	0.260274	Bsn	5.45837e-07	1.69231e-05	2.78631	5.00946	0.26087	Rhof
4933408B17Rik	Gmps	1.92189e-22	6.46037e-21	1.38094	9.74584	0.0952381	Snhg14	4.83108e-18	1.72955e-16	2.45614	8.65729	0.0857143	Trio	6.59862e-22	2.95127e-20	3.19003	9.61976	0.164557	Pkhd1l1	3.58015e-16	9.35584e-15	5.6589	8.15198	0.0151515	Dusp3	8.47393e-09	3.64699e-07	2.06498	5.75875	0.123596	Gm13503	1.23511e-06	4.10853e-05	1.26019	4.84992	0.0540541	Apoe	1.37581e-05	0.000464429	1.49055	4.34769	0.150685	Arpc4	5.71248e-07	1.76083e-05	0.737929	5.00069	0.0869565	Scamp2
4933413J09Rik	Rtn4	1.99315e-22	6.68585e-21	1.84388	9.74214	0.0272109	Fhl2	5.60591e-18	1.99798e-16	2.94757	8.64031	0.0428571	Ripk3	7.02055e-22	3.13121e-20	3.71211	9.61338	0.0506329	Nop10	3.79859e-16	9.91046e-15	1.03801	8.14482	0.0151515	Znrf2	8.50537e-09	3.65068e-07	1.89901	5.75812	0.0224719	Sod2	1.24885e-06	4.13296e-05	1.44291	4.84773	0	Gm43679	1.4076e-05	0.00047315	1.80374	4.34267	0.0410959	Rpl7a-ps10	5.77989e-07	1.77818e-05	0.615375	4.99843	0.0217391	Jund
4933415A04Rik	Hmgb2	2.44655e-22	8.15534e-21	0.6561	9.72129	0.870748	Gm13342	5.96161e-18	2.11531e-16	0.728806	8.63328	0.721429	Arhgap28	7.14158e-22	3.17631e-20	3.877	9.61162	0.734177	Ddx39	3.87428e-16	1.0075e-14	1.27681	8.14243	0.0151515	Tmem158	9.12478e-09	3.8956e-07	1.94531	5.74624	0.640449	Gm5457	1.2528e-06	4.13296e-05	0.78489	4.8471	0.486486	Lcp2	1.41053e-05	0.00047315	1.72022	4.34222	0.684932	Fam84b	5.88244e-07	1.80625e-05	2.13909	4.99504	0.391304	Abca7
4933421O10Rik	Vapa	2.52035e-22	8.38383e-21	0.902663	9.71827	0.047619	Erbb2	6.29225e-18	2.2245e-16	3.1295	8.62711	0.0285714	Pdia3	7.9801e-22	3.52959e-20	1.65493	9.60018	0.0126582	Rpl3	4.2588e-16	1.09855e-14	0.767444	8.13097	0.0454545	Pros1	9.42167e-09	4.01162e-07	2.07909	5.74082	0.0224719	Tceb3	1.2528e-06	4.13296e-05	1.89546	4.8471	0	Kif2a	1.46418e-05	0.000488072	0.902862	4.33401	0.0136986	Itgal	5.93437e-07	1.81521e-05	2.08205	4.99334	0.0652174	Susd4
4933423P22Rik	Pard3	2.59634e-22	8.61867e-21	2.66588	9.71524	0.0204082	Stard3nl	6.30169e-18	2.2245e-16	1.906	8.62694	0.0428571	Gm10425	8.18704e-22	3.61112e-20	3.88258	9.59755	0.0126582	Runx1t1	4.53579e-16	1.16436e-14	3.55254	8.12333	0.19697	Fcer1g	1.02432e-08	4.3383e-07	2.47932	5.72665	0.134831	Tnnt1	1.26474e-06	4.15516e-05	2.04288	4.84522	0.162162	Rai14	1.47943e-05	0.000492126	1.59873	4.33173	0.0684932	Lyn	5.95178e-07	1.81706e-05	2.59037	4.99278	0.0217391	Agfg2
4933427D14Rik	Hmgn1	2.70121e-22	8.94818e-21	1.01391	9.71121	0.489796	Txndc17	6.31114e-18	2.2245e-16	0.871799	8.62677	0.535714	Nek6	9.36374e-22	4.10744e-20	3.76542	9.58369	0.594937	Gm13835	4.64418e-16	1.18836e-14	0.915241	8.12046	0.272727	Eif3j2	1.0485e-08	4.42894e-07	1.15742	5.72269	0.52809	Gm10108	1.26474e-06	4.15516e-05	0.779929	4.84522	0.324324	3830408C21Rik	1.49483e-05	0.000496214	1.83314	4.32945	0.561644	Gbp7	5.98674e-07	1.82424e-05	2.67082	4.99164	0.565217	Acsl5
4933427G23Rik	Gm7335	2.88063e-22	9.52279e-21	1.88285	9.70465	0.0680272	Mllt4	6.42567e-18	2.25988e-16	2.63638	8.62471	0.1	Sox17	9.70897e-22	4.2356e-20	4.02562	9.57995	0.0632911	Gm11814	5.12394e-16	1.30902e-14	0.987214	8.10852	0.030303	Gmps	1.12992e-08	4.74773e-07	1.06399	5.70998	0.0898876	Enpp4	1.27075e-06	4.16436e-05	1.76114	4.84428	0.189189	Mest	1.51978e-05	0.000503451	2.67385	4.3258	0.0958904	Meis1	6.11068e-07	1.85846e-05	3.10364	4.98769	0.130435	Mgmt
4933428G20Rik	Txndc12	2.92369e-22	9.64514e-21	2.44495	9.70314	0.047619	Gm6382	6.86341e-18	2.40325e-16	1.15995	8.61716	0.0857143	Agpat4	1.04376e-21	4.54109e-20	3.49549	9.57248	0.35443	Gm14567	5.63033e-16	1.42471e-14	1.46319	8.09706	0.0909091	Fcgr3	1.15792e-08	4.85265e-07	2.48899	5.70581	0.202247	Rps12-ps10	1.27276e-06	4.16436e-05	0.953603	4.84396	0.108108	Fchsd2	1.54354e-05	0.000510262	1.61119	4.32238	0.315068	Actr3	6.17358e-07	1.86339e-05	1.01847	4.98571	0.26087	Pon3
4933430I17Rik	Rbms1	3.13316e-22	1.02937e-20	2.04471	9.69608	0.115646	Pvrl1	7.26506e-18	2.53278e-16	2.57797	8.61064	0.0785714	Adcy4	1.12682e-21	4.88911e-20	3.99324	9.56456	0.0126582	Gm8394	5.63033e-16	1.42471e-14	1.02078	8.09706	0	Dnajb14	1.17218e-08	4.89953e-07	1.7866	5.70372	0.0337079	Hmga1-rs1	1.2971e-06	4.23142e-05	1.22246	4.8402	0.0540541	Gm15946	1.55474e-05	0.000511847	0.757652	4.32079	0.0273973	Tapbp	6.32893e-07	1.89951e-05	2.45263	4.9809	0.0217391	Grap2
4933431E20Rik	Ado	3.13316e-22	1.02937e-20	1.61346	9.69608	0.0680272	Dync1li1	7.70139e-18	2.67904e-16	1.28505	8.60396	0.0571429	Tns2	1.34977e-21	5.82144e-20	3.28931	9.54586	0	Mcm6	6.92981e-16	1.74524e-14	1.42336	8.07175	0.30303	Hnrnph2	1.17793e-08	4.91071e-07	1.06982	5.70289	0.0786517	Eif3s6-ps4	1.31358e-06	4.25435e-05	0.861748	4.83769	0.297297	Pcf11	1.56118e-05	0.000511856	1.09488	4.31987	0.123288	Parp9	6.47858e-07	1.93714e-05	1.99755	4.97638	0.0869565	Smim5
4933431K14Rik	Amd1	3.18519e-22	1.04217e-20	1.66141	9.6944	0.0272109	Fau	8.23706e-18	2.85916e-16	0.693405	8.59624	0.0357143	Shank3	1.35264e-21	5.82144e-20	3.11022	9.54565	0.0886076	RP23-44I18.1	7.70124e-16	1.93342e-14	2.16881	8.05885	0.0757576	Kcnj5	1.20709e-08	5.0184e-07	2.41469	5.69872	0.0898876	Gm43124	1.31358e-06	4.25435e-05	1.18728	4.83769	0.027027	She	1.58555e-05	0.000518781	1.63107	4.31646	0.0684932	Pik3ap1	6.72906e-07	2.00453e-05	3.55642	4.96902	0.0434783	Pfn1
4933434E20Rik	B830012L14Rik	3.57998e-22	1.16895e-20	3.3659	9.68246	0.979592	Gm9115	8.82263e-18	3.05577e-16	1.40201	8.58835	1	Rab11a	1.35264e-21	5.82144e-20	1.84773	9.54565	0.974684	Ubxn2b	8.52382e-16	2.13658e-14	2.97989	8.04644	1	Chchd2	1.21005e-08	5.0184e-07	0.525328	5.6983	0.977528	Slc16a10	1.39245e-06	4.49156e-05	2.61714	4.82608	1	Gm11516	1.60697e-05	0.000524712	0.782513	4.31349	1	Perp	6.74871e-07	2.00664e-05	3.07507	4.96846	0.978261	Agpat5
4933439C10Rik	Hspe1-ps3	4.4689e-22	1.45622e-20	1.03983	9.65976	0.115646	Zfp862-ps	9.18528e-18	3.17449e-16	1.13925	8.58372	0.0571429	Myo1c	1.49124e-21	6.40071e-20	3.47602	9.53553	0.164557	Rps15a	8.72561e-16	2.18031e-14	0.619402	8.04357	0.0454545	Cdc20	1.28938e-08	5.31978e-07	1.51907	5.68747	0.168539	Vps13a	1.40787e-06	4.53216e-05	2.28792	4.82389	0.027027	Thsd1	1.62195e-05	0.000527449	1.88145	4.31144	0.109589	Rps12	6.76841e-07	2.00876e-05	1.29708	4.96789	0.152174	Gm6180
4933439K11Rik	Ugdh	5.19653e-22	1.68302e-20	2.95144	9.6443	0.0612245	Gm9260	1.09996e-17	3.76084e-16	1.30651	8.56297	0.0285714	Cav2	1.59586e-21	6.83139e-20	4.6547	9.52849	0.0253165	Gm5844	9.35965e-16	2.32419e-14	0.849821	8.03498	0.0151515	Mbnl1	1.28938e-08	5.31978e-07	1.8182	5.68747	0.011236	Zc3hav1	1.41231e-06	4.53729e-05	1.17717	4.82326	0	Adam10	1.68151e-05	0.000543496	0.839019	4.30346	0	Mrgpra2a	6.81792e-07	2.0197e-05	5.11626	4.96648	0.0434783	Mob3c
4933440N22Rik	Ppic	5.62151e-22	1.80965e-20	1.53594	9.63623	0.0340136	Gm11605	1.10653e-17	3.77521e-16	0.935417	8.56228	0.0714286	Zfp608	1.64388e-21	7.01815e-20	3.18069	9.52541	0.0632911	Lpcat1	9.67463e-16	2.39496e-14	2.51515	8.03092	0.0606061	Srsf1	1.31479e-08	5.41065e-07	0.967271	5.68413	0.0449438	2700029M09Rik	1.41676e-06	4.54245e-05	1.55874	4.82263	0.108108	Maml2	1.69541e-05	0.000546882	1.75817	4.30164	0.123288	P2ry2	6.84779e-07	2.02479e-05	3.67805	4.96563	0.152174	Wbp2
5031414D18Rik	Ly75	6.2217e-22	1.99482e-20	3.03261	9.62581	0	Polr2e	1.2992e-17	4.3857e-16	0.928052	8.54376	0	Rai14	1.8507e-21	7.88002e-20	3.64061	9.5131	0	Gm14794	1.06008e-15	2.60806e-14	0.88957	8.0197	0	Bclaf1	1.33906e-08	5.49633e-07	0.652602	5.681	0.0224719	Cox6a1	1.44375e-06	4.61971e-05	0.618912	4.81887	0	Rpl23	1.70241e-05	0.000546928	0.327891	4.30072	0.0136986	Ndufb7	6.88781e-07	2.03286e-05	0.836487	4.9645	0.0869565	Arpc2
5031425E22Rik	Gm7816	7.54446e-22	2.41408e-20	0.807924	9.60597	0.326531	Mdn1	1.31083e-17	4.41561e-16	1.60577	8.54273	0.292857	Sema3g	1.86642e-21	7.92583e-20	3.85537	9.51222	0.417722	Hprt	1.06008e-15	2.60806e-14	1.3619	8.0197	0.439394	Hnrnpa0	1.35382e-08	5.5427e-07	0.66694	5.67913	0.41573	Gm14165	1.44829e-06	4.62498e-05	0.627697	4.81824	0.486486	Rpl35a	1.73778e-05	0.000556056	0.462416	4.29617	0.424658	Itih5	6.96854e-07	2.05289e-05	2.58969	4.96224	0.413043	Mxd1
5031425F14Rik	Adgrl1	7.76934e-22	2.48106e-20	2.43395	9.60294	0	Lrp4	1.61081e-17	5.40331e-16	2.43445	8.5189	0.00714286	Gabarap	1.92249e-21	8.14228e-20	1.62119	9.50914	0.0379747	Ampd2	1.08509e-15	2.65732e-14	2.90845	8.01683	0	Ipo7	1.38384e-08	5.65107e-07	1.26969	5.67538	0.0449438	Rpl27	1.45285e-06	4.63028e-05	0.717733	4.81761	0.027027	Ccdc82	1.74853e-05	0.000558376	1.68157	4.2948	0	Tspan5	7.03992e-07	2.06629e-05	1.97292	4.96026	0.0434783	Hspa1a
5031439G07Rik	Smad7	8.69451e-22	2.75994e-20	2.33739	9.59134	0.380952	Gm11353	2.0376e-17	6.80636e-16	0.538979	8.49163	0.4	Itm2a	2.07444e-21	8.76258e-20	3.39887	9.50122	0.278481	Gm10039	1.1413e-15	2.78642e-14	0.921682	8.01062	0.106061	Pde4d	1.39908e-08	5.69876e-07	2.03225	5.6735	0.325843	Snrpd1	1.48516e-06	4.71442e-05	0.687353	4.81322	0.243243	Nol4l	1.79032e-05	0.000569444	1.55732	4.28955	0.205479	Sec11c	7.09133e-07	2.07376e-05	2.10806	4.95885	0.326087	Pdgfb
5330406M23Rik	Calm2	8.82295e-22	2.79516e-20	0.842716	9.58983	0.00680272	Cadm1	2.10483e-17	7.01626e-16	2.4209	8.48786	0.00714286	Acvr1	2.62729e-21	1.10395e-19	4.07552	9.47659	0.0253165	Gm8276	1.33804e-15	3.24195e-14	0.91952	7.99104	0	Nfe2	1.41449e-08	5.74686e-07	2.42179	5.67162	0.0224719	Gm3837	1.49452e-06	4.73471e-05	0.848016	4.81197	0	2007-09-01	1.82183e-05	0.000578312	0.509001	4.28568	0	Pip4k2a	7.09133e-07	2.07376e-05	2.23665	4.95885	0.0434783	Mlec
5330416C01Rik	Abcd4	9.46301e-22	2.98609e-20	2.93432	9.5826	0	Zfp746	2.29952e-17	7.64927e-16	1.66844	8.47757	0.00714286	Fchsd2	2.85819e-21	1.19781e-19	3.60319	9.46779	0	Ndufa5	1.36421e-15	3.30034e-14	0.98336	7.98865	0	Tab2	1.43529e-08	5.81658e-07	1.38634	5.66912	0.146067	Smarca5	1.58131e-06	4.98004e-05	0.881343	4.80068	0.135135	Slc38a5	1.84438e-05	0.000583152	1.07566	4.28294	0.0684932	Zfp422	7.41829e-07	2.16146e-05	1.67318	4.95008	0.0217391	F13a1
5330417C22Rik	Lrp4	9.50935e-22	2.99479e-20	2.83611	9.5821	0.0272109	Pvrl2	2.38228e-17	7.90808e-16	2.64597	8.47345	0	Lifr	3.00624e-21	1.25656e-19	5.08059	9.46251	0	Gm11478	1.44577e-15	3.48711e-14	0.498116	7.98149	0	Tex30	1.45286e-08	5.87285e-07	1.38002	5.66704	0	Dhrs11	1.67033e-06	5.207e-05	2.56877	4.7897	0.027027	Nfkbie	1.85385e-05	0.00058499	2.00139	4.2818	0	Elavl4	8.22275e-07	2.36563e-05	2.32186	4.93001	0	Hspa1b
5330438D12Rik	Olfm1	9.71273e-22	3.05282e-20	3.05954	9.57991	0.0816327	Bcat1	2.38931e-17	7.91495e-16	2.80786	8.47311	0.0857143	Tie1	3.12224e-21	1.30164e-19	3.43097	9.45856	0.0253165	RP23-74K24.5	1.57721e-15	3.79266e-14	1.40309	7.97074	0.0454545	Ppp3ca	1.50315e-08	6.04553e-07	1.29059	5.6612	0.0786517	Ggnbp2	1.67033e-06	5.207e-05	1.32582	4.7897	0.027027	Mbnl1	1.87103e-05	0.000589244	1.60011	4.27975	0.0821918	Tespa1	8.58735e-07	2.46165e-05	2.94172	4.92152	0.0434783	Emilin1
5430400D12Rik	Ube2e3	1.30343e-21	4.04901e-20	1.36809	9.54948	0.0340136	Rrn3	2.5718e-17	8.50186e-16	0.908317	8.46453	0.0142857	Ttc28	3.18858e-21	1.32584e-19	3.32382	9.45636	0.0126582	Cyc1	1.95385e-15	4.67722e-14	1.78983	7.94424	0.0606061	Rasip1	1.5401e-08	6.16311e-07	1.77724	5.65703	0.0224719	Rpl14	1.69929e-06	5.27871e-05	0.458498	4.78625	0.108108	Ica1	1.92149e-05	0.000603946	1.82377	4.27382	0.0136986	Siglecf	8.92876e-07	2.55037e-05	3.19107	4.91389	0.0652174	Traf5
5430403G16Rik	Wfdc2	1.61175e-21	4.97773e-20	3.21813	9.52746	0.482993	Hand2	2.57938e-17	8.50929e-16	3.63154	8.46419	0.321429	Selk	3.96684e-21	1.64516e-19	1.30592	9.43348	0.240506	Fam117a	2.25714e-15	5.34715e-14	3.34937	7.92633	0.30303	Gm13359	1.5401e-08	6.16311e-07	0.865543	5.65703	0.325843	Gm14600	1.75045e-06	5.42707e-05	1.55586	4.78029	0.513514	Rpl27	1.92937e-05	0.00060523	0.517005	4.27291	0.356164	Csk	9.07157e-07	2.58653e-05	2.12426	4.91078	0.478261	Plekho2
5430405H02Rik	Nap1l1	2.19821e-21	6.76277e-20	0.943372	9.49518	0.503401	Hoxb6	2.66422e-17	8.77104e-16	3.0331	8.46042	0.492857	Reep1	4.00026e-21	1.65472e-19	4.06243	9.43261	0.21519	Rpl19-ps11	2.40486e-15	5.67185e-14	0.584024	7.91845	0.30303	Tspan32	1.60107e-08	6.39108e-07	2.71524	5.65037	0.359551	Gm10925	1.7752e-06	5.48251e-05	0.781748	4.77746	0.297297	Meis1	1.96922e-05	0.000616521	2.21817	4.26835	0.315068	Serpinb6b	9.22986e-07	2.6223e-05	2.24242	4.90739	0.391304	Reep2
5430416N02Rik	Slc16a1	2.22318e-21	6.82643e-20	1.94065	9.49401	0.85034	Nr6a1	2.69575e-17	8.85658e-16	2.70096	8.45904	0.835714	Igfbp3	4.2868e-21	1.76867e-19	4.37684	9.42535	0.493671	mt-Tm	2.59174e-15	6.10359e-14	2.76521	7.90914	0.818182	I830077J02Rik	1.68466e-08	6.69129e-07	1.9733	5.64161	0.775281	Rbm45	1.79188e-06	5.52335e-05	1.37157	4.77558	0.702703	Car8	1.98741e-05	0.000620998	2.15156	4.2663	0.657534	Itgam	9.33687e-07	2.64799e-05	3.18702	4.90512	0.913043	Pik3cg
5430416O09Rik	L1cam	2.43328e-21	7.45724e-20	5.85099	9.48459	0	Acvr2b	3.04983e-17	9.97883e-16	2.33953	8.44464	0.0142857	Slc31a2	4.89137e-21	2.00258e-19	4.10139	9.41149	0.139241	Rps13-ps1	2.63686e-15	6.19158e-14	0.89	7.90699	0.0151515	Tra2b	1.82465e-08	7.22931e-07	0.662738	5.62786	0.011236	Gm13202	1.80872e-06	5.5645e-05	0.80963	4.7737	0	Ola1	1.99351e-05	0.000621687	0.85353	4.26562	0.0136986	Plekhj1	9.49962e-07	2.68937e-05	1.13145	4.90173	0	Pnpo
5430420F09Rik	Ssb	2.52923e-21	7.72166e-20	0.798464	9.48056	0.115646	Padi3	3.4904e-17	1.13506e-15	3.11988	8.42886	0.135714	Maml2	5.02624e-21	2.05253e-19	3.92964	9.40863	0.177215	Rps5	2.74516e-15	6.43642e-14	0.584104	7.90198	0.0454545	Gm11652	1.85576e-08	7.33439e-07	0.838273	5.62494	0.168539	Kpna1	1.86594e-06	5.72951e-05	1.36958	4.76743	0.0540541	Inpp1	2.00371e-05	0.000623651	1.13028	4.26448	0.0821918	Irak4	9.60964e-07	2.7157e-05	2.32065	4.89947	0.326087	Cuedc1
5430427O19Rik	Snrpe	2.62047e-21	7.95458e-20	0.878611	9.47686	0	Fabp5	4.5683e-17	1.47358e-15	1.35198	8.39731	0	Add3	5.10039e-21	2.0775e-19	2.9053	9.40709	0	Ndufa1	2.77159e-15	6.48885e-14	1.06178	7.90078	0	Gm7901	1.93115e-08	7.60392e-07	1.65059	5.61806	0.0224719	P2ry14	1.88344e-06	5.76392e-05	2.80336	4.76555	0	Adam15	2.06388e-05	0.000638643	1.28098	4.25787	0	Gm8822	9.86167e-07	2.77221e-05	0.985523	4.89438	0.391304	Trove2
5530601H04Rik	Gm21399	2.66301e-21	8.06838e-20	0.655704	9.47518	0.646259	Tmod2	4.66262e-17	1.50097e-15	2.65938	8.39491	0.685714	Tcf7l2	5.68607e-21	2.3043e-19	3.28716	9.39566	0.443038	Rps13-ps2	2.80363e-15	6.55425e-14	0.605275	7.89935	0.590909	Nrg1	1.93348e-08	7.60392e-07	2.49762	5.61785	0.707865	mt-Tq	1.88931e-06	5.76392e-05	1.01555	4.76492	0.72973	Dpysl3	2.10209e-05	0.000649208	1.92049	4.25376	0.726027	Arl6ip5	1.05048e-06	2.93749e-05	2.1054	4.88194	0.586957	Ifi47
5730403I07Rik	Tsen34	2.77684e-21	8.38145e-20	2.24944	9.47081	0.0340136	Gm10284	4.77973e-17	1.53557e-15	0.870914	8.39199	0.0571429	S100a6	5.90392e-21	2.38548e-19	3.3341	9.3917	0	Gm9797	2.85784e-15	6.66149e-14	1.42572	7.89696	0	Gm7856	1.9664e-08	7.69545e-07	1.08571	5.61493	0	Cox8a	1.8952e-06	5.76392e-05	0.699051	4.76429	0	St13	2.11497e-05	0.00065008	0.55547	4.25239	0	Snrpg	1.08414e-06	3.02102e-05	0.548298	4.87572	0	Derl1
5730409E04Rik	Marcksl1	3.47771e-21	1.04574e-19	1.88927	9.44727	0.176871	Kif5c	5.88692e-17	1.87993e-15	3.79418	8.36747	0.0928571	Laptm4b	7.15307e-21	2.86968e-19	3.58085	9.37147	0.101266	Bola3	3.60845e-15	8.32602e-14	2.0882	7.86783	0	Ssb	1.9664e-08	7.69545e-07	0.553729	5.61493	0.0674157	Hscb	1.92191e-06	5.82297e-05	1.99916	4.76147	0	Pfkp	2.11713e-05	0.00065008	1.5551	4.25217	0.0958904	Gpd1l	1.11883e-06	3.11225e-05	2.13546	4.8695	0.108696	Inpp5d
5730455P16Rik	Alpk3	3.69642e-21	1.10941e-19	3.25389	9.44089	0.639456	Rpl31-ps9	7.55756e-17	2.39428e-15	0.804415	8.33797	0.585714	Loxl2	7.71011e-21	3.0854e-19	3.32019	9.36355	0.582278	Rps12-ps3	3.63609e-15	8.3777e-14	0.808006	7.86688	0.5	Eif3j1	2.02165e-08	7.89235e-07	1.0355	5.61014	0.741573	Dek	1.97949e-06	5.98607e-05	0.918518	4.75551	0.675676	Dhx36	2.21178e-05	0.000677842	1.16414	4.24236	0.630137	Stat4	1.15458e-06	3.19502e-05	2.76251	4.86328	0.521739	Cass4
5730460C07Rik	Myrf	3.74417e-21	1.12164e-19	2.99717	9.43954	0.00680272	Myef2	7.64572e-17	2.41741e-15	1.0381	8.3366	0.0714286	Gm7308	8.02118e-21	3.20186e-19	1.08579	9.35937	0.177215	Cct4	4.07668e-15	9.32554e-14	1.07152	7.85255	0.30303	Acap2	2.05602e-08	8.00695e-07	1.68019	5.60722	0.292135	Gm12231	2.0167e-06	6.0756e-05	0.67767	4.75174	0.162162	Actr2	2.24802e-05	0.000687628	0.357412	4.23872	0.287671	Syk	1.17455e-06	3.24464e-05	2.28093	4.85988	0.152174	Csrp1
5730507A11Rik	Gm5511	4.90047e-21	1.45981e-19	1.15151	9.4113	0.251701	Gm13363	8.65997e-17	2.72729e-15	1.14184	8.32185	0.285714	Elmo1	8.62705e-21	3.42657e-19	3.83043	9.35168	0.21519	Ptcd3	4.1709e-15	9.52744e-14	1.59386	7.84968	0.0606061	Matr3	2.08844e-08	8.11343e-07	0.756682	5.60451	0.191011	Gm9797	2.04188e-06	6.13988e-05	1.22547	4.74923	0.027027	Spry2	2.39871e-05	0.000726758	1.38008	4.22413	0.438356	Tmem194b	1.26857e-06	3.45065e-05	2.22733	4.84462	0.5	C1galt1
5730507C01Rik	Gm14567	5.00343e-21	1.4877e-19	1.16061	9.40911	0.163265	Lsm3	9.36349e-17	2.94305e-15	0.953913	8.31259	0.135714	Cttnbp2nl	8.68104e-21	3.43946e-19	3.65733	9.35102	0.0379747	Gm13313	4.23491e-15	9.6323e-14	1.18408	7.84777	0.0606061	Bend4	2.09852e-08	8.13278e-07	1.72634	5.60368	0.0337079	Hmgb1	2.04823e-06	6.14738e-05	0.766484	4.74861	0.0540541	Gm43982	2.42801e-05	0.000732855	1.46297	4.22139	0.0821918	Sephs2	1.28676e-06	3.49417e-05	1.26618	4.84179	0.0434783	Gm26825
5730508B09Rik	Plxnb2	5.94576e-21	1.76134e-19	2.64034	9.39096	0.0748299	Rbfox2	9.49982e-17	2.98003e-15	2.40532	8.31088	0.142857	Ankrd1	8.80832e-21	3.48125e-19	5.63176	9.34948	0.189873	Abce1	4.38248e-15	9.93963e-14	1.47574	7.84347	0.681818	Myo7a	2.14445e-08	8.29065e-07	2.04663	5.59992	0.101124	Ank1	2.06097e-06	6.17402e-05	2.87272	4.74735	0.27027	Gm18913	2.44279e-05	0.000735924	0.784428	4.22002	0.164384	Atxn1	1.31639e-06	3.55648e-05	1.92881	4.83726	0.0869565	Sptb
5730559C18Rik	Scd2	6.10929e-21	1.80643e-19	2.1757	9.3881	0.265306	Kalrn	9.58255e-17	3.00009e-15	2.29477	8.30985	0.264286	Hdac7	1.06409e-20	4.18479e-19	3.39214	9.32946	0	Snrpert	5.06338e-15	1.1339e-13	1.14908	7.82533	0	Anp32a	2.15997e-08	8.3305e-07	0.745439	5.59867	0	Galk1	2.08023e-06	6.22003e-05	1.66843	4.74547	0	Gm15899	2.44773e-05	0.000736025	0.878625	4.21957	0	Mapkapk3	1.3239e-06	3.57072e-05	2.3709	4.83613	0	Mob3a
5830405F06Rik	Cth	6.40879e-21	1.88799e-19	3.26074	9.38306	0	Gm10036	1.1864e-16	3.7071e-15	0.456785	8.28447	0	Ednrb	1.12305e-20	4.40582e-19	4.15216	9.32375	0	Gm12164	5.12137e-15	1.14528e-13	1.182	7.82389	0	Slc38a10	2.23387e-08	8.59476e-07	1.46069	5.59284	0.0224719	Bcl2l1	2.08668e-06	6.22768e-05	2.33946	4.74484	0	Twf1	2.48262e-05	0.000745112	0.68733	4.21637	0.0136986	Romo1	1.3582e-06	3.65705e-05	0.573124	4.83104	0.0652174	Rint1
5830417I10Rik	Zfp532	6.6482e-21	1.95491e-19	2.32239	9.37919	0.727891	B9d1	1.28789e-16	4.01636e-15	2.43255	8.27469	0.692857	Adamts5	1.20505e-20	4.71593e-19	4.47872	9.31627	0.468354	Aldoa	5.18001e-15	1.15516e-13	0.728883	7.82246	0.545455	AI467606	2.32971e-08	8.94194e-07	1.86848	5.58554	0.707865	Ptp4a2	2.10617e-06	6.26243e-05	0.699043	4.74296	0.648649	Rasgrp3	2.50276e-05	0.000749749	1.39708	4.21455	0.561644	Cpa3	1.364e-06	3.66648e-05	2.42064	4.83019	0.521739	Gm11346
5830432E09Rik	Ap1m2	6.72281e-21	1.97322e-19	5.99276	9.37801	0.0204082	Gtf2h3	1.41613e-16	4.39688e-15	1.61231	8.26337	0.0428571	F5	1.25602e-20	4.90339e-19	3.77081	9.31187	0.164557	Grhpr	5.31943e-15	1.18294e-13	2.48569	7.81912	0	Timm8a1	2.39485e-08	9.16991e-07	1.15144	5.58075	0.224719	Trappc6a	2.14567e-06	6.34443e-05	1.97238	4.7392	0.027027	Gm11787	2.50782e-05	0.000749858	1.55678	4.21409	0.219178	Cox6a1	1.4375e-06	3.85111e-05	0.501109	4.81973	0.434783	Rab11a
5830444F18Rik	Gm37899	7.16527e-21	2.09923e-19	3.40733	9.37129	0.0544218	Gm8226	1.41817e-16	4.39688e-15	0.538902	8.2632	0.0714286	Sptssa	1.29029e-20	5.02489e-19	2.05327	9.30901	0	Gm26917	5.31943e-15	1.18294e-13	1.32502	7.81912	0.0454545	Lcp2	2.41213e-08	9.19199e-07	2.42361	5.5795	0.0786517	Atp5g3	2.14567e-06	6.34443e-05	0.602966	4.7392	0.0810811	Gm5380	2.59536e-05	0.000773136	0.614369	4.20634	0.109589	Pomt1	1.54073e-06	4.10015e-05	1.8156	4.80588	0.347826	Mapk6
5930403N24Rik	Kdm5b	7.58805e-21	2.21496e-19	1.979	9.36524	0.0408163	Peg3	1.57719e-16	4.87099e-15	3.753	8.25051	0.0642857	Sat1	1.34482e-20	5.22453e-19	3.60778	9.30461	0.329114	Eif3l	5.69512e-15	1.26297e-13	1.19855	7.81052	0	Eif4g1	2.41213e-08	9.19199e-07	0.811259	5.5795	0.0561798	Mrpl34	2.16569e-06	6.39178e-05	1.10231	4.73731	0	Col4a1	2.6111e-05	0.000776378	1.56356	4.20498	0.0821918	Tnfrsf1a	1.55166e-06	4.12133e-05	2.1756	4.80447	0.0217391	Tmbim4
5930412G12Rik	Rbm15	7.92124e-21	2.3038e-19	1.16956	9.3607	0.122449	Gm15501	1.57719e-16	4.87099e-15	0.394942	8.25051	0.271429	Pde2a	1.44281e-20	5.5916e-19	3.8479	9.29713	0.0506329	Gm5786	5.87037e-15	1.29643e-13	1.37519	7.8067	0.0151515	Vcpkmt	2.50936e-08	9.52849e-07	1.89836	5.57262	0.0561798	Nars	2.19945e-06	6.47944e-05	1.06563	4.73418	0.0540541	Ets2	2.65889e-05	0.000789117	1.53671	4.20087	0.0547945	Itgb2	1.55385e-06	4.12133e-05	2.15413	4.80418	0	Peg13
5930420M18Rik	Amt	8.06109e-21	2.34021e-19	2.27434	9.35885	0.29932	Id3	1.59999e-16	4.93185e-15	3.176	8.2488	0.228571	Clu	1.70562e-20	6.56231e-19	4.40135	9.27932	0.139241	Ccne1	5.87037e-15	1.29643e-13	2.96516	7.8067	0.242424	Ogn	2.51236e-08	9.52849e-07	1.63732	5.57241	0.146067	Smim5	2.24756e-06	6.58473e-05	2.57173	4.72979	0.297297	Procr	2.76807e-05	0.000815458	2.05561	4.19175	0.191781	Lrwd1	1.60063e-06	4.23834e-05	1.79549	4.79824	0.282609	Gm16104
5930430L01Rik	Larp7	8.70049e-21	2.52125e-19	1.30279	9.35078	0.0272109	Cd248	1.74875e-16	5.36966e-15	4.41016	8.23816	0.0428571	Kctd12	1.72331e-20	6.61444e-19	3.87656	9.27822	0.0759494	Snrpe	5.95997e-15	1.3144e-13	0.97775	7.80479	0.0454545	Gamt	2.56092e-08	9.66672e-07	1.86601	5.56908	0.0786517	Gm13341	2.26849e-06	6.62174e-05	0.995732	4.7279	0.0540541	Ttc7b	2.78761e-05	0.000819702	1.42194	4.19016	0.123288	Erh	1.61423e-06	4.2673e-05	0.501583	4.79655	0.0217391	Pigl
6030400A10Rik	mt-Tc	9.12532e-21	2.63479e-19	1.72561	9.34574	0.0680272	Lsr	1.95259e-16	5.9726e-15	2.36744	8.22496	0.00714286	Cnn3	1.75199e-20	6.70841e-19	2.61903	9.27646	0.101266	Pdk1	6.00527e-15	1.32257e-13	3.13116	7.80384	0.0151515	Satb1	2.62604e-08	9.88914e-07	1.6065	5.5647	0.168539	Timm8a1	2.2896e-06	6.65537e-05	1.42311	4.72602	0.0810811	Kdr	2.83561e-05	0.000832284	1.78339	4.18628	0.0958904	Abhd11	1.66979e-06	4.39236e-05	1.9708	4.78976	0.282609	Tal1
6030442K20Rik	Tln2	9.91083e-21	2.85643e-19	2.64862	9.33699	0.108844	Rpl35a-ps4	1.9978e-16	6.08756e-15	0.81321	8.22222	0.0428571	Col14a1	1.78851e-20	6.83186e-19	4.35413	9.27426	0.0379747	Rps21	6.45293e-15	1.41336e-13	0.702066	7.79476	0.106061	Slc25a5	2.71212e-08	1.01893e-06	0.614955	5.55907	0.0786517	Gm4204	2.29668e-06	6.65537e-05	0.83231	4.72539	0.162162	mt-Rnr2	2.85274e-05	0.000834244	0.524343	4.18491	0.109589	Ednrb	1.67451e-06	4.39648e-05	2.32333	4.7892	0.0652174	Aup1
6030458C11Rik	Strbp	1.07973e-20	3.09517e-19	2.26453	9.32792	0.911565	Sox12	2.0382e-16	6.18706e-15	1.86002	8.21981	0.878571	Plpp2	2.09178e-20	7.91458e-19	3.85502	9.25755	0.810127	Sod2	6.55128e-15	1.43293e-13	1.66357	7.79285	0.787879	Gan	2.73815e-08	1.02629e-06	1.87105	5.55741	0.910112	mt-Co2	2.29668e-06	6.65537e-05	0.847301	4.72539	0.918919	Cbx3	2.88151e-05	0.000841116	0.48473	4.18263	0.90411	Jund	1.70305e-06	4.4505e-05	1.60679	4.7858	0.847826	Gpd2
6030460B20Rik	Dock11	1.12161e-20	3.20945e-19	2.87416	9.32388	0.0816327	Gm10357	2.11236e-16	6.40001e-15	0.771335	8.21553	0.135714	Macf1	2.25267e-20	8.46315e-19	2.03034	9.24963	0.35443	Txn2	6.70157e-15	1.4618e-13	1.29355	7.78999	0.0454545	Dnajc2	2.87883e-08	1.07147e-06	1.08944	5.54865	0.0224719	Slc25a5	2.36135e-06	6.81804e-05	0.730448	4.71975	0.108108	Gm42841	2.9576e-05	0.000860182	1.84659	4.17671	0.0136986	Serinc3	1.72719e-06	4.50621e-05	1.19796	4.78298	0.0652174	Csk
6030468B19Rik	Zscan26	1.37359e-20	3.91644e-19	1.28896	9.30236	0.0204082	Rps10	2.27524e-16	6.85448e-15	0.575376	8.20661	0.0357143	Ccdc80	2.45588e-20	9.20495e-19	4.13035	9.2404	0	Gm4950	7.14607e-15	1.55663e-13	0.839362	7.78187	0.878788	Tie1	2.91334e-08	1.0818e-06	1.82664	5.54657	0.146067	Src	2.36865e-06	6.82675e-05	1.81594	4.71912	0.297297	Car2	2.97543e-05	0.000863793	1.53086	4.17534	0.109589	Sell	1.74674e-06	4.54978e-05	3.64675	4.78071	0.0217391	Mbnl1
6230400D17Rik	Nmd3	1.42897e-20	4.05985e-19	1.71891	9.29816	0.102041	Btf3	2.52137e-16	7.56744e-15	0.551833	8.19426	0.0928571	Rgs7bp	2.52757e-20	9.45145e-19	4.3277	9.23732	0.0886076	Pcna-ps2	7.28225e-15	1.58414e-13	1.24033	7.77948	0.227273	Gtf3c5	2.92029e-08	1.08186e-06	1.70995	5.54615	0.123596	Atpif1	2.42031e-06	6.93807e-05	0.704986	4.71473	0.135135	Pxn	2.99336e-05	0.000867422	1.49185	4.17397	0.109589	Pkig	1.76154e-06	4.58086e-05	1.4511	4.77902	0.0869565	Ppfia1
6330403K07Rik	Crebbp	1.45403e-20	4.12372e-19	1.02806	9.29631	0.244898	Nav2	2.60169e-16	7.79384e-15	2.55987	8.19049	0.1	Nhsl2	2.55892e-20	9.54632e-19	3.49528	9.236	0.0379747	Gm12251	7.30978e-15	1.58796e-13	1.46196	7.779	0.0151515	Rnaseh2c	3.04094e-08	1.12136e-06	1.18938	5.53906	0.011236	Bin2	2.51913e-06	7.18267e-05	2.92946	4.70658	0	Gm15204	2.99936e-05	0.000867586	0.797078	4.17352	0	Rpl36-ps2	1.7665e-06	4.5863e-05	0.365833	4.77845	0.0217391	S100a1
6330408A02Rik	Vldlr	1.544e-20	4.35567e-19	3.68892	9.28992	0.319728	Dkk3	2.88257e-16	8.58694e-15	4.80339	8.17814	0.357143	Eva1b	2.78941e-20	1.03578e-18	3.28247	9.22676	0.21519	Supt4a	7.70627e-15	1.66955e-13	1.24181	7.77232	0.166667	Csnk2a1	3.15141e-08	1.15941e-06	1.073	5.53281	0.247191	Taok3	2.6178e-06	7.45068e-05	2.55623	4.69873	0.189189	Laptm5	3.12802e-05	0.000901536	2.50292	4.16394	0.178082	Vamp8	1.77646e-06	4.59721e-05	1.86374	4.77732	0.173913	Gse1
6330416G13Rik	Wdr35	1.57603e-20	4.43818e-19	3.42892	9.28774	0.238095	Igf2bp1	2.88257e-16	8.58694e-15	1.13	8.17814	0.157143	Igf2	3.58183e-20	1.32387e-18	3.72332	9.19993	0.0632911	Cox4i1	8.21625e-15	1.77522e-13	0.692767	7.7642	0.106061	Gnl3l	3.16643e-08	1.16226e-06	1.06863	5.53198	0.213483	Pfas	2.66237e-06	7.55064e-05	1.34958	4.69528	0.027027	Prkab1	3.15942e-05	0.00090731	1.36914	4.16166	0.123288	Npepl1	1.77646e-06	4.59721e-05	1.99875	4.77732	0.369565	Hmgcr
6330418K02Rik	Dppa5a	1.65507e-20	4.65257e-19	3.86232	9.28253	0.115646	Klf14	2.91557e-16	8.65295e-15	3.75606	8.17677	0.1	Frmd4a	3.93523e-20	1.44778e-18	3.34002	9.18981	0.0632911	Rpl13a	8.8256e-15	1.90173e-13	0.535216	7.75513	0.151515	Yme1l1	3.17396e-08	1.16235e-06	0.739903	5.53156	0.123596	Car2	2.72852e-06	7.71084e-05	2.14115	4.69026	0.189189	Gm43413	3.1689e-05	0.000908398	1.14757	4.16098	0.0684932	Dhx32	1.87909e-06	4.80824e-05	1.95894	4.76601	0.173913	Cnr2
6330549D23Rik	Vbp1	1.82799e-20	5.12062e-19	1.3012	9.27193	0.782313	Maged1	3.10382e-16	9.16056e-15	2.25443	8.16922	0.757143	Lgmn	4.76803e-20	1.74613e-18	3.76718	9.16914	0.78481	Gm15710	9.26792e-15	1.99435e-13	0.856328	7.74892	0.818182	Igf1r	3.40023e-08	1.24237e-06	1.16702	5.51947	0.876404	Nudcd2	2.7369e-06	7.72085e-05	1.00797	4.68964	0.837838	Dnaja2	3.25542e-05	0.000929862	0.78901	4.15482	0.753425	Pgs1	1.94883e-06	4.96283e-05	1.80631	4.75866	0.891304	Nbeal2
6330562C20Rik	Hoxb1	1.95e-20	5.43379e-19	3.81309	9.26504	0.0884354	Tceal8	3.11265e-16	9.16969e-15	1.1652	8.16888	0.0857143	Lama4	5.02766e-20	1.83699e-18	3.74114	9.16342	0.0632911	Psma1	1.01807e-14	2.18783e-13	1.09667	7.73698	0.121212	Shroom4	3.42857e-08	1.24986e-06	1.9101	5.51801	0.213483	Zfp385a	2.74951e-06	7.74098e-05	1.63026	4.6887	0.216216	Tspan14	3.26843e-05	0.000930249	1.34648	4.15391	0.109589	Rnase6	1.96527e-06	4.98879e-05	3.27232	4.75696	0.369565	Cdc42ep5
6430511E19Rik	Acvr2b	1.95e-20	5.43379e-19	2.28281	9.26504	0.129252	Fbxo21	3.1304e-16	9.20499e-15	2.33092	8.16819	0.121429	Kcne3	5.30126e-20	1.93254e-18	3.97479	9.1577	0.0632911	Rps2-ps10	1.03736e-14	2.22629e-13	1.43692	7.73459	0.0757576	Hmgb1-ps7	3.52332e-08	1.28148e-06	0.602771	5.51322	0.123596	Rpl22l1	2.75373e-06	7.74098e-05	0.851225	4.68838	0.216216	Pkd1l3	3.34418e-05	0.000947691	1.45266	4.14867	0.356164	Tspan8	1.96527e-06	4.98879e-05	1.63436	4.75696	0.130435	Zeb2
6430548M08Rik	Med7	1.96232e-20	5.45861e-19	2.13144	9.26437	0.0136054	Cmtm4	3.22063e-16	9.45292e-15	2.1937	8.16476	0.00714286	Hmbox1	5.47689e-20	1.99202e-18	3.23058	9.15419	0.481013	Gm14303	1.08922e-14	2.33131e-13	0.448802	7.72838	0	Rhoj	3.64211e-08	1.32167e-06	2.08855	5.50738	0.0786517	Uqcr10	2.79624e-06	7.8329e-05	0.650259	4.68525	0	Wdr43	3.34751e-05	0.000947691	0.950831	4.14844	0.0684932	Rps12-ps3	1.98462e-06	5.02992e-05	0.542554	4.75498	0.0434783	Tmprss7
6430562O15Rik	Hdx	1.98096e-20	5.50085e-19	3.40331	9.26336	0.238095	Ccnd1	3.37996e-16	9.90234e-15	2.33568	8.15893	0.142857	S100a16	5.56685e-20	2.02013e-18	4.56851	9.15243	0.253165	Atp5o	1.114e-14	2.38116e-13	0.713182	7.72552	0.151515	2002-09-01	3.81856e-08	1.38256e-06	0.566691	5.49904	0.235955	Alox5	2.90974e-06	8.12234e-05	2.6682	4.67709	0.135135	Ints2	3.37428e-05	0.000953577	1.25779	4.14661	0.205479	Vsir	2.061e-06	5.20695e-05	2.63783	4.74735	0.152174	Bicd2
6430573F11Rik	Upp1	2.05402e-20	5.69383e-19	3.14182	9.25949	0.156463	Gm12184	3.42828e-16	1.00255e-14	1.65956	8.15722	0.178571	Surf4	5.61238e-20	2.03204e-18	1.89726	9.15155	0	Hbs1l	1.13083e-14	2.41391e-13	1.84559	7.72361	0	Acsl4	3.85483e-08	1.39253e-06	1.48331	5.49738	0.0224719	Hbq1b	3.00921e-06	8.35619e-05	3.04185	4.67019	0	Gm6501	3.43866e-05	0.000968344	0.932322	4.14228	0.0273973	Pou2f2	2.07835e-06	5.24249e-05	2.34128	4.74565	0	Dazap2
6430573P05Rik	Ubqln2	2.10309e-20	5.8097e-19	2.267	9.25697	0.0204082	Gm37219	3.47728e-16	1.01502e-14	2.35477	8.1555	0.00714286	Afap1l1	5.94153e-20	2.14634e-18	3.64714	9.14539	0.0126582	Ppid	1.14362e-14	2.43469e-13	1.10333	7.72217	0.0151515	Npm1	3.87309e-08	1.39597e-06	0.56598	5.49654	0.011236	Gm19503	3.00921e-06	8.35619e-05	0.808383	4.67019	0.027027	Snx9	3.4558e-05	0.000971456	1.48423	4.14114	0	2900092N22Rik	2.08416e-06	5.24887e-05	3.65364	4.74509	0	Hspa5
6430590A07Rik	Zmym2	2.14994e-20	5.92887e-19	2.19878	9.25462	0.136054	Car14	3.85105e-16	1.11711e-14	2.80435	8.14316	0.107143	Ccnd1	7.31014e-20	2.62295e-18	3.36869	9.12296	0.0632911	Spns2	1.18284e-14	2.51484e-13	3.32041	7.71788	0.0757576	Nap1l1	3.92374e-08	1.40787e-06	0.699647	5.49425	0.224719	Nomo1	3.0369e-06	8.41845e-05	2.10393	4.66831	0.0810811	Klhl23	3.49031e-05	0.000979434	1.63528	4.13886	0.164384	Ighm	2.10758e-06	5.29948e-05	3.00693	4.74283	0.326087	Smpd1
6530402F18Rik	Sdc2	2.22566e-20	6.11654e-19	3.33435	9.25092	0.0136054	Rbm8a2	3.86198e-16	1.11711e-14	0.74508	8.14281	0.00714286	Slc22a23	7.55142e-20	2.69739e-18	3.55456	9.11944	0.0253165	Gm12115	1.40493e-14	2.97119e-13	1.31527	7.69591	0	Actr2	4.06037e-08	1.45038e-06	0.470611	5.48821	0	Elavl1	3.10247e-06	8.57044e-05	0.768313	4.66392	0	Atp11b	3.51816e-05	0.000985516	1.4844	4.13704	0	Epb41l4b	2.15517e-06	5.39367e-05	3.50946	4.7383	0	Lrrc32
6530409C15Rik	Nav2	2.35528e-20	6.45057e-19	2.75914	9.24487	0.0408163	Tet1	3.86198e-16	1.11711e-14	2.38765	8.14281	0.0857143	St6galnac3	7.78475e-20	2.77453e-18	3.67223	9.11614	0.202532	Gm4596	1.47481e-14	3.10663e-13	1.40161	7.6897	0.0606061	Dnm2	4.06037e-08	1.45038e-06	1.55433	5.48821	0.168539	Ptp4a3	3.12145e-06	8.57835e-05	2.2315	4.66266	0.162162	Cd59a	3.5674e-05	0.00099756	1.63969	4.13385	0.136986	Bcap29	2.17328e-06	5.43048e-05	2.25756	4.7366	0.130435	Oaz1
6720427I07Rik	Fam199x	2.64148e-20	7.222e-19	2.81934	9.2326	0.312925	Gm13669	4.00119e-16	1.1532e-14	1.62726	8.13853	0.357143	Lhfp	7.94425e-20	2.82507e-18	3.93707	9.11394	0.151899	Gm6204	1.48032e-14	3.11004e-13	0.527017	7.68922	0.151515	Gm17837	4.1037e-08	1.46259e-06	1.01989	5.48633	0.202247	mt-Atp6	3.12145e-06	8.57835e-05	0.803352	4.66266	0.189189	Dgkz	3.60297e-05	0.00100575	1.28022	4.13157	0.123288	Rn18s-rs5	2.28506e-06	5.69197e-05	0.722925	4.72643	0.152174	Calr
6720464F23Rik	Kdm6b	3.25401e-20	8.82117e-19	1.53203	9.21024	0.115646	Ahnak	4.32512e-16	1.24431e-14	2.43645	8.12909	0.0142857	Pdzd2	8.12343e-20	2.88237e-18	4.0426	9.11152	0.0379747	Gm8355	1.61291e-14	3.37971e-13	0.746896	7.67824	0.0151515	Hbb-y	4.28661e-08	1.52098e-06	0.8701	5.47862	0.0449438	Ddx3x	3.18877e-06	8.74829e-05	0.928835	4.65827	0	Mgat4b	3.63167e-05	0.00101199	1.14986	4.12974	0.0410959	Fig4	2.33649e-06	5.80911e-05	2.08913	4.7219	0.0217391	Lyrm9
6720475M21Rik	4930516B21Rik	3.58564e-20	9.68729e-19	2.67589	9.19982	0.0340136	Apbb1	4.43664e-16	1.2741e-14	2.55414	8.12601	0.0571429	Cd36	9.4371e-20	3.34107e-18	4.13335	9.09525	0.0379747	Gm6467	1.61893e-14	3.38788e-13	0.937545	7.67776	0.0757576	Myd88	4.30685e-08	1.52478e-06	2.01733	5.47778	0.123596	Spcs3	3.26741e-06	8.90284e-05	1.13031	4.65325	0.0810811	Rab18	3.73384e-05	0.00103812	0.807629	4.12336	0.123288	Rbm38	2.33974e-06	5.80911e-05	2.00266	4.72162	0.0652174	Mtss1l
6720482G16Rik	Meg3	3.71117e-20	1.00095e-18	2.84686	9.19612	0.0340136	1500009L16Rik	4.77497e-16	1.36634e-14	2.6716	8.11709	0.05	Timp3	1.02118e-19	3.59937e-18	4.26774	9.08667	0.0253165	Usp14	1.63105e-14	3.40876e-13	1.1927	7.67681	0.030303	Pola1	4.41464e-08	1.55948e-06	1.41244	5.47341	0.0674157	Mef2c	3.29737e-06	8.95393e-05	3.22096	4.65137	0	Top2b	3.74124e-05	0.00103812	1.09569	4.12291	0.0410959	Cnnm4	2.41573e-06	5.98015e-05	2.17481	4.71512	0.0217391	Dennd2d
6720489N17Rik	Cask	3.81114e-20	1.02618e-18	2.70396	9.19326	0.653061	Sall3	4.91177e-16	1.40297e-14	2.46923	8.11366	0.528571	Rrbp1	1.04414e-19	3.67221e-18	2.11443	9.08425	0.265823	Gfi1b	1.66172e-14	3.46379e-13	3.76082	7.67442	0.257576	Tpp2	4.44069e-08	1.56522e-06	0.972669	5.47236	0.438202	Atad5	3.33774e-06	9.04816e-05	1.88769	4.64886	0.513514	Ube2d2b	3.74495e-05	0.00103812	1.85456	4.12268	0.328767	Prkcd	2.5254e-06	6.23231e-05	2.18605	4.70607	0.304348	Cyp4x1
6820402A03Rik	Gm7676	4.43462e-20	1.19205e-18	1.78163	9.17695	0.0680272	Brd3	5.27087e-16	1.49485e-14	0.992953	8.10508	0.0357143	Robo4	1.1184e-19	3.92472e-18	3.34922	9.07677	0.0253165	Mrpl30	1.70561e-14	3.55065e-13	1.31399	7.67108	0	Arhgap25	4.50382e-08	1.58049e-06	2.04827	5.46986	0.0449438	Hmga1	3.44073e-06	9.30993e-05	1.09062	4.64259	0	Ptprb	3.76353e-05	0.00104069	1.33114	4.12154	0.0547945	C130089K02Rik	2.53944e-06	6.24765e-05	2.32247	4.70494	0.326087	Arf5
6820408C15Rik	Fzd2	4.49033e-20	1.20499e-18	2.92176	9.17561	0	Tro	5.27087e-16	1.49485e-14	2.30725	8.10508	0.0142857	Bmpr2	1.13204e-19	3.96386e-18	3.35724	9.07545	0.0126582	Celf4	1.71197e-14	3.55925e-13	3.78282	7.6706	0.030303	Gdi2	4.52505e-08	1.58446e-06	0.620206	5.46903	0.0786517	Bnip3l	3.49337e-06	9.42206e-05	1.20738	4.63945	0.108108	Npl	3.76725e-05	0.00104069	1.66327	4.12131	0.0684932	Card9	2.54649e-06	6.25535e-05	3.67983	4.70437	0.0434783	Ubc
6820431F20Rik	Pcolce2	4.61102e-20	1.23531e-18	4.74087	9.17275	0.809524	Gm9844	5.33068e-16	1.50913e-14	0.990168	8.10371	0.871429	Lipa	1.1528e-19	4.02773e-18	3.4942	9.07348	1	Cinp	1.7703e-14	3.67573e-13	1.83934	7.6663	0.924242	Ikzf1	4.55173e-08	1.59032e-06	1.9554	5.46799	0.955056	Glipr2	3.51464e-06	9.46344e-05	2.24204	4.6382	0.972973	Pde2a	3.77846e-05	0.00104198	1.52759	4.12063	0.945205	Serpina3f	2.56419e-06	6.27952e-05	4.43	4.70296	0.978261	Selenbp1
8030462N17Rik	Arxes2	5.29718e-20	1.41438e-18	2.59301	9.15779	0.292517	Rimklb	5.37598e-16	1.51926e-14	2.66815	8.10268	0.392857	Klhl5	1.30116e-19	4.52626e-18	3.46077	9.06028	0.227848	Gm4149	1.79685e-14	3.726e-13	0.494765	7.66439	0.318182	Rnpc3	4.71504e-08	1.635e-06	1.7189	5.46174	0.303371	Adgrg1	3.53603e-06	9.50501e-05	3.67749	4.63694	0.243243	Tfpi	3.79344e-05	0.00104431	1.71859	4.11971	0.328767	Spg21	2.58201e-06	6.30292e-05	1.99144	4.70154	0.108696	Hps4
8030474K03Rik	Ryk	5.33859e-20	1.42306e-18	2.30747	9.15695	0.0340136	Pdgfa	5.39877e-16	1.52301e-14	2.58452	8.10217	0.0142857	Rhoj	1.35196e-19	4.69276e-18	3.47994	9.0561	0.0632911	Gm10275	1.82378e-14	3.76719e-13	0.566793	7.66248	0.0151515	Homer3	4.72058e-08	1.635e-06	1.30334	5.46153	0.561798	G6b	3.55755e-06	9.54678e-05	2.96267	4.63569	0.0540541	Ssb	3.86157e-05	0.00106123	0.557222	4.11561	0.287671	Ostf1	2.58559e-06	6.30292e-05	1.8717	4.70126	0.5	Itpkb
8030487O14Rik	Mrfap1	5.46475e-20	1.45426e-18	0.789492	9.15443	0.00680272	Rps6ka2	5.44463e-16	1.53324e-14	2.50419	8.10114	0	Rps6ka2	1.37393e-19	4.75868e-18	3.70989	9.05434	0.455696	mt-Tn	1.89993e-14	3.89925e-13	2.3552	7.65723	0	Procr	4.72058e-08	1.635e-06	2.54661	5.46153	0.0337079	RP24-144C5.3	3.62286e-06	9.6835e-05	0.831477	4.63192	0	Nap1l1	3.93086e-05	0.00107842	0.632586	4.11151	0.136986	Tufm	2.68403e-06	6.52297e-05	1.11557	4.69363	0.0217391	Pstpip2
8430408G22Rik	Ublcp1	5.56779e-20	1.47922e-18	2.65818	9.15241	0	Eef1d	5.80108e-16	1.62787e-14	0.595386	8.09342	0	Tram1	1.37948e-19	4.76755e-18	1.59805	9.0539	0.0253165	Gm11652	1.89993e-14	3.89925e-13	1.13677	7.65723	0	Etv6	4.81008e-08	1.6588e-06	1.74749	5.45819	0.123596	Ppp1r15a	3.63385e-06	9.6835e-05	2.13293	4.63129	0	Prkca	3.96203e-05	0.00108325	1.28462	4.10968	0.0684932	Foxp1	2.8522e-06	6.88971e-05	2.07872	4.68119	0.23913	Tnni1
8430419K02Rik	Eif4g2	6.22765e-20	1.64358e-18	0.682764	9.1403	0.0272109	Zfhx3	6.28575e-16	1.75462e-14	2.31469	8.08365	0	Adamts9	1.50123e-19	5.17714e-18	3.70022	9.04467	0.0126582	Bnip3l	2.2123e-14	4.52289e-13	1.47339	7.63765	0	Ube2d3	5.00578e-08	1.72257e-06	0.626664	5.45111	0.0674157	mt-Atp8	3.63385e-06	9.6835e-05	0.776988	4.63129	0	Crlf3	3.99344e-05	0.00108997	1.22433	4.10786	0.0136986	Mast3	2.99726e-06	7.21829e-05	2.23747	4.67101	0.0217391	Atp6v0a2
8430429K09Rik	Llgl1	6.84675e-20	1.80382e-18	2.47436	9.13005	0.380952	Snhg4	6.77209e-16	1.8838e-14	1.99664	8.07456	0.364286	Heph	1.51337e-19	5.20775e-18	3.90456	9.04379	0.329114	Txnl1	2.5846e-14	5.23045e-13	1.04178	7.61759	0.409091	Mcm2	5.10052e-08	1.7439e-06	1.1583	5.44777	0.404494	Med1	3.66703e-06	9.72617e-05	0.969403	4.62941	0.567568	Rpph1	4.00528e-05	0.00109134	1.11929	4.10717	0.465753	Pde3b	3.0388e-06	7.29631e-05	1.97057	4.66818	0.26087	Lockd
8430432A02Rik	BC023829	6.85739e-20	1.80382e-18	2.58217	9.12988	0	Rpl10-ps3	7.00434e-16	1.94501e-14	0.540501	8.07044	0	Exoc3l4	1.56289e-19	5.35506e-18	3.39731	9.04027	0.0126582	Gart	3.20769e-14	6.41017e-13	1.79255	7.58965	0	Canx	5.10052e-08	1.7439e-06	0.41348	5.44777	0	Smc3	3.75694e-06	9.94811e-05	1.02722	4.62439	0	Arhgef12	4.07702e-05	0.0011082	1.46821	4.10307	0.0136986	Tes	3.05557e-06	7.32556e-05	2.32283	4.66705	0	Snx30
9030617O03Rik	Tmod2	6.90012e-20	1.81207e-18	3.2421	9.12921	0	Mxra8	7.12339e-16	1.97464e-14	2.62582	8.06838	0	Heg1	1.66009e-19	5.6638e-18	3.60945	9.03367	0	Cpeb4	3.29757e-14	6.58154e-13	3.27508	7.58607	0	Tmem184b	5.17878e-08	1.76517e-06	1.61705	5.44506	0	Gm12989	3.82575e-06	0.000100968	0.768401	4.62063	0	Sparc	4.08909e-05	0.0011085	2.00841	4.10239	0	Tnfrsf1b	3.06398e-06	7.33473e-05	3.11199	4.66648	0	Tollip
9030624J02Rik	Anpep	7.8363e-20	2.05118e-18	3.35232	9.11543	0.782313	RP23-207N2.1	7.42981e-16	2.05245e-14	0.652281	8.06324	0.785714	Rassf2	1.66677e-19	5.6745e-18	3.20897	9.03323	0.797468	Gm5560	3.48482e-14	6.9035e-13	0.830013	7.57891	0.651515	Trappc6a	5.18485e-08	1.76517e-06	1.34363	5.44485	0.921348	Hipk1	3.86061e-06	0.000101553	1.53943	4.61875	0.837838	Acsl1	4.13772e-05	0.00111789	1.35848	4.09965	0.890411	Pabpc1	3.08089e-06	7.36415e-05	0.511662	4.66535	0.76087	S100a13
9130008F23Rik	Cecr2	8.54671e-20	2.23347e-18	2.66891	9.10601	0.197279	Gm12245	7.84763e-16	2.16413e-14	1.26043	8.05655	0.15	Gm37899	1.6938e-19	5.742e-18	3.87374	9.03147	0.164557	Gm10132	3.56262e-14	7.04886e-13	0.639321	7.57604	0.0909091	Gm5518	5.2582e-08	1.78633e-06	0.521588	5.44235	0.258427	mt-Rnr2	3.86061e-06	0.000101553	0.578571	4.61875	0.243243	Hnrnpu	4.13772e-05	0.00111789	0.478515	4.09965	0.232877	Mgst2	3.14939e-06	7.50542e-05	3.23443	4.66083	0.23913	Cd55
9130011E15Rik	Hdgfrp3	8.98085e-20	2.34309e-18	3.19163	9.10063	0.401361	Trim28	7.88072e-16	2.16951e-14	1.20013	8.05604	0.364286	Ppp1r13b	1.74213e-19	5.89334e-18	3.54283	9.02839	0.518987	Gga2	3.58233e-14	7.0791e-13	1.9581	7.57532	0.30303	Cmas	5.32009e-08	1.80352e-06	1.61351	5.44027	0.47191	Bclaf1	3.8723e-06	0.000101692	0.826093	4.61812	0.27027	Gse1	4.20342e-05	0.00113372	1.47395	4.096	0.438356	Fosb	3.32255e-06	7.83621e-05	2.10239	4.6498	0.434783	Gm6485
9130019O22Rik	Rragd	9.67325e-20	2.51143e-18	2.85478	9.09256	0.14966	Gm9836	8.37029e-16	2.29636e-14	0.904662	8.04866	0.157143	Dusp7	1.82817e-19	6.15832e-18	3.20732	9.02311	0.189873	Gm11221	4.09652e-14	8.06524e-13	1.26687	7.55789	0.0606061	Ilf3	5.40793e-08	1.82942e-06	0.984568	5.43735	0.157303	Gm5786	4.06397e-06	0.000106551	1.11461	4.60808	0.162162	Gm2962	4.23248e-05	0.00113963	0.362818	4.09441	0.191781	Pilra	3.32255e-06	7.83621e-05	2.59503	4.6498	0.108696	Exoc6
9130023H24Rik	Pth1r	9.91558e-20	2.57016e-18	3.10538	9.08987	0.469388	Ccdc80	8.88979e-16	2.4347e-14	2.35013	8.04129	0.385714	Nr2f2	1.97307e-19	6.63244e-18	3.91721	9.01476	0.481013	Usp25	4.64042e-14	9.1136e-13	2.80856	7.54166	0.393939	Rpa3	5.446e-08	1.8384e-06	0.868728	5.4361	0.382022	Prkag2	4.07624e-06	0.000106697	2.06557	4.60746	0.324324	Gm11410	4.27852e-05	0.00115009	0.732614	4.0919	0.315068	Rps2-ps6	3.37302e-06	7.94351e-05	0.760062	4.64669	0.391304	Lyz2
9130221H12Rik	Lrrc42	1.01012e-19	2.61405e-18	2.49618	9.08785	0.0952381	Pard3	9.14212e-16	2.49952e-14	2.24648	8.03786	0.0857143	Yes1	2.45961e-19	8.23325e-18	3.10062	8.99057	0.126582	Fam169a	4.69169e-14	9.20297e-13	3.06766	7.54022	0.0454545	Anp32b	5.47153e-08	1.84312e-06	0.692846	5.43526	0.0561798	Pdcd10	4.2391e-06	0.000110779	1.07991	4.5993	0.027027	Tab2	4.28694e-05	0.00115041	1.10513	4.09144	0.0410959	Csf2rb	3.3962e-06	7.98632e-05	2.03399	4.64528	0.152174	Calr-ps
9130230N09Rik	Magi1	1.03222e-19	2.6669e-18	2.3181	9.0855	0.0748299	Gm7278	9.16774e-16	2.50224e-14	1.21997	8.03752	0.0642857	Adamts4	2.65916e-19	8.88259e-18	4.7235	8.98199	0.405063	Psat1	4.74351e-14	9.29321e-13	1.92951	7.53879	0.0151515	Mrpl18	5.52939e-08	1.85869e-06	0.658135	5.43339	0.101124	Rbks	4.32286e-06	0.000112783	2.14416	4.59522	0.135135	Mast4	4.39787e-05	0.0011723	1.37169	4.08552	0.178082	Itgb3	3.41954e-06	8.02937e-05	2.49744	4.64386	0	Cox17
9130401M01Rik	Epb41l5	1.06133e-19	2.73769e-18	2.15933	9.08248	0.92517	Slc16a3	9.85919e-16	2.68638e-14	1.69044	8.0286	0.9	Nav1	2.7401e-19	9.13384e-18	3.47609	8.97869	0.696203	Rps24	4.9565e-14	9.69858e-13	0.501135	7.53306	0.787879	2310039H08Rik	5.65349e-08	1.89244e-06	1.51299	5.42943	0.94382	Gm5045	4.4615e-06	0.000116021	0.507325	4.58864	0.72973	mt-Co2	4.50268e-05	0.00119624	0.668877	4.08005	0.794521	Gm9755	3.43831e-06	8.06161e-05	1.15912	4.64273	0.869565	Tom1l1
9230110C19Rik	Thoc1	1.07786e-19	2.77583e-18	1.28786	9.08079	0.333333	Zfp516	1.09326e-15	2.97377e-14	2.25074	8.01591	0.357143	2011-09-01	2.7954e-19	9.29879e-18	1.08503	8.97649	0.113924	Rpl35	4.9929e-14	9.75785e-13	0.65125	7.5321	0.19697	Poldip2	5.80734e-08	1.93582e-06	1.54676	5.42463	0.191011	Rbm43	4.47493e-06	0.000116181	2.4188	4.58801	0.216216	Gm21092	4.61889e-05	0.00122508	0.963204	4.07412	0.260274	Elovl1	3.58234e-06	8.3747e-05	1.36686	4.63425	0.152174	Scarb1
9230111E07Rik	Bmp5	1.09802e-19	2.8232e-18	3.4466	9.07878	0.00680272	C530008M17Rik	1.20872e-15	3.27111e-14	2.59547	8.00356	0.0214286	Erg	3.46768e-19	1.14398e-17	3.08395	8.95274	0.0126582	Noct	5.43088e-14	1.05879e-12	2.36306	7.52112	0	Gpn2	5.88234e-08	1.95674e-06	1.5889	5.42234	0	Dnajc19-ps	4.50189e-06	0.000116502	1.04284	4.58675	0	Arhgap27	4.63248e-05	0.00122665	1.64185	4.07343	0	Camk2a	3.63658e-06	8.48908e-05	3.00966	4.63114	0.0434783	Gm43904
9230114K14Rik	Snhg11	1.25578e-19	3.21847e-18	2.8334	9.06415	0.108844	Gm15387	1.27797e-15	3.45267e-14	0.428069	7.9967	0.2	Calm2	3.8768e-19	1.27631e-17	0.88653	8.94042	0.164557	Fau	5.57152e-14	1.08488e-12	0.788737	7.51778	0.409091	Gm13461	6.3377e-08	2.09946e-06	0.489034	5.409	0.359551	Fbxo6	4.50189e-06	0.000116502	2.02843	4.58675	0.405405	Phxr4	4.64157e-05	0.00122702	2.08263	4.07298	0.39726	Cntrl	3.65151e-06	8.51149e-05	2.06606	4.63029	0.478261	Arhgdib
9230116N13Rik	Spats2l	1.37108e-19	3.50835e-18	2.70991	9.05457	0.0884354	Rbbp7	1.3177e-15	3.54802e-14	1.01941	7.99293	0.0214286	Rdx	3.98632e-19	1.30966e-17	1.23199	8.93735	0.0126582	Gm5525	5.79979e-14	1.12522e-12	0.724765	7.51252	0.0454545	Zfp53	6.37468e-08	2.10734e-06	1.98959	5.40796	0.0224719	Pfkm	4.70916e-06	0.000121276	2.43837	4.57734	0.0540541	Tnfaip2	4.75652e-05	0.00125242	1.65192	4.06728	0.0136986	Psen2	3.67151e-06	8.54563e-05	2.09691	4.62916	0.0217391	Arpc4
9330020H09Rik	Igf2bp1	1.40529e-19	3.59012e-18	1.15695	9.05188	0.285714	Tmeff1	1.32875e-15	3.57175e-14	2.34627	7.9919	0.307143	Ndn	4.05027e-19	1.32794e-17	3.47115	8.93559	0.291139	Mir703	5.92816e-14	1.14872e-12	1.05932	7.50966	0.469697	Phgdh	6.46428e-08	2.13255e-06	1.44841	5.40546	0.303371	Ppox	4.78025e-06	0.000122909	2.55766	4.57421	0.459459	Gmpr2	4.76117e-05	0.00125242	1.35521	4.06705	0.205479	Mob3a	3.75256e-06	8.70888e-05	1.89886	4.62464	0.282609	Prcp
9330102E08Rik	Cyp39a1	1.44034e-19	3.66208e-18	4.14933	9.04919	0.0340136	Rps6ka6	1.34362e-15	3.60565e-14	2.9531	7.99053	0.0142857	Slc23a2	4.1481e-19	1.35723e-17	3.36313	8.93295	0.0126582	Gm6560	5.94982e-14	1.15152e-12	1.09324	7.50918	0.0909091	Rsbn1l	6.67038e-08	2.19403e-06	1.44772	5.39983	0.0224719	Med13l	4.8234e-06	0.000123819	1.27754	4.57233	0.0810811	H1f0	4.79856e-05	0.00126017	1.26504	4.06523	0.0136986	Fgd2	3.96275e-06	9.13033e-05	2.84179	4.61333	0	Lgalsl
9330136K24Rik	Vstm2b	1.48536e-19	3.7586e-18	5.16291	9.04583	0.0748299	Wdr89	1.36244e-15	3.65002e-14	0.660705	7.98881	0.114286	Pxn	4.50029e-19	1.46945e-17	3.04015	8.92393	0.126582	Cox7b	5.97156e-14	1.15433e-12	0.840541	7.5087	0.0151515	Chmp2b	6.67813e-08	2.19403e-06	1.66769	5.39962	0.224719	Was	4.83787e-06	0.000123991	2.08069	4.5717	0.0810811	Msn	4.82207e-05	0.00126343	0.777773	4.06409	0.342466	Sp110	4.01703e-06	9.22877e-05	2.29838	4.6105	0.217391	Pear1
9330151L19Rik	Mier3	1.49914e-19	3.78746e-18	2.17238	9.04482	0.122449	Fam169a	1.46865e-15	3.90832e-14	2.32927	7.97955	0.0928571	Itgb1	4.74819e-19	1.54723e-17	1.61829	8.91799	0.0506329	Hspa8	6.26141e-14	1.20744e-12	0.811797	7.5025	0.0909091	Csf3r	7.32758e-08	2.39263e-06	2.19852	5.38295	0.0337079	Rpl6l	4.86692e-06	0.000124336	0.4885	4.57044	0.027027	Mfsd2b	4.82678e-05	0.00126343	1.57831	4.06386	0.109589	AI467606	4.11096e-06	9.43098e-05	2.32387	4.60569	0.0869565	Rac2
9330159M07Rik	Ift43	1.52238e-19	3.84011e-18	2.29494	9.04314	0.210884	Rpl7a-ps11	1.53753e-15	4.08481e-14	0.574015	7.97389	0.114286	1190002N15Rik	4.80508e-19	1.56258e-17	3.93928	8.91667	0.0886076	Mrpl35	6.35335e-14	1.22369e-12	1.36383	7.50059	0	Epb41	7.40436e-08	2.41276e-06	1.55101	5.38107	0.0561798	Gm10073	4.86692e-06	0.000124336	0.46831	4.57044	0.0810811	Ipo7	4.85991e-05	0.00127002	1.01138	4.06226	0.164384	Zfp54	4.17285e-06	9.53188e-05	1.1602	4.60258	0.108696	Twf2
9330160F10Rik	Sesn3	1.65165e-19	4.1596e-18	3.18216	9.03423	0.047619	Mta1	1.56988e-15	4.16382e-14	1.5062	7.97132	0.0285714	Rasal2	4.8242e-19	1.56561e-17	3.34375	8.91623	0.101266	Prdx6b	6.44661e-14	1.24016e-12	1.64133	7.49868	0.0909091	Stk10	7.81816e-08	2.53725e-06	1.61339	5.37128	0.213483	Gm14706	4.88151e-06	0.00012451	0.75368	4.56982	0.189189	Gpd2	4.86941e-05	0.00127042	1.27431	4.06181	0.0958904	Cyc1	4.25291e-06	9.70021e-05	1.35409	4.59862	0.108696	Ptk2b
9330182L06Rik	Pja1	1.82506e-19	4.5891e-18	2.1179	9.0233	0.047619	Abr	1.61854e-15	4.28577e-14	2.2827	7.96755	0.0571429	Epn2	5.01951e-19	1.6224e-17	3.31307	8.91183	0.0632911	Eif3d	6.73455e-14	1.29243e-12	1.06308	7.49294	0.0151515	Sfpq	7.88167e-08	2.55267e-06	0.714759	5.36982	0.0224719	Snrpert	4.9403e-06	0.000125808	0.89447	4.56731	0	Gm7809	4.91719e-05	0.00127871	1.17682	4.05953	0.0273973	Tagap	4.27026e-06	9.71271e-05	1.91803	4.59778	0	Ttll1
9430002A10Rik	4933415A04Rik	1.93465e-19	4.84939e-18	2.33591	9.01691	0.0544218	Mcc	1.76381e-15	4.64733e-14	2.88193	7.95692	0.107143	Cd302	5.30615e-19	1.71158e-17	3.22027	8.90568	0.0253165	Ndufs3	6.78375e-14	1.30031e-12	1.4298	7.49199	0.0757576	Smc4	8.06591e-08	2.60178e-06	0.641268	5.36565	0.123596	Smek2	5.01473e-06	0.0001275	1.58739	4.56417	0.108108	Cd55	5.0141e-05	0.00129757	1.8239	4.05497	0.0958904	2410006H16Rik	4.34621e-06	9.87141e-05	0.909689	4.5941	0.0434783	Mpc1-ps
9430015G10Rik	Pvrl3	2.44191e-19	6.08268e-18	2.72943	8.99136	0.761905	S1pr2	1.82343e-15	4.79651e-14	2.51072	7.9528	0.692857	Mtss1	5.88201e-19	1.88591e-17	3.02613	8.89424	0.506329	Abcg4	6.95876e-14	1.33226e-12	5.70039	7.48865	0.575758	Unc119	8.06591e-08	2.60178e-06	1.56301	5.36565	0.617978	Gm12366	5.02975e-06	0.000127679	1.03789	4.56354	0.594595	Rnd2	5.02389e-05	0.001298	1.6033	4.05451	0.69863	Anxa3	4.45353e-06	0.000100722	2.46101	4.58901	0.434783	Homer2
9430016H08Rik	Pcdh7	2.56439e-19	6.37781e-18	2.77992	8.98598	0.897959	Gm6286	1.97583e-15	5.18884e-14	0.647111	7.94285	0.892857	Tmem37	5.97593e-19	1.91218e-17	3.86998	8.89248	0.658228	Rps4x-ps	7.42942e-14	1.41389e-12	0.604561	7.48005	0.924242	Smdt1	8.10325e-08	2.60856e-06	0.858101	5.36481	0.88764	Gm11824	5.05991e-06	0.000128037	0.621244	4.56229	0.945946	Gm37474	5.09292e-05	0.00131371	1.37436	4.05132	0.863014	Zfp36l2	4.55104e-06	0.000102347	1.95141	4.58449	0.847826	Cited4
9430020K01Rik	Cbx2	2.70117e-19	6.70756e-18	2.66959	8.98026	0.687075	Wasf3	2.04816e-15	5.36994e-14	2.30487	7.93839	0.75	Gm5552	6.76911e-19	2.16165e-17	2.23565	8.87863	0.696203	Gtf2a2	7.51085e-14	1.42599e-12	1.2956	7.47862	0.257576	Arhgef1	8.2925e-08	2.65876e-06	1.53088	5.36065	0.651685	Rsu1	5.4437e-06	0.000136451	1.47397	4.54692	0.378378	Myo1c	5.14278e-05	0.00132443	1.45453	4.04904	0.657534	Ctsc	5.00224e-06	0.000111864	2.33007	4.56469	0.413043	Bin1
9430025C20Rik	Ptprs	2.91552e-19	7.20621e-18	2.43811	8.97186	0.115646	Fignl2	2.44402e-15	6.37641e-14	1.92079	7.91644	0.0928571	Stard9	9.04705e-19	2.88332e-17	3.61824	8.8463	0.227848	Cox7c	7.817e-14	1.48059e-12	0.861871	7.47336	0.0151515	Snrpd1	8.8251e-08	2.82385e-06	0.543834	5.34939	0.134831	Gm13136	5.53361e-06	0.000138488	1.27897	4.54347	0.243243	Casp3	5.16286e-05	0.00132746	1.37691	4.04813	0.164384	Gm10443	5.12501e-06	0.000114449	0.312517	4.5596	0.23913	Ostm1
9430034N14Rik	Rhobtb3	2.97849e-19	7.35048e-18	2.67767	8.9695	0.217687	Gm10076	2.51233e-15	6.54394e-14	0.313738	7.91301	0.207143	Dll4	1.01611e-18	3.21911e-17	4.28073	8.83332	0.113924	Hnrnpc	7.90261e-14	1.49503e-12	0.705097	7.47193	0.166667	Slc25a4	8.86584e-08	2.83122e-06	0.611329	5.34856	0.191011	Lmo2	5.70922e-06	0.000141992	2.06416	4.53688	0.135135	Gm7964	5.26434e-05	0.00135138	0.55169	4.04357	0.30137	2002-03-01	5.22248e-06	0.000116463	1.89796	4.55565	0.586957	Epb41
9430037O13Rik	C530008M17Rik	2.99673e-19	7.38407e-18	2.94519	8.96883	0.306122	Snhg18	2.59679e-15	6.75292e-14	2.55987	7.9089	0.342857	Foxo1	1.04243e-18	3.29593e-17	3.62665	8.83046	0.139241	Gm11349	7.91696e-14	1.49598e-12	1.09244	7.47169	0.318182	Rad51ap1	8.90676e-08	2.83861e-06	1.38429	5.34772	0.505618	Noc4l	5.73474e-06	0.000142184	1.57286	4.53594	0.594595	Strn	5.30546e-05	0.00135757	1.16223	4.04175	0.547945	Gm38345	5.43738e-06	0.000120906	2.44506	4.54716	0.304348	Mir142hg
9430038I01Rik	Fblim1	3.26893e-19	8.04236e-18	3.06755	8.95925	0.496599	Ldhb	2.6693e-15	6.9302e-14	2.51328	7.90547	0.521429	Tgfbr3	1.15458e-18	3.64331e-17	3.25964	8.81903	0.329114	Mbnl1	8.37496e-14	1.58065e-12	2.24382	7.46429	0.606061	Slain2	9.04104e-08	2.87566e-06	1.75812	5.34501	0.617978	E130309D14Rik	5.73474e-06	0.000142184	2.81318	4.53594	0.675676	Kpna3	5.41486e-05	0.00138113	0.839839	4.03696	0.424658	Tagln2	5.452e-06	0.000120906	1.40068	4.5466	0.630435	Aldoart2
9430053O09Rik	Slc4a4	3.7208e-19	9.12597e-18	3.25581	8.94496	0.0136054	Mapk3	2.97165e-15	7.69017e-14	2.01817	7.89209	0	Plxna2	1.27113e-18	4.00317e-17	3.63676	8.80825	0.0253165	Gm5867	8.6999e-14	1.63811e-12	1.8403	7.45928	0	Nol7	9.28341e-08	2.94688e-06	1.11249	5.34022	0	Rcc2	5.75181e-06	0.000142386	1.28115	4.53531	0	Ddx10	5.45709e-05	0.00138969	0.8548	4.03514	0.0136986	C530050E15Rik	5.452e-06	0.000120906	2.46657	4.5466	0	Ston2
9430060I03Rik	Cdh4	4.0027e-19	9.80231e-18	4.56061	8.93689	0.0272109	Rpl7a-ps5	3.04607e-15	7.87001e-14	0.55637	7.889	0.0214286	Ssr3	1.2887e-18	4.05052e-17	1.15542	8.80671	0	Clcn3	8.84293e-14	1.66308e-12	2.60956	7.45713	0	Caprin1	9.3262e-08	2.95459e-06	0.852024	5.33939	0.0337079	Gm37486	5.80332e-06	0.000143217	0.64126	4.53343	0	Rab8b	5.4943e-05	0.00139164	1.4789	4.03354	0.0136986	Ppp1r18	5.57035e-06	0.000123188	1.86716	4.54207	0.0217391	Ufsp1
9430091E24Rik	Tes	4.26011e-19	1.04167e-17	2.65795	8.93	0.142857	App	3.28054e-15	8.46209e-14	2.12603	7.87974	0.264286	Gm17936	1.64609e-18	5.13342e-17	2.07888	8.77922	0.139241	Rps15a-ps6	8.90724e-14	1.6732e-12	0.633939	7.45617	0.121212	Pyurf	9.42318e-08	2.97106e-06	1.56977	5.33751	0.292135	Ankrd13c	5.86397e-06	0.000144268	1.60076	4.53123	0.108108	Rbm43	5.58026e-05	0.00140981	1.52394	4.02989	0.205479	Prkcq	6.02837e-06	0.000132218	2.45307	4.52539	0.130435	Jarid2
9430092D12Rik	Bcl9	4.72356e-19	1.14796e-17	2.16995	8.91857	0	Ube2i	3.49421e-15	8.98424e-14	0.931309	7.87186	0	Gm20563	1.66226e-18	5.17374e-17	1.38347	8.77812	0.0126582	Rps2	9.07003e-14	1.69978e-12	1.17935	7.45378	0	Zfp825	9.43401e-08	2.97106e-06	1.55646	5.3373	0	Dhrs3	5.94285e-06	0.00014576	2.87381	4.52841	0	Gm15421	5.63462e-05	0.00141682	0.465068	4.02761	0	Rnf135	6.04451e-06	0.000132391	2.05032	4.52483	0	Klf7
9530027J09Rik	Sestd1	5.09578e-19	1.23466e-17	2.72152	8.91016	0.353741	Gm14448	3.51343e-15	9.01912e-14	1.20584	7.87117	0.292857	Gm42899	1.86169e-18	5.76077e-17	3.30064	8.76537	0.164557	Gm17786	9.20236e-14	1.72256e-12	1.07829	7.45187	0.166667	Rab1a	9.45572e-08	2.97204e-06	0.751318	5.33688	0.179775	Fam204a	6.39041e-06	0.000155773	1.76425	4.51304	0.108108	Runx1	5.68949e-05	0.00142612	1.882	4.02533	0.178082	Dennd4a	6.30005e-06	0.000137422	2.05127	4.51606	0.152174	Gm37486
9530034E10Rik	Rbfox2	7.31563e-19	1.76448e-17	2.47962	8.86998	0.142857	Gprc5c	3.56192e-15	9.12893e-14	1.93117	7.86945	0.114286	Gm13509	2.1216e-18	6.53969e-17	1.0451	8.75063	0.0253165	Lamp3	9.26923e-14	1.73304e-12	1.03562	7.45092	0.0454545	Spi1	9.60903e-08	3.01429e-06	1.68905	5.33397	0.168539	Cox6c	6.39988e-06	0.000155773	0.466815	4.51273	0.108108	Gm24616	6.04115e-05	0.00150482	1.39461	4.0112	0.178082	Traf3	6.31689e-06	0.000137601	1.51951	4.5155	0.152174	Cdk2ap2
9530062K07Rik	Gm15542	9.03484e-19	2.17258e-17	0.688879	8.84645	0.0612245	Gm12663	3.87765e-15	9.92218e-14	2.37473	7.85882	0.0214286	Il2rg	2.27131e-18	6.97422e-17	3.67041	8.74293	0.0379747	Gm4342	9.50708e-14	1.77543e-12	0.626544	7.44758	0.030303	Fli1	9.72e-08	3.04312e-06	2.05596	5.33188	0.0674157	Slc24a1	6.51446e-06	0.00015832	3.27533	4.50896	0.0810811	Ranbp2	6.08799e-05	0.00151177	0.886116	4.00937	0.0547945	Il21r	6.42738e-06	0.000139627	2.75102	4.51182	0.0217391	Rab32
9530068E07Rik	Gm3150	9.14432e-19	2.1956e-17	0.796826	8.8451	0.659864	Mif-ps3	3.96893e-15	1.01395e-13	0.887588	7.85591	0.778571	Gm4202	2.40789e-18	7.37943e-17	1.04517	8.73634	0.848101	Cox7a2	9.5243e-14	1.77657e-12	0.699022	7.44734	0.772727	Rps2-ps6	9.76473e-08	3.05115e-06	0.799505	5.33105	0.865169	Gm12918	6.53375e-06	0.000158541	0.54844	4.50834	0.918919	Omd	6.09976e-05	0.00151234	1.48053	4.00892	0.657534	Slco2b1	6.50495e-06	0.00014112	2.83148	4.50927	0.956522	Usp40
9530077C05Rik	Mns1	9.45219e-19	2.26611e-17	2.08104	8.84141	0.0680272	P4ha2	4.507e-15	1.14774e-13	3.00111	7.83996	0.0928571	Ppp1ca	2.54268e-18	7.77757e-17	0.814547	8.73018	0.0759494	Gm11273	9.61084e-14	1.79062e-12	0.939546	7.44614	0.0606061	Tsfm	9.85481e-08	3.07327e-06	1.36289	5.32938	0.146067	Tpt1-ps5	6.54342e-06	0.000158541	1.22813	4.50802	0.0810811	Cd109	6.13518e-05	0.00151877	1.02542	4.00755	0.109589	Gm18913	6.53971e-06	0.000141682	0.925368	4.50814	0.108696	Atpif1
9530082P21Rik	Rhou	1.11687e-18	2.66166e-17	2.96773	8.82274	0.904762	Gm9843	4.55651e-15	1.1585e-13	0.42761	7.83859	0.907143	Dennd5b	2.89056e-18	8.79117e-17	3.23612	8.71566	0.873418	Rps10-ps2	1.04065e-13	1.92986e-12	0.684449	7.43564	0.484848	Tpr	1.04962e-07	3.24792e-06	0.636411	5.31792	0.876404	Rps27l	6.72966e-06	0.00016256	0.643486	4.50206	0.675676	Tnfaip8	6.1589e-05	0.00151993	1.70125	4.00664	0.876712	Comtd1	6.57466e-06	0.000142053	1.79306	4.50701	0.76087	Mapkapk3
9630010A21Rik	Fmnl2	1.14919e-18	2.72648e-17	2.43332	8.81955	0.251701	Gm10029	4.71469e-15	1.19681e-13	0.657542	7.8343	0.171429	Tmtc2	2.89056e-18	8.79117e-17	3.50982	8.71566	0.607595	Narf	1.0558e-13	1.95115e-12	3.27867	7.43373	0.227273	Zfp146	1.06292e-07	3.28272e-06	1.65744	5.31562	0.426966	Tpst2	6.87012e-06	0.000165204	1.99749	4.49767	0.108108	Gm37706	6.1589e-05	0.00151993	1.13053	4.00664	0.410959	Gm5552	6.57466e-06	0.000142053	1.3865	4.50701	0.282609	Ccdc62
9830144P21Rik	Gm10241	1.25745e-18	2.97447e-17	0.703444	8.80946	0.639456	Gm14328	4.87829e-15	1.23637e-13	1.01468	7.83001	0.578571	Gnai2	2.89056e-18	8.79117e-17	1.81888	8.71566	0.708861	Gm3531	1.09068e-13	2.01095e-12	0.725661	7.42943	0.772727	Mob1b	1.07516e-07	3.3141e-06	1.76537	5.31354	0.685393	Klhl9	6.87012e-06	0.000165204	0.826665	4.49767	0.567568	Nop58	6.32742e-05	0.0015591	0.758968	4.00026	0.643836	Mlec	6.59219e-06	0.00014224	1.72728	4.50645	0.413043	Pdcd4
9830147E19Rik	Snhg14	1.31529e-18	3.1067e-17	2.53226	8.80442	0.578231	Usp29	4.95878e-15	1.25478e-13	2.39889	7.82795	0.435714	Col23a1	3.22229e-18	9.76287e-17	4.52495	8.70335	0.227848	Rpl9-ps4	1.22852e-13	2.25729e-12	0.553569	7.41367	0.348485	Ccnj	1.11779e-07	3.43225e-06	1.75635	5.30645	0.280899	Gm20305	6.87012e-06	0.000165204	1.09734	4.49767	0.216216	Ldb2	6.37637e-05	0.00156633	1.63404	3.99843	0.246575	B4galt1	7.04547e-06	0.000150798	0.778614	4.49231	0.304348	Mpc1
9930012K11Rik	Ssbp3	1.33515e-18	3.14895e-17	1.47036	8.80274	0.136054	Gm6421	5.09586e-15	1.28743e-13	0.680659	7.82452	0.157143	Sdcbp	3.3367e-18	1.00903e-16	1.32561	8.69939	0.746835	Rrm2	1.33939e-13	2.44972e-12	1.39922	7.40221	0.0151515	Gm13136	1.14624e-07	3.51285e-06	0.978054	5.30187	0.314607	Clasp2	6.93118e-06	0.000166417	1.40296	4.49579	0.189189	Gm4742	6.46288e-05	0.00158514	0.539288	3.99524	0.39726	Emg1	7.10182e-06	0.000151597	0.761377	4.49061	0.173913	Tmem261
9930014A18Rik	Ldlrad3	1.35734e-18	3.19656e-17	2.38729	8.80089	0.047619	Itga3	5.26528e-15	1.32813e-13	2.50634	7.82041	0.114286	Farp1	4.0336e-18	1.21289e-16	3.27072	8.67784	0.0506329	Paics	1.33939e-13	2.44972e-12	1.07178	7.40221	0	Gimap1os	1.1594e-07	3.54638e-06	2.71833	5.29978	0.191011	Tomm70a	7.09654e-06	0.000169373	1.31236	4.49077	0.0810811	Cetn3	6.60108e-05	0.00161408	0.630581	3.99022	0.0958904	Psme2	7.15861e-06	0.000152604	1.03709	4.48892	0.326087	Slc16a10
9930021J03Rik	Clasp2	1.52318e-18	3.58184e-17	1.37977	8.78795	0.843537	Tceb2	6.21603e-15	1.56301e-13	0.577814	7.79948	0.785714	Itpr2	4.24965e-18	1.27306e-16	2.98498	8.6719	0.835443	Sdad1	1.38843e-13	2.53361e-12	1.60983	7.39743	0.772727	Znf41-ps	1.16737e-07	3.56119e-06	1.44402	5.29853	0.898876	Btk	7.09654e-06	0.000169373	2.05904	4.49077	0.837838	Orai2	6.65203e-05	0.00162157	1.43763	3.9884	0.958904	Zfp800	7.16812e-06	0.000152604	1.95946	4.48863	0.978261	BC016579
9930104L06Rik	Tsku	1.58358e-18	3.70749e-17	2.20352	8.78358	0.367347	Gm13841	6.28397e-15	1.57761e-13	0.555991	7.79811	0.478571	Fxyd5	4.47711e-18	1.33619e-16	3.65624	8.66596	0.455696	Pbdc1	1.40349e-13	2.55233e-12	1.17135	7.396	0.5	Pten	1.17807e-07	3.58291e-06	1.0377	5.29687	0.449438	Ndufa6	7.30854e-06	0.000173913	0.81344	4.4845	0.459459	Gm43544	6.67764e-05	0.00162533	1.66699	3.98749	0.520548	Mt1	7.33158e-06	0.000155669	2.05177	4.48383	0.434783	Rnh1
9930111J21Rik2	Apcdd1	1.73732e-18	4.0496e-17	3.55792	8.77315	0	Cdk4	6.45703e-15	1.61851e-13	0.692368	7.79468	0.00714286	Pdlim7	4.49443e-18	1.33886e-16	2.39283	8.66552	0	Hspe1	1.40349e-13	2.55233e-12	0.908721	7.396	0	Apoo	1.18076e-07	3.58427e-06	1.2531	5.29645	0	Nrip3	7.33007e-06	0.000174166	2.85636	4.48387	0	Gja4	6.80711e-05	0.00164997	2.38494	3.98293	0	Gabarapl1	7.59856e-06	0.000160697	1.76415	4.47619	0.217391	D130058E05Rik
A130010J15Rik	Bmp2	1.77402e-18	4.12913e-17	2.52466	8.7708	0.761905	Rpl19-ps11	6.83586e-15	1.71079e-13	0.420868	7.78748	0.685714	B3gnt5	4.60864e-18	1.37032e-16	3.63136	8.66266	0.468354	Hnrnpa2b1	1.46007e-13	2.64619e-12	0.637533	7.39075	0.666667	Casp3	1.20525e-07	3.65167e-06	1.80729	5.2927	0.775281	Mir692-1	7.4825e-06	0.000176997	1.08245	4.47948	0.756757	Fam102b	6.81364e-05	0.00164997	1.63843	3.9827	0.60274	Bzrap1	7.70997e-06	0.000162622	2.43333	4.47308	0.76087	F11r
A130014A01Rik	Aplnr	1.86917e-18	4.33794e-17	3.04433	8.76492	0.0204082	Gm9104	6.91046e-15	1.72675e-13	0.506905	7.78611	0.0642857	Sri	4.93053e-18	1.46059e-16	1.59338	8.65497	0.113924	Rexo2	1.5464e-13	2.79314e-12	1.66912	7.38311	0.0606061	1110001J03Rik	1.22185e-07	3.69495e-06	1.11456	5.2902	0.123596	Hk1	7.61555e-06	0.000179878	2.17131	4.47572	0.0540541	Lrp11	6.82018e-05	0.00164997	1.72012	3.98247	0.0958904	Acp6	7.85403e-06	0.000165442	2.00428	4.46913	0.0652174	Elovl7
A130048G24Rik	Ak4	1.94599e-18	4.49662e-17	2.49135	8.76038	0.0136054	Mmp2	7.00484e-15	1.7476e-13	2.35934	7.78439	0.0285714	Tmsb10	5.00717e-18	1.48055e-16	1.21974	8.65321	0.0632911	Banf1	1.5464e-13	2.79314e-12	0.826224	7.38311	0	Gm43096	1.25429e-07	3.78587e-06	0.814491	5.2854	0.0561798	Mrvi1	7.88848e-06	0.000185775	2.70198	4.46819	0	Hnrnpr	6.83328e-05	0.00165064	0.603819	3.98202	0.0958904	Slc35c2	7.9375e-06	0.00016698	1.94434	4.46686	0.282609	Gm13986
A130050O07Rik	Hnrnpdl	1.98705e-18	4.57824e-17	0.964616	8.75802	0	Dzip1l	7.02386e-15	1.74961e-13	2.19496	7.78405	0.00714286	Smap2	5.0948e-18	1.5009e-16	2.81502	8.65123	0.0126582	Hars	1.7097e-13	3.06039e-12	1.49477	7.36973	0	Ralgps2	1.31718e-07	3.96072e-06	1.65415	5.27644	0	Gm7079	8.01668e-06	0.000188516	0.904496	4.46474	0	Atp5g3	6.84641e-05	0.00165131	0.36569	3.98156	0.0136986	Actr2	8.00066e-06	0.000167867	0.413811	4.46517	0.195652	Gm13431
A130051J06Rik	Pvrl1	2.16643e-18	4.98436e-17	2.16023	8.74827	0.0340136	Gm7204	7.04294e-15	1.75163e-13	0.588117	7.78371	0.05	Armcx2	6.09371e-18	1.78202e-16	3.37366	8.63078	0.0253165	Gclm	1.7097e-13	3.06039e-12	2.61718	7.36973	0.0454545	Gm42482	1.31718e-07	3.96072e-06	0.914992	5.27644	0.11236	Dtwd2	8.18272e-06	0.000192137	2.11566	4.46035	0.108108	Srsf11	6.97896e-05	0.00168074	0.486231	3.977	0.0273973	Milr1	8.01123e-06	0.000167868	2.56525	4.46488	0.152174	Mt1
A130071D04Rik	Nhs	2.1924e-18	5.03684e-17	3.07173	8.74693	0	Egln1	7.21695e-15	1.79212e-13	1.90448	7.78062	0	Sema3a	6.40602e-18	1.86651e-16	5.35002	8.62506	0	Fam110c	1.7097e-13	3.06039e-12	3.44767	7.36973	0	Gm8121	1.32921e-07	3.98939e-06	1.17221	5.27477	0.0449438	Upf1	8.24281e-06	0.000193264	0.734451	4.45878	0	Csnk1a1	6.99235e-05	0.00168143	0.490476	3.97655	0	Nfkbid	8.16066e-06	0.000170551	2.36896	4.46092	0.304348	Vav3
A230046K03Rik	Echdc2	2.36883e-18	5.43436e-17	2.69139	8.73819	0.972789	Pcsk5	8.60572e-15	2.13035e-13	2.19878	7.75833	0.964286	Fndc3b	6.40602e-18	1.86651e-16	3.41485	8.62506	1	Senp2	1.79116e-13	3.19905e-12	2.26931	7.36353	0.863636	Gm6159	1.33224e-07	3.99096e-06	0.85997	5.27435	0.977528	Sec61g	8.38876e-06	0.000195538	0.853003	4.45501	0.864865	Pgm1	7.10714e-05	0.0017039	1.41915	3.97267	1	Zbtb16	8.3457e-06	0.000173963	2.74027	4.45612	0.956522	Snd1
A230056P14Rik	Arl5b	2.42589e-18	5.55727e-17	2.43562	8.7355	0.108844	Ublcp1	8.81766e-15	2.17944e-13	2.28198	7.75524	0.135714	D1Ertd622e	6.64418e-18	1.93238e-16	2.88682	8.62088	0.0506329	5730508B09Rik	1.8664e-13	3.32598e-12	3.35746	7.35803	0.151515	Exoc6	1.36285e-07	4.07503e-06	1.993	5.27019	0.123596	Cenpk	8.38876e-06	0.000195538	1.79948	4.45501	0.027027	Pbrm1	7.3491e-05	0.00175663	0.558349	3.96469	0.150685	Taok3	8.65923e-06	0.000179328	2.25994	4.4482	0.130435	Gm8163
A230072C01Rik	Hells	2.45492e-18	5.61572e-17	1.57861	8.73415	0.306122	A930032L01Rik	9.1329e-15	2.25387e-13	3.17256	7.75078	0.242857	Sh3glb1	6.95754e-18	2.01617e-16	1.84575	8.6156	0.0886076	Atf4	1.9378e-13	3.44553e-12	1.1771	7.35302	0.0757576	Slc16a13	1.41005e-07	4.20829e-06	2.07057	5.26393	0.258427	Serbp1	8.41332e-06	0.000195824	0.634907	4.45439	0.135135	Uhrf1	7.5195e-05	0.00178933	0.69346	3.95922	0.232877	Gm37248	8.65923e-06	0.000179328	3.1943	4.4482	0.130435	Dpf2
A330009N23Rik	Ptk7	2.4843e-18	5.67479e-17	1.96881	8.73281	0.0136054	Gm10154	9.34499e-15	2.30265e-13	0.484784	7.74787	0.0285714	Lrch1	7.59947e-18	2.1982e-16	3.48377	8.60548	0.189873	mt-Tc	1.9517e-13	3.46253e-12	1.88461	7.35206	0	Cenpp	1.42452e-07	4.23563e-06	1.45574	5.26206	0.0449438	Rb1	8.4503e-06	0.000196399	2.56607	4.45345	0	Gm5391	7.5699e-05	0.00179768	0.552409	3.95762	0.0684932	Stat1	9.0551e-06	0.000186558	1.78988	4.43859	0.0217391	Manf
A330035P11Rik	Sh3rf1	2.66008e-18	6.06764e-17	2.22798	8.72507	0.0680272	Praf2	9.79702e-15	2.4066e-13	1.94686	7.74186	0.05	Snx2	7.79124e-18	2.24554e-16	1.60722	8.60263	0.21519	Rps3	1.9517e-13	3.46253e-12	0.531309	7.35206	0.0454545	Frmd8	1.43262e-07	4.25179e-06	1.7848	5.26102	0.0337079	Atp5b	8.53718e-06	0.000198129	0.520905	4.45125	0.027027	Pafah1b2	7.57712e-05	0.00179768	0.794323	3.9574	0.0410959	Ebi3	9.15072e-06	0.000188043	3.19952	4.43633	0.26087	Dtnbp1
A330040F15Rik	Pigf	2.78128e-18	6.33505e-17	2.24433	8.72003	0.0272109	Usp13	1.01741e-14	2.49538e-13	2.75471	7.73706	0.0357143	Vat1	8.54163e-18	2.44416e-16	2.48553	8.59207	0.417722	Lars	2.05913e-13	3.64098e-12	1.64424	7.3449	0.0454545	Gm14680	1.44731e-07	4.28742e-06	1.44606	5.25914	0.393258	Gm21738	8.63751e-06	0.000199877	1.16062	4.44874	0.135135	Cmas	7.63517e-05	0.00180686	1.22537	3.95557	0.205479	Map4k1	9.1989e-06	0.00018879	1.92621	4.4352	0.304348	Vasp
A330069E16Rik	Pvrl2	3.09485e-18	7.03923e-17	2.63748	8.70793	0.278912	Gm3531	1.05654e-14	2.58739e-13	0.512894	7.73226	0.214286	Hmox1	9.80286e-18	2.79504e-16	3.48081	8.57624	0.164557	Gm5421	2.17236e-13	3.83695e-12	1.81582	7.33774	0.318182	Galk1	1.49903e-07	4.43242e-06	1.29515	5.25268	0.247191	Itpa	8.63751e-06	0.000199877	1.13776	4.44874	0.324324	Slc25a5	7.69363e-05	0.00181454	0.479947	3.95375	0.205479	Cib1	9.49307e-06	0.000194578	1.54064	4.42841	0.304348	Klhl6
A330094K24Rik	H2afz	3.25481e-18	7.39254e-17	0.870185	8.70221	0.0272109	Asb4	1.07956e-14	2.63972e-13	2.87364	7.72952	0.0428571	Dock6	1.00686e-17	2.8657e-16	3.16158	8.57316	0	Rn18s-rs5	2.22727e-13	3.92093e-12	0.85127	7.33439	0.166667	Esam	1.51267e-07	4.46447e-06	2.36985	5.25101	0.0449438	Gm14277	8.6881e-06	0.000200757	0.699269	4.44749	0.0540541	Was	7.73775e-05	0.00182225	1.24613	3.95238	0	Mtus1	9.74507e-06	0.000199231	1.54407	4.42275	0	Tspan14
A430005L14Rik	2610008E11Rik	3.66411e-18	8.31036e-17	2.93847	8.68876	0.952381	Rplp2	1.13624e-14	2.77405e-13	0.63668	7.723	0.964286	Timp1	1.13121e-17	3.20248e-16	4.17711	8.55974	0.886076	Pes1	2.28355e-13	4.01558e-12	1.64736	7.33105	0.984848	Gm10052	1.57909e-07	4.64334e-06	0.869041	5.24309	0.955056	Rpl27-ps2	8.79013e-06	0.000202528	1.38843	4.44498	0.972973	Taf1d	7.75251e-05	0.00182304	0.679095	3.95192	0.917808	Susd1	9.92525e-06	0.000202138	1.68233	4.4188	0.934783	St3gal6
A430010J10Rik	Pou5f1	3.76856e-18	8.52303e-17	4.83854	8.68557	0.0340136	A730062M13Rik	1.1393e-14	2.77729e-13	2.88501	7.72266	0.0357143	Gm13889	1.19552e-17	3.3726e-16	4.26991	8.55336	0.0379747	Mcm2	2.40033e-13	4.20702e-12	1.66804	7.32437	0.0757576	Dkc1	1.60608e-07	4.71402e-06	0.987036	5.23996	0.0898876	Tmem158	8.98453e-06	0.000206411	1.83974	4.44027	0.162162	Pcdh12	7.88657e-05	0.00185184	1.14702	3.94782	0.0958904	Bin3	1.05675e-05	0.000213044	1.99778	4.40522	0.108696	Uhrf1bp1l
A430027C01Rik	Gng3	3.92205e-18	8.84512e-17	2.64846	8.68103	0.258503	Pdap1	1.24506e-14	3.02585e-13	0.54327	7.71134	0.292857	Asah2	1.25147e-17	3.52419e-16	3.85169	8.54809	0.278481	Plagl2	2.55003e-13	4.45962e-12	2.49082	7.31625	0.0606061	Stub1	1.69356e-07	4.94353e-06	1.28785	5.23017	0.292135	2002-03-01	9.05023e-06	0.000207622	2.42137	4.4387	0.27027	Elk3	8.13031e-05	0.00190627	1.44276	3.94053	0.410959	Rp2	1.11618e-05	0.000223895	1.84326	4.39335	0.282609	Prkg1
A430033K04Rik	Crispld1	4.85105e-18	1.0818e-16	3.71225	8.65682	0.170068	Tspan3	1.27383e-14	3.08998e-13	1.81563	7.70842	0.328571	Nhsl1	1.29019e-17	3.62047e-16	3.35118	8.54457	0.139241	Gm12366	2.57739e-13	4.50253e-12	1.15927	7.31481	0.272727	Cox7b	1.69356e-07	4.94353e-06	0.462613	5.23017	0.168539	Bag2	9.39938e-06	0.000215323	2.12785	4.43055	0.324324	Depdc1b	8.23918e-05	0.00192051	1.23416	3.93733	0.205479	Gm42725	1.14262e-05	0.000228911	1.63296	4.38826	0.23913	Gm7027
A430046D13Rik	Raet1e	4.89414e-18	1.08989e-16	2.59073	8.65581	0.047619	Pin1	1.27554e-14	3.08998e-13	1.1049	7.70825	0.0142857	Pvrl3	1.30501e-17	3.65564e-16	3.30061	8.54325	0.0253165	Gm28901	2.58657e-13	4.51363e-12	1.21262	7.31434	0.0606061	Rpl36a-ps1	1.78766e-07	5.17093e-06	0.469955	5.22016	0.168539	Pik3cb	9.41306e-06	0.000215327	1.78684	4.43023	0.0540541	Gm43294	8.23918e-05	0.00192051	1.80479	3.93733	0.0958904	Nsun2	1.18186e-05	0.00023618	1.38101	4.38091	0.130435	Ksr1
A430073D23Rik	Scd1	5.10031e-18	1.13422e-16	3.41983	8.6511	0.170068	Gm13092	1.29975e-14	3.13966e-13	0.601177	7.70585	0.221429	Cltc	1.34537e-17	3.76209e-16	1.22442	8.53973	0.0253165	Farsb	2.72822e-13	4.75043e-12	1.63571	7.30717	0.0757576	Dr1	1.83039e-07	5.27544e-06	1.51796	5.21579	0.123596	Myom1	9.44048e-06	0.000215646	2.04803	4.42961	0.162162	Myo7a	8.25484e-05	0.00192136	1.49393	3.93688	0.109589	Neurl3	1.1973e-05	0.000238667	3.28255	4.37808	0.152174	Map2k3
A430078G23Rik	Il17rd	5.33858e-18	1.18555e-16	2.93371	8.64589	0	Fzd10	1.33155e-14	3.21161e-13	3.12934	7.70276	0	Ahnak	1.37645e-17	3.83555e-16	3.33578	8.53709	0	Rad23a	2.75745e-13	4.7961e-12	1.79134	7.30574	0	Twf1	1.87412e-07	5.39172e-06	0.800327	5.21141	0	Mpc1	9.50937e-06	0.000216599	1.55554	4.42804	0	Ptpre	8.37322e-05	0.00194595	1.61852	3.93346	0	Nudc	1.1973e-05	0.000238667	0.944763	4.37808	0.0869565	Cep70
A430105I19Rik	Prdx1	5.5062e-18	1.22108e-16	0.596188	8.64236	0.00680272	Wdr74	1.37514e-14	3.31175e-13	1.46314	7.69865	0.0142857	Magi3	1.45726e-17	4.04663e-16	3.46851	8.53049	0.151899	Ldha	2.78698e-13	4.8422e-12	0.729614	7.30431	0	Msn	1.94269e-07	5.57896e-06	0.900712	5.20474	0.0224719	Syne1	9.84678e-06	0.000223012	2.42472	4.42051	0	Gm43188	8.39709e-05	0.00194595	1.24059	3.93277	0.0136986	4930523C07Rik	1.20665e-05	0.000239932	2.83627	4.37638	0	Cd300a
A430110C17Rik	Enc1	5.82282e-18	1.28771e-16	3.18562	8.63598	0.142857	Fam162a	1.46265e-14	3.5119e-13	1.16131	7.69076	0.121429	Sipa1	1.50226e-17	4.16434e-16	2.936	8.52697	0.341772	Eif3c	2.80685e-13	4.87141e-12	0.847906	7.30335	0.0454545	Cdc42ep1	1.95582e-07	5.60656e-06	1.68672	5.20349	0.0224719	Sec11c	9.84678e-06	0.000223012	1.9615	4.42051	0.108108	Usp15	8.39709e-05	0.00194595	0.689223	3.93277	0.0273973	Smg5	1.20978e-05	0.000240256	1.56731	4.37582	0.152174	Mcu
A430110L20Rik	Vasn	6.56855e-18	1.44662e-16	2.24527	8.62219	0	Arl4c	1.55147e-14	3.7029e-13	2.72618	7.68321	0	Gm42981	1.89357e-17	5.23997e-16	4.51743	8.50014	0	Gabra4	3.16662e-13	5.4602e-12	5.26647	7.28712	0.030303	Fam84b	1.96021e-07	5.60909e-06	1.96351	5.20307	0.011236	Runx1	1.0078e-05	0.000227604	2.68606	4.41549	0	Gm42549	8.68856e-05	0.00200567	1.13503	3.92457	0.0136986	Rnu2-10	1.21923e-05	0.000241831	1.8958	4.37412	0.108696	Tmem170b
A4galt	Gm37219	6.90472e-18	1.51231e-16	2.45231	8.61647	0.0272109	Fstl1	1.56818e-14	3.73162e-13	2.456	7.68184	0.0714286	Galnt18	1.94446e-17	5.37148e-16	3.24246	8.49706	0.0126582	Eif2s2	3.70008e-13	6.34577e-12	0.748513	7.2661	0	Strn	1.97345e-07	5.63687e-06	1.29425	5.20182	0	Ndufc2	1.01661e-05	0.000229268	0.744345	4.41361	0	Egfl7	8.70503e-05	0.00200567	1.27669	3.92411	0	Gm10243	1.23353e-05	0.000244364	0.392764	4.37158	0	Fer
A530017D24Rik	Elovl5	7.06874e-18	1.54612e-16	2.18744	8.61379	0.210884	Kank1	1.57661e-14	3.74608e-13	1.9363	7.68116	0.207143	Nckap1	1.97414e-17	5.44405e-16	3.23318	8.49531	0.151899	Gm11361	3.97084e-13	6.76654e-12	0.513481	7.25655	0.181818	Wdr76	1.97788e-07	5.63944e-06	1.30165	5.2014	0.247191	Mavs	1.02846e-05	0.000231615	2.47238	4.4111	0.297297	Cox20-ps	8.72153e-05	0.00200658	0.805599	3.92366	0.136986	Acsl5	1.24799e-05	0.000246922	2.29838	4.36903	0.23913	Gm15800
A530041M06Rik	Six4	7.15219e-18	1.56223e-16	3.12681	8.61244	0.244898	Bmp2	1.69474e-14	4.01483e-13	2.16745	7.67189	0.2	Gm10080	1.98163e-17	5.45529e-16	1.02492	8.49487	0.392405	Rps15a-ps4	4.23111e-13	7.19468e-12	0.68083	7.24796	0.106061	Tgm2	2.0709e-07	5.86933e-06	2.3159	5.19286	0.247191	Gm18889	1.03145e-05	0.00023196	0.774445	4.41047	0.162162	Sugt1	9.04068e-05	0.00207702	0.776477	3.91499	0.465753	Rps6ka3	1.27409e-05	0.000251154	2.00681	4.36451	0.413043	Psd4
A530064N14Rik	Srpk1	7.83272e-18	1.70854e-16	0.905463	8.60202	0.244898	Rpl17-ps5	1.73603e-14	4.10654e-13	0.565598	7.66881	0.364286	Gprc5c	2.17004e-17	5.9637e-16	2.95485	8.48431	0.189873	Gm20746	4.23111e-13	7.19468e-12	1.07766	7.24796	0.227273	Csnk1a1	2.07322e-07	5.86933e-06	0.595961	5.19265	0.303371	Cops2	1.05257e-05	0.000236377	1.17371	4.40608	0.135135	S1pr1	9.08349e-05	0.00208378	1.63275	3.91385	0.39726	Mospd3	1.28734e-05	0.000253452	1.9024	4.36225	0.0434783	Frrs1
A530083M17Rik	Zfp386	8.01848e-18	1.74667e-16	2.6112	8.59933	0.0816327	Smarca2	1.74067e-14	4.11144e-13	2.40037	7.66846	0.0642857	Id3	2.24517e-17	6.15955e-16	4.1823	8.48035	0.379747	Eif1ax	4.25354e-13	7.22513e-12	1.2694	7.24724	0.0757576	Gls	2.11542e-07	5.97821e-06	1.12064	5.1889	0.168539	Mrpl14	1.0741e-05	0.000240558	1.16689	4.40169	0.162162	Ddah2	9.10927e-05	0.00208378	1.32155	3.91317	0.164384	Tmsb4x	1.37317e-05	0.000269353	1.70043	4.34811	0.0652174	Hdac5
A630001G21Rik	Tbca	8.70352e-18	1.89074e-16	0.710939	8.58991	0.0680272	Wisp1	1.82158e-14	4.28985e-13	5.24182	7.66263	0.0214286	Itm2b	2.39413e-17	6.54574e-16	1.96634	8.47287	0.0379747	Rpl36a-ps3	4.29118e-13	7.28132e-12	0.791613	7.24604	0.0151515	Gm14567	2.12491e-07	5.98385e-06	0.812545	5.18806	0.303371	Gm2986	1.07722e-05	0.000240558	1.02031	4.40106	0.108108	Pcbp1	9.10927e-05	0.00208378	0.415419	3.91317	0.178082	mt-Tp	1.37671e-05	0.000269717	1.11607	4.34754	0.673913	Gm5276
A630012P03Rik	Raet1d	9.3228e-18	2.01431e-16	2.70324	8.58201	0.714286	Naca	1.90619e-14	4.47589e-13	0.502068	7.6568	0.685714	Gm21807	2.39413e-17	6.54574e-16	3.28422	8.47287	0	Gm7993	4.57203e-13	7.71688e-12	1.46607	7.23745	0.0151515	Mtpn	2.12491e-07	5.98385e-06	0.8105	5.18806	0.0337079	Etfb	1.07722e-05	0.000240558	1.01243	4.40106	0.027027	Gimap1	9.16103e-05	0.00208963	1.0683	3.9118	0.0547945	Gm26860	1.39098e-05	0.000272178	2.12457	4.34528	0.0652174	Actr3
A630033H20Rik	Parvb	1.06791e-17	2.30113e-16	1.88722	8.56638	0	Gm7293	1.92408e-14	4.51127e-13	0.663479	7.6556	0	Jup	2.6113e-17	7.12729e-16	2.51334	8.46276	0.113924	Rpl28-ps1	4.62057e-13	7.79056e-12	0.535541	7.23602	0	Dlat	2.16087e-07	6.07439e-06	1.53305	5.18494	0.101124	Gm17257	1.11844e-05	0.000249416	1.03009	4.39291	0	Gm12857	9.21306e-05	0.0020985	0.782635	3.91043	0.0410959	Cep55	1.41082e-05	0.000275049	2.22958	4.34217	0.0434783	Tmed3
A630052C17Rik	Zfp207	1.11244e-17	2.39062e-16	0.8164	8.56167	0.14966	Snx12	1.96036e-14	4.58288e-13	1.6326	7.6532	0.107143	Myo10	2.68117e-17	7.29306e-16	2.60408	8.45968	0.0886076	Psma5	5.04516e-13	8.47959e-12	0.797608	7.22408	0.166667	Sms	2.23705e-07	6.2775e-06	1.24503	5.17848	0.123596	Rpl13-ps3	1.12492e-05	0.00025051	0.67577	4.39165	0.162162	Zcchc24	9.26538e-05	0.0021064	1.52575	3.90907	0.164384	Nop10	1.43462e-05	0.000279008	0.743626	4.33849	0.0652174	Cyth4
A630081D01Rik	Camsap2	1.12549e-17	2.41542e-16	2.35023	8.56033	0.0272109	Axin2	1.97875e-14	4.61911e-13	2.80448	7.652	0.0142857	Atp7a	2.72706e-17	7.40526e-16	3.29165	8.4577	0	Mcm4	5.09862e-13	8.55144e-12	1.41214	7.22264	0	Cul1	2.24707e-07	6.29455e-06	0.876439	5.17764	0.157303	Cln8	1.13143e-05	0.000251609	2.22786	4.3904	0	Cep97	9.27413e-05	0.0021064	1.4141	3.90884	0.0821918	Prodh	1.43831e-05	0.000279386	2.00166	4.33793	0.0434783	Engase
A730011C13Rik	Txndc9	1.19655e-17	2.56103e-16	1.12762	8.55326	0.0612245	Cryab	2.10111e-14	4.89044e-13	3.77621	7.64428	0.0428571	Plscr3	3.46349e-17	9.34148e-16	2.68006	8.42977	0.139241	Gm9385	5.31807e-13	8.89148e-12	0.525138	7.21691	0.0909091	Mgat4b	2.31841e-07	6.48302e-06	1.4771	5.17181	0.123596	Ube2l6	1.14126e-05	0.000253443	2.90117	4.38852	0.0810811	Gm8618	9.30041e-05	0.00210937	0.531044	3.90815	0.150685	Sgip1	1.45318e-05	0.000281932	1.83399	4.33567	0.130435	Nptn
A730017L22Rik	Adam19	1.20004e-17	2.56506e-16	2.38012	8.55293	0.959184	Rbms3	2.14067e-14	4.97527e-13	3.04648	7.64188	0.95	Cdc42ep1	3.60965e-17	9.7029e-16	3.16368	8.42493	0.924051	Pmpca	5.55653e-13	9.24178e-12	1.59014	7.21094	0.954545	H1f0	2.34965e-07	6.5589e-06	1.35949	5.16931	0.94382	Hexim1	1.15783e-05	0.000256054	2.19893	4.38538	0.972973	Pla2g4a	9.38854e-05	0.00212232	2.03189	3.90587	0.945205	Ggct	1.48337e-05	0.00028709	1.93954	4.33114	0.913043	Apold1
A730049H05Rik	Gm7204	1.26833e-17	2.7074e-16	0.603554	8.54654	0.0340136	Tmem98	2.20727e-14	5.11515e-13	2.25247	7.63794	0.0642857	2010-09-01	3.75483e-17	1.00762e-15	3.22762	8.42031	0.177215	Eif2b1	5.65482e-13	9.38571e-12	1.47807	7.20856	0	Mpc2	2.38396e-07	6.64304e-06	1.34814	5.1666	0	Azin1	1.17463e-05	0.000259052	1.19608	4.38224	0	Itsn2	9.38854e-05	0.00212232	1.48331	3.90587	0.0273973	Llph	1.48718e-05	0.00028748	0.924764	4.33058	0	Pygb
A730062M13Rik	Mycn	1.28319e-17	2.73546e-16	2.30602	8.5452	0.37415	Fhl1	2.60296e-14	5.98868e-13	2.4065	7.61667	0.521429	Gm5526	3.76188e-17	1.00782e-15	0.962523	8.42009	0.177215	Copz1	5.80547e-13	9.60579e-12	0.881173	7.20497	0	Gm15773	2.43496e-07	6.77336e-06	1.06924	5.16264	0.0561798	Lmna	1.18142e-05	0.000260189	2.19649	4.38099	0.027027	Jup	9.3974e-05	0.00212232	1.16764	3.90565	0.0410959	Gm7664	1.5064e-05	0.000290491	0.693241	4.32775	0.130435	Hexim1
A730090N16Rik	Apbb1	1.31151e-17	2.79211e-16	2.85285	8.54267	0.108844	Unc5b	2.68367e-14	6.15597e-13	2.54062	7.61273	0.114286	Cmtm3	4.07795e-17	1.09066e-15	2.96015	8.41064	0.139241	Gm6563	5.9705e-13	9.83808e-12	0.929359	7.20115	0.0151515	Mrps34	2.48426e-07	6.88221e-06	1.19982	5.15888	0.11236	Rpl31-ps12	1.18483e-05	0.00026058	0.877474	4.38036	0.0540541	Ptpn12	9.42402e-05	0.00212533	1.23041	3.90496	0.109589	Etfb	1.60197e-05	0.000307807	0.725475	4.31418	0.413043	Atp6v0a1
A830005F24Rik	Mpdz	1.37601e-17	2.92164e-16	2.28831	8.53713	0.0680272	Agrn	2.68724e-14	6.15597e-13	1.93036	7.61256	0.0785714	Spag9	4.55462e-17	1.21408e-15	2.8968	8.39766	0.0632911	Rpl37rt	6.22673e-13	1.02497e-11	0.452816	7.19542	0.030303	Gm13181	2.48426e-07	6.88221e-06	0.928655	5.15888	0.0561798	Cdc42ep5	1.18824e-05	0.000260972	2.13055	4.37973	0.027027	Atmin	9.4864e-05	0.00213238	1.18548	3.90337	0.0547945	Fgl2	1.60197e-05	0.000307807	3.21832	4.31418	0.0434783	Gm8185
A830010M20Rik	Evx1	1.51454e-17	3.20301e-16	4.43424	8.52603	0.136054	Sssca1	2.68724e-14	6.15597e-13	1.28006	7.61256	0.178571	Iqsec1	4.76389e-17	1.26354e-15	2.39545	8.39238	0.113924	Eef1e1	6.32557e-13	1.04017e-11	1.41919	7.19327	0.0151515	Galnt18	2.48703e-07	6.88221e-06	2.1506	5.15868	0.0449438	Tmem56	1.19855e-05	0.000262873	2.72724	4.37785	0.0810811	Snrpd1	9.49534e-05	0.00213238	0.391434	3.90314	0.0273973	Rpsa-ps2	1.60608e-05	0.000308224	0.18005	4.31361	0.108696	Ap2m1
A830080D01Rik	Ngfrap1	1.67167e-17	3.52131e-16	1.21704	8.5146	0.673469	Igf2bp2	2.78156e-14	6.35382e-13	2.07718	7.6081	0.585714	Cpd	4.89031e-17	1.29492e-15	3.23528	8.3893	0.607595	Rpsa-ps2	6.33664e-13	1.04092e-11	0.606026	7.19304	0.530303	Rpl12	2.52326e-07	6.97041e-06	0.698846	5.15597	0.662921	Rps3a2	1.202e-05	0.000263269	0.397564	4.37723	0.594595	Gm19807	9.58521e-05	0.00214652	0.674956	3.90086	0.534247	Trbc2	1.63092e-05	0.000312616	3.43816	4.31022	0.717391	Gm8822
A930004D18Rik	Elovl4	1.70843e-17	3.59401e-16	3.69254	8.51208	0.190476	Cnpy2	2.93697e-14	6.69922e-13	1.26274	7.60107	0.228571	Vamp5	4.96403e-17	1.31226e-15	3.31679	8.38754	0.164557	Irs2	6.34774e-13	1.04167e-11	2.86766	7.1928	0	Gm13305	2.55433e-07	7.03188e-06	1.68905	5.15367	0.202247	Lyar	1.22292e-05	0.000267485	0.871808	4.37346	0.0810811	Gm24276	9.89683e-05	0.00220702	0.722772	3.89311	0.0958904	Prep	1.64348e-05	0.000314645	1.4733	4.30852	0.195652	Tnfrsf13b
A930004J17Rik	Zfp568	2.26887e-17	4.7542e-16	2.16735	8.47913	0.346939	Gm17383	3.05201e-14	6.94181e-13	0.540749	7.59609	0.285714	Sptlc2	5.2308e-17	1.37595e-15	2.73084	8.38139	0.531646	Nolc1	6.35886e-13	1.04242e-11	1.32395	7.19256	0.19697	Cdkn2d	2.78542e-07	7.63708e-06	1.72474	5.13742	0.303371	Abcb6	1.23706e-05	0.000270208	2.39071	4.37095	0.459459	Gm16465	0.000101415	0.00225216	0.758806	3.88718	0.657534	Slco3a1	1.64769e-05	0.000315073	2.0517	4.30796	0.456522	Agpat3
A930005H10Rik	Rpl15	2.37276e-17	4.96538e-16	1.22763	8.47392	0.183673	Dguok	3.31304e-14	7.51411e-13	2.00138	7.58546	0.335714	Myl6	5.67882e-17	1.48889e-15	1.01767	8.37171	0.265823	Gm11942	6.67795e-13	1.09249e-11	0.604959	7.18587	0.363636	Adam15	2.78851e-07	7.63708e-06	1.73902	5.13721	0.539326	C1d	1.28411e-05	0.000277823	0.824756	4.3628	0.486486	Map3k11	0.000103143	0.00227785	1.40867	3.88308	0.424658	Arl5c	1.66249e-05	0.000317144	1.47018	4.30598	0.543478	Taf6l
A930006K02Rik	Tcf7l1	2.43523e-17	5.08943e-16	2.26705	8.47089	0.0612245	Wdr86	3.83125e-14	8.65256e-13	2.63966	7.5666	0.05	Mospd2	5.72138e-17	1.49759e-15	3.29876	8.37083	0.265823	Gm16089	6.79568e-13	1.11061e-11	0.948569	7.18348	0.0909091	Nudcd2	2.83526e-07	7.75182e-06	0.707928	5.13408	0.0786517	Rpl7-ps7	1.28779e-05	0.000278244	0.456048	4.36217	0.135135	Myo10	0.000104408	0.0023026	1.31923	3.88011	0.150685	Stk17b	1.66249e-05	0.000317144	2.04072	4.30598	0.0652174	Creg1
A930007I19Rik	Gcat	2.82108e-17	5.87277e-16	2.54101	8.45374	0.0816327	Greb1	4.25742e-14	9.5744e-13	2.31409	7.55288	0.0928571	Fkbp10	6.37501e-17	1.66052e-15	3.28665	8.35807	0.0253165	Hnrnpa1l2-ps	6.87931e-13	1.12313e-11	1.33824	7.18181	0.0151515	Gm10254	2.93429e-07	7.98156e-06	0.901355	5.12762	0.0674157	Map2k3	1.28964e-05	0.000278266	1.86047	4.36186	0.027027	Yme1l1	0.000105688	0.0023276	0.634537	3.87715	0.0136986	Gm14448	1.74731e-05	0.000332928	1.13028	4.29495	0.0434783	Il20ra
A930019D19Rik	Prdx6	2.87854e-17	5.98459e-16	1.10594	8.45139	0.0340136	Psma2	4.52323e-14	1.01436e-12	0.619866	7.54499	0.05	Il4ra	6.54351e-17	1.69886e-15	3.55753	8.355	0.101266	Aco2	7.28733e-13	1.18731e-11	1.57278	7.17393	0.0151515	Depdc1b	2.95057e-07	8.00745e-06	1.61289	5.12658	0.0898876	Gm28661	1.29149e-05	0.00027829	0.616511	4.36154	0	Tceb1	0.000105886	0.00232876	0.455638	3.87669	0.0547945	Gfod1	1.74954e-05	0.000332955	1.76001	4.29467	0	Crip1
A930024E05Rik	Cep170b	3.06676e-17	6.35934e-16	3.43946	8.44399	0.170068	Tpd52l1	4.97236e-14	1.11352e-12	2.6508	7.53264	0.15	B430010I23Rik	6.86816e-17	1.78026e-15	3.37088	8.34928	0.0253165	Ccnd3	7.70563e-13	1.24783e-11	1.85292	7.16629	0.030303	Zfp874a	3.10108e-07	8.39237e-06	1.58986	5.1172	0.0449438	Nxpe2	1.29335e-05	0.000278313	3.36331	4.36123	0	Mylk	0.000106283	0.00233428	1.4888	3.87578	0.0684932	Nek6	1.79468e-05	0.000339925	1.89659	4.28901	0.0217391	Slco4a1
A930029G22Rik	Bmp7	3.12916e-17	6.48032e-16	3.05529	8.44164	0.0612245	Dennd5b	5.25432e-14	1.17173e-12	2.11731	7.52544	0.0428571	Enc1	6.99721e-17	1.81077e-15	3.67827	8.34708	0.0126582	Gm13436	8.03474e-13	1.29587e-11	0.525086	7.16056	0.106061	Sh3bgrl	3.27701e-07	8.83852e-06	1.26729	5.10678	0.123596	Rps12-ps9	1.29892e-05	0.000279137	0.852964	4.36029	0.0810811	Hnrnpc	0.000106882	0.0023442	0.399283	3.87441	0.0136986	Il2rg	1.81766e-05	0.000343057	2.1727	4.28619	0.152174	Tango2
A930032L01Rik	Cyr61	3.17449e-17	6.55719e-16	2.42584	8.43996	0.428571	Frs2	5.28198e-14	1.17625e-12	2.11148	7.52475	0.521429	Itga5	7.91101e-17	2.03406e-15	3.06094	8.33256	0.0632911	Bsg	8.1759e-13	1.31597e-11	1.20761	7.15817	0	Socs4	3.33532e-07	8.98061e-06	1.89503	5.10344	0.0337079	Gm6425	1.3139e-05	0.000281976	1.09334	4.35778	0.108108	Bcl7a	0.00010819	0.00236964	1.24907	3.87145	0.0273973	Zfp385a	1.82229e-05	0.000343525	1.3931	4.28562	0.0652174	Btnl9
AA465934	Npc2	3.39151e-17	6.99642e-16	1.25948	8.43223	0.789116	Nrp1	5.52293e-14	1.2282e-12	2.46777	7.51892	0.621429	Ica1	7.92573e-17	2.03457e-15	3.39369	8.33234	0.417722	Odc1	8.1759e-13	1.31597e-11	1.46657	7.15817	0.515152	Dennd4a	3.47019e-07	9.32803e-06	1.55552	5.09594	0.764045	Asb1	1.32714e-05	0.000283674	2.23315	4.35558	0.810811	2810403A07Rik	0.000113363	0.00246604	1.24966	3.86005	0.671233	Cacna1f	1.93685e-05	0.000363832	4.001	4.27205	0.586957	Vimp
AA474331	Zfp599	3.59208e-17	7.40062e-16	3.34444	8.4255	0.115646	Atic	5.91249e-14	1.31118e-12	1.22443	7.51001	0.135714	Cd34	8.81055e-17	2.25446e-15	4.66226	8.31981	0.443038	Orc2	8.58424e-13	1.37753e-11	2.15745	7.15149	0.106061	Klhl23	3.47783e-07	9.33287e-06	1.99286	5.09552	0.303371	Ptpn11	1.36763e-05	0.000290771	1.70222	4.34899	0.162162	Prr14l	0.000117779	0.00255512	1.16635	3.8507	0.0821918	Trim13	1.95908e-05	0.000366784	1.96237	4.2695	0.173913	Rhoj
AA474408	Sdc4	3.81528e-17	7.81006e-16	2.69675	8.41844	0.530612	Soat1	5.98261e-14	1.32489e-12	2.52608	7.50846	0.485714	Akr1a1	9.38401e-17	2.3897e-15	0.905133	8.31233	0.189873	Psmd14	8.76531e-13	1.40236e-11	1.0331	7.14862	0.242424	Arhgap30	3.58659e-07	9.59247e-06	1.6768	5.08969	0.516854	Smc2	1.36763e-05	0.000290771	0.759104	4.34899	0.621622	Gm13886	0.000119768	0.00259475	0.720641	3.8466	0.547945	Cdk19	1.96156e-05	0.000366784	2.29989	4.26922	0.304348	Prkar1a
AA986860	Ift81	4.07544e-17	8.33195e-16	2.62965	8.41071	0.0340136	Arhgef17	6.10128e-14	1.3493e-12	2.23909	7.50589	0.0428571	Shroom4	9.99423e-17	2.54105e-15	3.28956	8.30485	0.0379747	Smc2	8.76531e-13	1.40236e-11	0.983668	7.14862	0.287879	Gm12020	3.6342e-07	9.68735e-06	0.559722	5.08718	0.11236	Eif3e	1.37155e-05	0.00029083	0.752421	4.34837	0.216216	Rcsd1	0.000121563	0.00263007	1.29115	3.84295	0.136986	Fyco1	1.96405e-05	0.000366784	1.9301	4.26894	0	Gm15487
AB124611	Etv2	4.18194e-17	8.52784e-16	2.66739	8.40768	0.0272109	Braf	6.18168e-14	1.36519e-12	1.53395	7.50417	0.0214286	Mkl2	1.01434e-16	2.57079e-15	2.89564	8.3031	0	Gm13910	9.23455e-13	1.47154e-11	1.97625	7.14146	0	Il2rg	3.66627e-07	9.75656e-06	1.8412	5.08552	0	Srsf1	1.37547e-05	0.000291276	1.22049	4.34774	0	Plxnc1	0.000121902	0.00263384	1.28879	3.84227	0.0136986	Sipa1	2.05564e-05	0.000382992	1.89271	4.25876	0.0434783	Ippk
AF251705	Lzts1	4.34685e-17	8.84155e-16	4.31203	8.40314	0.00680272	Gm11361	6.35393e-14	1.40129e-12	0.39586	7.50057	0	Srgap2	1.01434e-16	2.57079e-15	2.60647	8.3031	0	Ubac1	9.4948e-13	1.50849e-11	2.54527	7.13764	0	Spr	3.69456e-07	9.80995e-06	1.3808	5.08406	0	Gm14303	1.38336e-05	0.000292558	0.284121	4.34649	0	Gm1826	0.000129238	0.00278105	0.996808	3.82791	0	Gmds	2.09235e-05	0.000388923	1.89712	4.2548	0.217391	Nmnat3
AF357399	Diablo	4.71636e-17	9.58094e-16	1.84466	8.39356	0.0884354	Gm9027	7.8001e-14	1.71313e-12	1.47356	7.47365	0.0714286	Fcgrt	1.0333e-16	2.61055e-15	3.82033	8.3009	0.0886076	Spef1	9.5776e-13	1.52013e-11	5.09947	7.13644	0.121212	Gm14117	3.69862e-07	9.80995e-06	1.7034	5.08385	0.191011	Zfp317	1.43569e-05	0.000303224	1.73864	4.33833	0.0540541	Slc25a4	0.000131166	0.00281874	0.333404	3.82426	0.123288	Cyfip2	2.14587e-05	0.000397483	2.95752	4.24915	0.0434783	Hexa
AF529169	Nbeal1	4.80488e-17	9.74835e-16	2.07097	8.39138	0.0748299	Arid3b	7.84089e-14	1.71972e-12	1.97142	7.47296	0.1	Gna11	1.1004e-16	2.7713e-15	3.50141	8.29342	0	Wdr43	9.59424e-13	1.52126e-11	1.36492	7.13621	0	Gm9727	3.86879e-07	1.02273e-05	0.954062	5.0753	0	Rps2-ps6	1.44804e-05	0.000305024	1.0007	4.33645	0	Plxnd1	0.000131652	0.00282539	1.36965	3.82335	0	Gm9835	2.20346e-05	0.000407207	1.73966	4.24321	0	Gm11400
AI314180	E2f5	4.81176e-17	9.74992e-16	2.1016	8.39121	0.959184	Gm24951	8.29279e-14	1.81385e-12	0.876538	7.46559	0.985714	Rbms1	1.12509e-16	2.82903e-15	2.12457	8.29078	1	Pop5	9.6611e-13	1.52883e-11	1.77779	7.13525	0.984848	Cpsf6	4.07315e-07	1.07497e-05	0.822367	5.06551	1	Hba-ps4	1.49629e-05	0.000314773	1.69741	4.32923	0.972973	Mbnl2	0.00013214	0.00283205	1.3189	3.82244	1	Chst12	2.30854e-05	0.000424171	1.91425	4.23275	0.978261	Rps4l
AI413582	Smad6	4.81865e-17	9.7515e-16	2.11597	8.39104	0.265306	Plekhg2	9.2627e-14	2.01495e-12	2.03986	7.45101	0.371429	Cast	1.2025e-16	3.01891e-15	3.22972	8.28286	0.303797	Mtfr1	9.89873e-13	1.56488e-11	2.53531	7.13191	0.469697	Prpf40a	4.11796e-07	1.08501e-05	0.518725	5.06342	0.764045	Hnrnpa1l2-ps	1.60426e-05	0.000334401	0.938151	4.31386	0.621622	Hmcn1	0.000136231	0.00291582	1.11795	3.81491	0.561644	Noa1	2.36137e-05	0.000432481	1.30376	4.22766	0.673913	Cox14
AI467606	Tuba1a	4.86017e-17	9.82308e-16	2.16768	8.39003	0.0408163	Timp2	9.35953e-14	2.03325e-12	2.61755	7.44964	0.0928571	Fam102b	1.257e-16	3.14584e-15	3.05301	8.27758	0.113924	1110008P14Rik	9.98498e-13	1.57696e-11	2.20841	7.13071	0	Kif2a	4.17235e-07	1.09512e-05	0.853885	5.06092	0.629213	Gm4754	1.70267e-05	0.000353531	0.546271	4.30069	0.297297	Stat4	0.000139153	0.00297039	1.9902	3.80967	0.30137	Lair1	2.39722e-05	0.000436448	4.28799	4.22426	0.673913	Cotl1
AI504432	Snhg5	4.89504e-17	9.88105e-16	1.43045	8.38919	0.0612245	Mns1	9.5935e-14	2.08124e-12	1.89839	7.44638	0.0142857	Tlr4	1.48941e-16	3.71004e-15	4.23846	8.25735	0.0506329	Klhdc8b	1.0072e-12	1.58912e-11	4.1161	7.12952	0	Gm9774	4.17692e-07	1.09512e-05	0.879215	5.06071	0.516854	Gm6625	1.84807e-05	0.000379771	0.907814	4.2825	0.810811	Ptma	0.000147326	0.00311982	0.364921	3.79553	0.273973	Serhl	2.40929e-05	0.000437647	1.60278	4.22313	0.152174	Pxmp4
AI506816	Usp22	4.96553e-17	1.00107e-15	1.514	8.38751	0.904762	Pebp1	9.80772e-14	2.12195e-12	0.864757	7.44347	0.964286	Trib1	1.57979e-16	3.91686e-15	3.08398	8.25031	0.924051	Ola1	1.02127e-12	1.60815e-11	1.27927	7.12761	0.924242	Gm26384	4.23669e-07	1.10837e-05	0.614597	5.058	0.977528	Kcnj5	1.86377e-05	0.000382504	2.24438	4.28062	1	Abce1	0.000147868	0.00312716	0.82079	3.79462	1	Ccnd2	2.42141e-05	0.000439349	1.92466	4.222	1	Itm2b
AI593442	Bub1	5.0083e-17	1.00715e-15	1.67231	8.3865	0.00680272	Snrpg	1.00919e-13	2.18048e-12	0.486047	7.43969	0	Litaf	1.91254e-16	4.72717e-15	2.26786	8.22744	0	Rrm1	1.03195e-12	1.62177e-11	1.04579	7.12618	0	Tspan4	4.28791e-07	1.11871e-05	1.51153	5.05571	0.011236	Gm9009	1.88225e-05	0.000384862	0.899956	4.27842	0	Ado	0.000148685	0.00314029	1.16967	3.79325	0	Rgs19	2.44584e-05	0.000442774	1.55421	4.21974	0.108696	Ptpn12
AI597479	Ctnnb1	5.0083e-17	1.00715e-15	1.41945	8.3865	0.727891	Ric1	1.01445e-13	2.18887e-12	1.32369	7.43901	0.721429	Mast4	1.91957e-16	4.73722e-15	2.79278	8.227	0.455696	Uqcrc2	1.13315e-12	1.77731e-11	1.28217	7.11328	0.590909	Twf2	4.32082e-07	1.12546e-05	1.69373	5.05425	0.58427	Rpl34	1.8849e-05	0.000384862	0.400037	4.27811	0.540541	Morf4l2	0.000149233	0.00314353	0.510872	3.79234	0.575342	Trmt2a	2.47049e-05	0.000446731	1.76835	4.21748	0.630435	Rpl13a-ps1
AI606181	Dennd5b	5.77705e-17	1.15737e-15	2.41795	8.36969	0.183673	Kctd15	1.08383e-13	2.32602e-12	3.3618	7.43026	0.128571	Fbn1	1.94082e-16	4.7749e-15	3.51193	8.22568	0.151899	Gm16409	1.17305e-12	1.83808e-11	0.785065	7.10851	0.121212	Micall2	4.39695e-07	1.14156e-05	1.44472	5.05092	0.134831	Inpp4a	1.8849e-05	0.000384862	1.70793	4.27811	0.189189	Gm5898	0.000149507	0.00314516	0.828465	3.79189	0.150685	Gm9104	2.48291e-05	0.000448469	0.484015	4.21635	0.217391	Edem1
AI607873	Nae1	5.97822e-17	1.19467e-15	1.61221	8.36565	0	1810055G02Rik	1.08383e-13	2.32602e-12	2.17912	7.43026	0	Nucb2	2.29729e-16	5.6432e-15	3.38197	8.20545	0.0126582	Gm5593	1.18529e-12	1.85544e-11	1.46925	7.10707	0	Hnrnpl	4.40655e-07	1.1422e-05	0.372111	5.0505	0	Pycr2	1.89555e-05	0.00038605	1.75898	4.27685	0	Parp4	0.000150195	0.00315133	0.688732	3.79075	0	Gaa	2.50165e-05	0.000450833	2.02237	4.21465	0.0217391	Acot7
AI661453	Nup43	6.78638e-17	1.35448e-15	1.6805	8.35069	0.0748299	Ly6e	1.09655e-13	2.35016e-12	2.58606	7.42872	0.0642857	Gm12166	2.49899e-16	6.11985e-15	2.01352	8.19533	0.0126582	Baz1a	1.21643e-12	1.90232e-11	1.99799	7.10349	0	Mir703	4.42583e-07	1.14348e-05	0.619724	5.04967	0.011236	Rpl13-ps6	1.90626e-05	0.000387736	0.826283	4.2756	0	P2ry14	0.000155663	0.0032575	1.42686	3.78186	0	Rpap3	2.53952e-05	0.000456115	1.30501	4.21126	0.0434783	Gm5873
AI662270	Mapk3	6.84459e-17	1.36439e-15	2.17087	8.34968	0.0272109	Rps8	1.10225e-13	2.35605e-12	0.358753	7.42803	0.00714286	Apoe	2.76822e-16	6.76878e-15	2.55281	8.18302	0.0253165	Rps26	1.23123e-12	1.92359e-11	0.511305	7.10182	0.0151515	Fgd5	4.51357e-07	1.16427e-05	1.82424	5.04591	0.0561798	Med30	1.95516e-05	0.000397176	1.80285	4.26995	0.027027	Upf3b	0.000155663	0.0032575	0.840852	3.78186	0.0684932	Plgrkt	2.55867e-05	0.000458007	1.82551	4.20956	0.5	Flot1
AI837181	Gtf2ird1	6.85434e-17	1.36463e-15	1.83465	8.34952	0.687075	Chic1	1.10798e-13	2.36513e-12	2.56935	7.42735	0.642857	Gm9791	2.78342e-16	6.78517e-15	2.01513	8.18236	0.582278	Tpt1-ps3	1.26575e-12	1.97558e-11	0.833918	7.098	0.257576	Abhd11	4.65341e-07	1.1984e-05	1.54043	5.04008	0.494382	Gm10689	1.96067e-05	0.000397789	0.72523	4.26932	0.378378	Mid2	0.000156521	0.00327117	1.19785	3.78049	0.520548	Ptgs2	2.56508e-05	0.000458128	3.9008	4.209	0.826087	Ctsz
AI839979	Plxna1	7.2971e-17	1.45097e-15	2.1186	8.34212	0.0612245	Ahcy	1.11663e-13	2.38041e-12	1.17204	7.42632	0.0285714	Ywhaq	2.81922e-16	6.86195e-15	1.1208	8.18082	0.0126582	Fignl1	1.27893e-12	1.99226e-11	1.89692	7.09657	0.0151515	Gm14490	4.67373e-07	1.2017e-05	1.23432	5.03924	0.011236	Gm10736	1.97728e-05	0.00040065	0.326759	4.26744	0.0540541	Clasp2	0.00015796	0.00329693	0.912904	3.77821	0.0410959	Gmfg	2.5844e-05	0.000461063	1.50644	4.2073	0.0217391	Gm12504
AI846148	Ptpn2	8.07174e-17	1.59902e-15	1.6644	8.33018	0.37415	Gm37599	1.19752e-13	2.54604e-12	0.762485	7.41706	0.435714	Tns3	2.95618e-16	7.17346e-15	2.71831	8.1751	0.468354	Gm5529	1.31022e-12	2.03901e-11	0.828422	7.09323	0.151515	Tmed5	4.70436e-07	1.20763e-05	1.05456	5.03799	0.370787	Lgr4	1.98284e-05	0.000401268	1.92191	4.26681	0.27027	Gm43051	0.00016029	0.00333682	1.47178	3.77456	0.273973	Ldlrad3	2.58764e-05	0.000461125	1.88966	4.20702	0.282609	Adcy9
AI854703	Epha4	8.17555e-17	1.61358e-15	3.0419	8.32867	0.0204082	Rarg	1.22099e-13	2.5925e-12	2.21759	7.41448	0.0357143	Aebp1	2.97783e-16	7.21503e-15	2.8177	8.17422	0.0253165	Tbc1d24	1.32844e-12	2.06535e-11	3.06526	7.09131	0	Bid	4.7714e-07	1.22287e-05	2.03594	5.03528	0.011236	Gramd3	1.99402e-05	0.000403019	2.61553	4.26556	0	Gm43330	0.000161024	0.00334775	0.635343	3.77342	0.0410959	Lpcat4	2.64322e-05	0.000470504	2.01347	4.20221	0.152174	2310035C23Rik
AI987944	Hmgb1	9.36817e-17	1.84214e-15	0.717882	8.31253	0.469388	Gpsm1	1.2401e-13	2.62956e-12	2.03237	7.41243	0.321429	Ddah1	3.55979e-16	8.57303e-15	3.67681	8.15267	0.405063	Mki67	1.35156e-12	2.09925e-11	1.40433	7.08893	0.287879	Zeb2	4.91359e-07	1.25528e-05	1.13507	5.02966	0.539326	Rps2	1.99963e-05	0.000403642	0.932651	4.26493	0.405405	Gm38197	0.000164444	0.00341439	2.33409	3.76818	0.39726	Zfp882	2.75779e-05	0.000487638	0.987487	4.1926	0.652174	Pik3cd
AK010878	Nrp1	9.38145e-17	1.84248e-15	3.33987	8.31236	0.85034	Guk1	1.24814e-13	2.64311e-12	1.5183	7.41157	0.857143	Tspan7	3.85626e-16	9.25909e-15	3.38085	8.14299	0.594937	Tceb1	1.41353e-12	2.19125e-11	0.985925	7.08272	0.727273	Rhof	4.935e-07	1.25874e-05	1.92953	5.02882	0.831461	Kcnn4	2.01655e-05	0.000406544	1.58861	4.26305	0.810811	Snx2	0.000166255	0.00343858	0.757859	3.76544	0.821918	Pilrb2	2.75779e-05	0.000487638	2.65564	4.1926	0.891304	Ptpn7
AK157302	Pfas	9.39475e-17	1.84283e-15	1.27121	8.3122	0.809524	Mnat1	1.25949e-13	2.66362e-12	1.41205	7.41037	0.9	Stxbp1	3.8703e-16	9.27884e-15	3.47117	8.14255	0.873418	Nudcd2	1.41841e-12	2.19669e-11	1.04904	7.08224	0.893939	Smc3	5.05436e-07	1.28713e-05	0.749334	5.02424	0.88764	Tubb4b-ps1	2.03361e-05	0.000408951	1.05697	4.26117	0.945946	Gdi2	0.000166558	0.00344041	0.45027	3.76499	0.890411	Pnp	2.82035e-05	0.000497597	1.2416	4.18751	0.717391	Ppp1r15a
AU015336	Vash2	1.05813e-16	2.06289e-15	3.76566	8.29807	0.136054	Rps3	1.27424e-13	2.69123e-12	0.355428	7.40883	0.0357143	Elovl5	3.88439e-16	9.29866e-15	2.7015	8.14211	0	Gm6439	1.49365e-12	2.30649e-11	1.29156	7.07508	0	C5ar1	5.13177e-07	1.30476e-05	2.59185	5.02132	0.011236	Gm6485	2.03361e-05	0.000408951	0.57969	4.26117	0	Rpl5	0.000168084	0.00345592	0.391047	3.76271	0	Ndufaf2	2.8628e-05	0.000504529	0.87881	4.18411	0	Fdps
AU015836	Cops2	1.1682e-16	2.26641e-15	1.14663	8.28631	0.00680272	Rps18-ps3	1.31099e-13	2.76156e-12	0.409362	7.40505	0.00714286	Yap1	4.23812e-16	1.01e-14	3.42395	8.13156	0	Pkm	1.54066e-12	2.37448e-11	0.829044	7.07078	0	Trim6	5.14292e-07	1.30552e-05	1.70873	5.0209	0	Gm10254	2.04506e-05	0.000410736	1.07891	4.25991	0	Pf4	0.000169006	0.00345971	0.872878	3.76134	0	Accs	2.88425e-05	0.00050775	2.83236	4.18242	0	Gm5389
AU019823	Gm9531	1.1682e-16	2.26641e-15	1.02708	8.28631	0.870748	Has2	1.3229e-13	2.77932e-12	2.26326	7.40385	0.921429	Map4k5	4.24582e-16	1.01033e-14	3.04963	8.13134	0.772152	Gm5963	1.54597e-12	2.38037e-11	0.540341	7.0703	0.818182	Wdr36	5.23298e-07	1.32627e-05	1.09488	5.01757	0.910112	Ndrg3	2.05657e-05	0.000412011	2.25437	4.25866	0.891892	Qser1	0.000169315	0.00345971	1.18925	3.76088	0.849315	Mpc2	2.93856e-05	0.000516739	1.34964	4.17818	0.826087	Fkbp2
AU020206	Fermt2	1.20336e-16	2.32898e-15	2.96142	8.28278	0.829932	Amotl2	1.32804e-13	2.78644e-12	2.04673	7.40334	0.9	Idh1	4.41068e-16	1.04489e-14	2.63907	8.12672	0.531646	Rpl9-ps6	1.55664e-12	2.3922e-11	0.46384	7.06935	0.954545	Ddx3y	5.27857e-07	1.3357e-05	1.91715	5.0159	0.955056	Rint1	2.06235e-05	0.000412651	1.99401	4.25803	0.945946	Txnl1	0.000169624	0.00345971	0.532523	3.76043	0.917808	Arrdc1	2.97899e-05	0.000522699	1.96775	4.17507	0.956522	Eef2
AU021092	Acvr2a	1.26789e-16	2.45089e-15	2.64368	8.27656	0	Tsen34	1.36986e-13	2.8704e-12	1.74656	7.39922	0	Ptbp3	4.70811e-16	1.1104e-14	1.74191	8.1188	0.0632911	Gm43428	1.55664e-12	2.3922e-11	3.22952	7.06935	0	Eif2s3y	5.47666e-07	1.38364e-05	1.73851	5.00881	0	Pros1	2.07978e-05	0.000415098	2.27189	4.25615	0	Gm5867	0.000169624	0.00345971	0.917108	3.76043	0	Emilin1	3.04253e-05	0.000532093	1.62732	4.17026	0	Rap2a
AU022252	Sik1	1.3779e-16	2.65712e-15	1.41002	8.26664	0.748299	Fzd4	1.38587e-13	2.90015e-12	2.31036	7.39768	0.778571	Piezo1	5.21048e-16	1.22527e-14	2.76791	8.10648	0.658228	Noc2l	1.66175e-12	2.54637e-11	1.53924	7.06027	0.772727	Gm42549	5.64515e-07	1.42395e-05	2.11664	5.00298	0.808989	Umps	2.12099e-05	0.000421741	1.3838	4.25176	0.756757	Serpinh1	0.000170243	0.00345971	1.39788	3.75951	0.643836	Chchd4	3.04631e-05	0.00053217	1.31672	4.16998	0.521739	Idi1
AU040320	Rab11fip1	1.47223e-16	2.83217e-15	2.46286	8.25874	0.408163	Gm2451	1.41661e-13	2.95674e-12	0.73772	7.39476	0.45	Wwtr1	5.51093e-16	1.29401e-14	3.26584	8.09967	0.734177	Gm5436	1.71984e-12	2.63033e-11	0.727136	7.0555	0.409091	Myo18a	5.70653e-07	1.43264e-05	1.45136	5.00089	0.505618	Rps29	2.13291e-05	0.000423584	0.608115	4.2505	0.540541	Ptp4a3	0.000170554	0.00345971	1.26726	3.75906	0.561644	AI662270	3.09966e-05	0.000539719	1.21484	4.16602	0.521739	Tubb4b-ps2
AU041133	Hnrnpc	1.52282e-16	2.92598e-15	0.627174	8.2547	0.340136	Cdh2	1.43501e-13	2.99123e-12	2.09357	7.39305	0.307143	Gipc2	6.02099e-16	1.40964e-14	3.73727	8.08889	0.367089	Gm5121	1.72576e-12	2.63434e-11	0.88518	7.05502	0.106061	Glrx2	5.7561e-07	1.44282e-05	1.33672	4.99923	0.11236	Gm44429	2.15693e-05	0.000426762	1.23925	4.24799	0.162162	Cnbp	0.000170865	0.00345971	0.38174	3.7586	0.178082	Gm9083	3.12279e-05	0.000542564	0.350046	4.16432	0.130435	Gm561
AV026068	D630045J12Rik	1.59295e-16	3.05338e-15	2.7651	8.24932	0.421769	Gli2	1.45365e-13	3.02218e-12	3.31515	7.39133	0.357143	Hoxb5	6.08656e-16	1.4229e-14	3.06536	8.08757	0.0126582	Gm14586	1.74963e-12	2.66822e-11	0.498779	7.05311	0	Cbfa2t3	5.76855e-07	1.44368e-05	1.58052	4.99881	0.011236	Eif2ak1	2.15693e-05	0.000426762	1.93302	4.24799	0	Ccdc50	0.000171176	0.00345971	1.00866	3.75815	0	Gm561	3.19319e-05	0.00055299	1.29857	4.15923	0	Fkbp8
AV099323	Podxl	1.64763e-16	3.15441e-15	2.27531	8.24529	0.197279	Snrpf	1.52862e-13	3.17391e-12	0.713135	7.38464	0.135714	Myo7a	6.58937e-16	1.53148e-14	3.06889	8.0779	0.0759494	Ndufa6	1.77992e-12	2.71182e-11	0.979511	7.05072	0.227273	Creb1	5.84384e-07	1.46023e-05	1.34578	4.99631	0.202247	Rpl23	2.15693e-05	0.000426762	0.448545	4.24799	0.243243	Cdc42bpa	0.000171176	0.00345971	1.53483	3.75815	0.273973	Scap	3.21699e-05	0.000556079	1.77744	4.15754	0.173913	Hspa4l
AW112010	Gm43096	1.68748e-16	3.22683e-15	1.06705	8.24243	0	Prkci	1.66423e-13	3.44653e-12	1.93681	7.37333	0.0214286	Prnp	6.62511e-16	1.53755e-14	3.31973	8.07724	0.151899	Ston2	1.81695e-12	2.76297e-11	3.14594	7.04786	0	Psmd3	5.87549e-07	1.46514e-05	1.29603	4.99527	0.0449438	Eif4ebp1	2.16298e-05	0.000427429	0.971468	4.24737	0	Tpm3-rs7	0.000176877	0.0035614	0.559737	3.74994	0	Lgals8	3.22496e-05	0.000556079	1.17458	4.15697	0	Adcy6
AW146154	Wtip	1.77005e-16	3.38067e-15	1.98645	8.23671	0.462585	Gm11960	1.67067e-13	3.45538e-12	0.529529	7.37281	0.371429	Hmgcs1	7.42126e-16	1.71484e-14	2.57183	8.06338	0.518987	Rpl9-ps7	1.82946e-12	2.77883e-11	0.508189	7.0469	0.363636	Gm42856	5.88183e-07	1.46514e-05	1.43008	4.99506	0.573034	Rpl13	2.1996e-05	0.000434128	0.434973	4.2436	0.243243	Asap2	0.000177521	0.00356988	1.41344	3.74903	0.315068	Pitpna	3.24898e-05	0.000559014	1.54448	4.15527	0.521739	Scarf1
AW209491	Klhl9	1.97205e-16	3.74853e-15	0.753946	8.22377	0.802721	Inadl	1.73194e-13	3.57286e-12	2.44713	7.36801	0.8	Asap2	7.50183e-16	1.73095e-14	3.11536	8.06206	0.518987	Pcyt1b	1.8326e-12	2.77883e-11	3.16111	7.04666	0.69697	Rrp7a	5.89455e-07	1.46602e-05	1.32728	4.99464	0.808989	Diaph1	2.20884e-05	0.00043495	1.9275	4.24266	0.864865	Gstm2	0.00017963	0.00360322	1.73165	3.74606	0.726027	Rel	3.37167e-05	0.000577634	2.06225	4.14679	0.782609	St7
AW549877	Zic5	2.11818e-16	4.02152e-15	3.90395	8.2152	0.85034	Vegfb	1.80468e-13	3.70854e-12	1.63967	7.36252	0.842857	Ptk2	7.61059e-16	1.75351e-14	2.86453	8.0603	0.772152	Rpsa	1.8868e-12	2.8502e-11	0.456089	7.0426	0.606061	Tsc22d1	5.92007e-07	1.47007e-05	1.2199	4.99381	0.730337	Hnrnpa1	2.21193e-05	0.00043495	0.753685	4.24235	0.648649	Prdx6b	0.000180448	0.00361054	0.712743	3.74492	0.671233	Tpm2	3.39673e-05	0.000580681	1.91771	4.1451	0.608696	Ap1s1
AW551984	Zc2hc1a	2.2465e-16	4.26008e-15	2.46066	8.20814	0.115646	Smad6	1.89496e-13	3.87908e-12	1.90751	7.356	0.0642857	RP24-215A14.6	8.14882e-16	1.86943e-14	1.00463	8.05195	0.0253165	Gm13202	1.89328e-12	2.85729e-11	0.925744	7.04213	0	Gm13248	6.01671e-07	1.49175e-05	1.14066	4.99068	0.011236	Pfkfb4	2.22745e-05	0.000436924	2.37764	4.24078	0	Gpm6b	0.000184756	0.0036783	1.26286	3.739	0.0136986	Fyb	3.43042e-05	0.000585187	1.28861	4.14283	0	Rnf180
AW554918	Cnksr2	2.25595e-16	4.27293e-15	3.70927	8.20763	0.530612	Psph	1.96935e-13	4.0262e-12	1.80184	7.35086	0.607143	Ap2m1	8.80319e-16	2.01376e-14	0.859386	8.04249	0.531646	Gm10250	1.96602e-12	2.96146e-11	0.702534	7.03687	0.484848	Gsto1	6.10169e-07	1.51048e-05	1.48232	4.98797	0.674157	Wtap	2.26194e-05	0.000441521	1.01659	4.23733	0.378378	Dek	0.000185427	0.00368706	0.568425	3.73809	0.561644	Rpl36	3.43889e-05	0.000586006	0.251738	4.14227	0.76087	Dnmt3a
Aaas	Prdx4	2.30059e-16	4.35231e-15	1.23204	8.20528	0.931973	Rbpms	1.99478e-13	4.07298e-12	2.09392	7.34915	0.964286	Slc43a3	9.07594e-16	2.07318e-14	2.86763	8.03875	0.924051	Rpl18-ps2	2.06257e-12	3.10396e-11	0.55062	7.03019	0.939394	Gnaz	6.12807e-07	1.51466e-05	1.84811	4.98714	0.977528	Lrrfip2	2.28097e-05	0.00044415	1.98365	4.23545	0.972973	Tubb4b-ps2	0.000187794	0.00372699	0.593464	3.73489	0.958904	Gpr84	3.49014e-05	0.000593472	3.82281	4.13887	0.978261	Rab38
Aacs	Dzip1l	2.43298e-16	4.59188e-15	2.33889	8.19855	0.537415	Rbm8a	2.21017e-13	4.50701e-12	0.745031	7.33543	0.635714	Gm26742	9.40749e-16	2.13973e-14	2.74071	8.03435	0.873418	Gm14706	2.06964e-12	3.11167e-11	0.898884	7.02971	0.242424	Prps2	6.1413e-07	1.51558e-05	1.71935	4.98672	0.606742	Cc2d2b	2.30337e-05	0.000447964	3.04209	4.23325	0.513514	Gypc	0.000187965	0.00372699	1.80402	3.73467	0.712329	St3gal6	3.49875e-05	0.000593672	1.94748	4.13831	0.630435	Ndrg3
Aadat	Znrd1	2.57287e-16	4.85017e-15	1.53217	8.19183	0.136054	Amt	2.44212e-13	4.95468e-12	1.80612	7.32205	0.1	Myo6	9.61212e-16	2.18317e-14	2.96511	8.03171	0	Npm1	2.091e-12	3.14083e-11	0.745548	7.02828	0	Pfkp	6.29545e-07	1.54574e-05	1.83645	4.98193	0.011236	Micall2	2.32597e-05	0.000451809	2.00834	4.23106	0	Cbfa2t3	0.000188135	0.00372699	1.38562	3.73444	0	Itga4	3.617e-05	0.000609205	1.86206	4.13068	0.0217391	1700096K18Rik
Aaed1	Gm13487	2.79769e-16	5.26157e-15	1.24569	8.18174	0.37415	Srpk1	2.48621e-13	5.03773e-12	0.792518	7.31965	0.45	Fam198b	1.01431e-15	2.30049e-14	3.84187	8.02511	0.291139	Rmdn3	2.12344e-12	3.18656e-11	2.53969	7.02613	0.424242	Pank1	6.29545e-07	1.54574e-05	1.5746	4.98193	0.370787	Gm7290	2.34224e-05	0.000454418	0.924691	4.22949	0.324324	Pear1	0.000190535	0.00375929	1.08873	3.73125	0.342466	Gm9078	3.65725e-05	0.000615336	1.07498	4.12813	0.347826	Hacd4
Aagab	Pgam1-ps2	2.8291e-16	5.31437e-15	1.02493	8.1804	0.823129	Ddx39b	2.5214e-13	5.09611e-12	0.603253	7.31776	0.735714	Trpc3	1.0216e-15	2.31375e-14	3.69816	8.02424	0.455696	Psmb3	2.14168e-12	3.2079e-11	0.828664	7.02493	0.727273	Lmnb1	6.41178e-07	1.5702e-05	1.24881	4.97838	0.808989	Add2	2.36521e-05	0.000457206	2.3997	4.22729	0.648649	Zeb1	0.000190535	0.00375929	1.39416	3.73125	0.767123	Rps11-ps1	3.69339e-05	0.000620762	0.25593	4.12587	0.913043	Fam217b
Aak1	Dfna5	3.00813e-16	5.64404e-15	1.32483	8.173	0.768707	Gm5121	2.53756e-13	5.12228e-12	0.664534	7.3169	0.821429	Rab1a	1.23049e-15	2.77895e-14	1.145	8.00136	0.987342	Gm6863	2.14168e-12	3.2079e-11	0.580865	7.02493	0.772727	Tubb1	6.4256e-07	1.57046e-05	2.09582	4.97797	0.820225	Zbed5	2.37181e-05	0.000457928	0.850965	4.22666	0.756757	Ralb	0.000191053	0.00376146	1.00373	3.73056	0.863014	Plagl2	3.74823e-05	0.000629317	1.70996	4.12247	0.695652	Ap2s1
Aamdc	Ext1	3.18055e-16	5.96055e-15	2.2187	8.16628	0.591837	Ptms	2.55708e-13	5.15517e-12	1.7757	7.31588	0.735714	Coro1b	1.36227e-15	3.07223e-14	2.13315	7.98883	0.417722	Papola	2.20107e-12	3.29377e-11	1.31918	7.02111	0.590909	Fgf13	6.43252e-07	1.57046e-05	2.29976	4.97776	0.662921	Tec	2.38506e-05	0.000459376	2.23727	4.22541	0.486486	Srp68	0.000191919	0.00377386	1.06838	3.72942	0.547945	Gng10	3.80385e-05	0.000637983	1.29389	4.11908	0.521739	Nlk
Aamp	Mageh1	3.3909e-16	6.33987e-15	2.77663	8.15854	0.993197	Syde2	2.57018e-13	5.17504e-12	2.00298	7.31519	1	Stim2	1.63659e-15	3.67015e-14	2.97044	7.96618	0.987342	Rps2-ps6	2.26208e-12	3.3819e-11	1.204	7.01729	1	Rps2	6.48117e-07	1.57992e-05	0.715796	4.9763	1	Ltv1	2.39839e-05	0.000461386	1.35917	4.22416	1	Gm12912	0.000192789	0.00378385	0.584759	3.72828	1	Mmrn1	3.86972e-05	0.000646316	2.33892	4.11512	1	Gm13502
Aar2	Cnn3	3.84288e-16	7.16815e-15	2.08311	8.14341	0.931973	Ube2n-ps1	2.6842e-13	5.38424e-12	0.634994	7.30936	0.914286	Exoc3l	1.78553e-15	3.97623e-14	3.1539	7.9554	0.734177	Gm3362	2.27759e-12	3.39872e-11	0.69815	7.01634	0.833333	Ndel1	6.50213e-07	1.58262e-05	1.56742	4.97567	0.898876	Gm16399	2.40507e-05	0.000462116	0.653868	4.22353	0.72973	Exoc3l	0.000193138	0.00378385	1.09309	3.72783	0.835616	Gm10146	3.88874e-05	0.000648814	0.659086	4.11399	0.869565	Cdc42se1
Aard	Rbm26	3.87504e-16	7.2197e-15	1.13756	8.14241	0.108844	Plxnb2	2.88291e-13	5.77559e-12	1.96136	7.29976	0.2	Fnbp1l	1.82724e-15	4.05779e-14	2.50377	7.95254	0.329114	Zfpm1	2.31682e-12	3.45081e-11	2.0919	7.01395	0	Smarca5-ps	6.5654e-07	1.59074e-05	0.875308	4.9738	0.0449438	Gm12732	2.42525e-05	0.000465432	1.15035	4.22165	0	Ecscr	0.000195421	0.00382389	1.72537	3.72486	0.0684932	Mbd3	3.89828e-05	0.000649727	1.43596	4.11343	0	Yif1b
Aars	Cdk2ap1	4.1651e-16	7.75108e-15	1.26769	8.13366	0.986395	Fgfr3	2.99906e-13	6.00074e-12	2.19851	7.29444	0.985714	Gm12060	1.92718e-15	4.27378e-14	1.32526	7.94594	0.987342	Gm12411	2.45524e-12	3.65016e-11	0.514062	7.00583	1	Akt1	6.78061e-07	1.63791e-05	1.44836	4.96754	1	Ltbp1	2.51454e-05	0.000480834	2.39108	4.21349	1	Gm13135	0.000198804	0.00388532	0.91598	3.72053	0.972603	Rasgef1b	3.91743e-05	0.000652239	2.13524	4.1123	1	Hexim2
Aars2	Gm12663	4.41492e-16	8.2064e-15	2.46696	8.1266	0.455782	Mtcl1	3.02591e-13	6.0469e-12	2.99121	7.29324	0.342857	Dmwd	1.9582e-15	4.33655e-14	2.88598	7.94396	0.151899	Nadk2	2.54041e-12	3.76277e-11	2.45385	7.00106	0.348485	Hcls1	6.91298e-07	1.66234e-05	1.87421	4.96379	0.438202	Gm43154	2.54264e-05	0.000484467	3.75374	4.21098	0.432432	Sox18	0.000199884	0.00390039	1.23684	3.71916	0.39726	Mrpl33	4.23628e-05	0.000696875	0.76656	4.0942	0.282609	Slc24a1
Aarsd1	Gm7658	4.67948e-16	8.68806e-15	0.881115	8.11954	0.387755	Nhp2	3.29102e-13	6.56026e-12	0.74199	7.28192	0.385714	Sec23a	1.99324e-15	4.39586e-14	2.50843	7.94177	0.21519	Rps18	2.5929e-12	3.83696e-11	0.53526	6.99819	0.30303	Denr	7.01766e-07	1.68245e-05	0.702247	4.96087	0.359551	Gm14253	2.60695e-05	0.000495538	1.17907	4.20533	0.324324	Dnm1l	0.000203706	0.00396172	0.967555	3.71438	0.273973	D130017N08Rik	4.24663e-05	0.000696875	1.87288	4.09363	0.456522	Pdcd10
Aasdh	Dnaja1	4.91865e-16	9.08982e-15	0.751756	8.11349	0.693878	Epb41l3	3.75572e-13	7.47725e-12	2.06137	7.26408	0.521429	Lrrc58	2.05423e-15	4.52413e-14	0.91064	7.93803	0.329114	Usp45	2.78986e-12	4.10938e-11	2.59209	6.98792	0.515152	Itsn2	7.12386e-07	1.70279e-05	1.68491	4.95796	0.505618	Pcyt1b	2.65804e-05	0.000502855	2.40241	4.20094	0.405405	Srgap1	0.000204073	0.00396404	1.28492	3.71392	0.643836	Acer3	4.24663e-05	0.000696875	1.76302	4.09363	0.586957	Inpp5b
Aasdhppt	Cobll1	5.02181e-16	9.26975e-15	2.52934	8.11097	1	Pmm1	3.87179e-13	7.69873e-12	1.87007	7.25997	0.957143	Coro1c	2.06153e-15	4.53394e-14	1.5279	7.93759	0.936709	Fcf1	2.89131e-12	4.24706e-11	1.09914	6.98291	0.984848	Hnrnpa1l2-ps	7.12386e-07	1.70279e-05	0.770935	4.95796	0.977528	Cenpp	2.66542e-05	0.000503654	1.78833	4.20032	1	Gm12096	0.000204995	0.0039771	0.692068	3.71278	0.931507	Ehbp1l1	4.27783e-05	0.000700555	1.91491	4.09194	1	Ptp4a3
Aatf	Ireb2	6.72026e-16	1.23336e-14	1.80351	8.0755	0.897959	Spin1	3.93113e-13	7.79732e-12	1.10721	7.25791	0.928571	Vav3	2.21291e-15	4.86019e-14	3.19522	7.92879	0.594937	Gnb2l1	3.00147e-12	4.39674e-11	0.571773	6.97766	0.893939	Ppp1r13b	7.37244e-07	1.75958e-05	1.49658	4.95129	0.88764	Gm11410	2.67282e-05	0.000504454	0.778117	4.19969	0.945946	Gm12583	0.000207783	0.00402631	0.583748	3.70936	0.917808	Fkbp4	4.36208e-05	0.00071289	1.02976	4.08741	0.978261	RP23-242J3.4
Abat	Rcbtb1	6.94613e-16	1.27335e-14	2.31618	8.07146	0.0408163	Krt19	4.24153e-13	8.39214e-12	3.2719	7.24762	0.0714286	9930012K11Rik	2.33359e-15	5.11117e-14	3.30545	7.92219	0.139241	Orc3	3.10518e-12	4.54034e-11	1.7184	6.97288	0	Ttc32	7.38826e-07	1.76072e-05	1.74772	4.95087	0.0786517	Gm7363	2.68023e-05	0.000505257	0.668091	4.19906	0.108108	Polr2m	0.00021004	0.00405037	0.747338	3.70662	0.0136986	Rpsa-ps10	4.37272e-05	0.000713898	0.259115	4.08685	0	Specc1
Abca1	Zfhx3	7.35956e-16	1.34759e-14	2.417	8.0644	0.0612245	Gm8652	4.32282e-13	8.54238e-12	0.877955	7.24505	0.142857	Txndc5	2.35849e-15	5.15863e-14	2.30792	7.92087	0.886076	Hnrnpk	3.22333e-12	4.70877e-11	0.695883	6.96763	0	Ap1s1	7.42793e-07	1.76754e-05	1.24024	4.94983	0.47191	Tln1	2.74026e-05	0.000515963	1.45455	4.19404	0	Npm1	0.000210797	0.00406006	0.459321	3.70571	0.260274	Tcof1	4.40479e-05	0.000717667	1.07027	4.08515	0.173913	Ptprj
Abca2	Maoa	7.53371e-16	1.3779e-14	2.2065	8.06154	0	Mex3a	4.40564e-13	8.69528e-12	1.90888	7.24248	0.0428571	Tox2	2.4434e-15	5.32975e-14	3.50678	7.91647	0.0126582	Tma16	3.50847e-12	5.09271e-11	1.66699	6.95569	0.151515	Ostf1	7.52398e-07	1.78773e-05	1.52293	4.94733	0.0786517	Gm7027	2.75546e-05	0.00051639	0.47477	4.19279	0.351351	Ube3a	0.000212701	0.00408688	0.66887	3.70343	0.0958904	Btg1	4.45874e-05	0.000723504	1.20646	4.08232	0.23913	Gm7556
Abca3	Ptprg	7.71191e-16	1.40888e-14	2.21701	8.05869	0.0136054	Smoc2	4.59335e-13	9.04341e-12	6.12761	7.23682	0.05	Cotl1	2.53132e-15	5.50647e-14	2.7316	7.91208	0.291139	Gm10053	3.61706e-12	5.24556e-11	0.828905	6.95139	0.121212	Set	7.9457e-07	1.87954e-05	0.59562	4.9367	0.370787	Polr3h	2.75546e-05	0.00051639	2.0431	4.19279	0.297297	Gm12749	0.000212701	0.00408688	0.418544	3.70343	0.383562	Gm37675	4.4805e-05	0.000725559	1.65632	4.08119	0.23913	Tubb2a
Abca4	Gm6445	7.81867e-16	1.42512e-14	1.73979	8.05701	0.102041	Pde4dip	4.65765e-13	9.15871e-12	2.34976	7.23493	0.135714	Sh3bgrl3	2.93586e-15	6.36049e-14	1.16942	7.8936	0.189873	Gtf2h1	3.74159e-12	5.41631e-11	2.07315	6.94661	0.0151515	Txnl1	8.04819e-07	1.90097e-05	0.653729	4.93419	0.157303	Fam126a	2.76309e-05	0.000517214	1.98635	4.19216	0.108108	Nadk2	0.000215008	0.00412623	1.34742	3.7007	0.136986	Frmd8	4.60196e-05	0.000742218	1.68632	4.07497	0.217391	Rab36
Abca5	Rbpms	7.81867e-16	1.42512e-14	2.21418	8.05701	0.129252	Prdx2	4.99895e-13	9.80568e-12	0.64983	7.22533	0.142857	Mt2	2.97755e-15	6.44208e-14	3.04533	7.89184	0.0506329	Cct6a	3.80541e-12	5.49874e-11	0.851971	6.94423	0.0757576	Rpf1	8.14326e-07	1.92058e-05	1.2969	4.9319	0.0898876	Cenpa	2.77075e-05	0.000518039	1.2007	4.19153	0.0810811	Dtwd2	0.000215588	0.00413116	1.34697	3.70001	0.0273973	Rab44	4.63563e-05	0.000746893	3.29637	4.07328	0.0652174	Eif4a1
Abca7	Hmga2	7.86178e-16	1.43135e-14	2.86973	8.05633	0.0408163	Nck2	5.16565e-13	1.01202e-11	1.39911	7.22087	0.05	Akr1b8	3.23456e-15	6.98865e-14	3.4257	7.88151	0.113924	Eif3e	4.00337e-12	5.77955e-11	0.964522	6.93706	0.242424	Tmco1	8.31002e-07	1.95702e-05	0.880378	4.92794	0.303371	Rpa3	2.77842e-05	0.000518866	1.0877	4.19091	0.540541	Ctla2b	0.000215782	0.00413116	1.25754	3.69979	0.219178	Mrgpra2b	4.66386e-05	0.000749174	5.34675	4.07186	0.130435	Clic1
Abca9	Rian	7.99253e-16	1.45184e-14	2.84965	8.05432	0.0136054	Spata13	5.20488e-13	1.01846e-11	2.17675	7.21984	0.00714286	Adam9	3.4039e-15	7.34461e-14	3.195	7.87513	0	Celf1	4.14091e-12	5.96194e-11	1.28923	6.93229	0	Tek	8.43499e-07	1.98353e-05	2.23075	4.92502	0.011236	Glrx2	2.82488e-05	0.000526312	1.75879	4.18714	0	Gm13092	0.000216558	0.00414106	0.374013	3.69887	0	Gm5776	4.72655e-05	0.000757719	0.557186	4.06875	0.108696	Mavs
Abcb10	Spon1	8.10311e-16	1.46859e-14	2.95577	8.05263	0.612245	Efna5	5.44652e-13	1.06444e-11	2.51138	7.21367	0.814286	Rab3b	3.50104e-15	7.54401e-14	3.85462	7.87161	0.531646	Gm6548	4.21141e-12	6.05253e-11	0.597463	6.9299	1	Slc48a1	8.48006e-07	1.99119e-05	1.73995	4.92398	0.707865	Gm11249	2.87209e-05	0.000533239	0.883946	4.18338	0.891892	Gm17060	0.000217337	0.00415099	0.543866	3.69796	0.657534	Nhp2	4.80748e-05	0.000769149	0.803329	4.06479	0.565217	Hrsp12
Abcb1b	Tmem55a	8.14777e-16	1.47501e-14	1.37253	8.05196	0.210884	4930516B21Rik	5.55742e-13	1.08478e-11	2.16804	7.21092	0.114286	Add1	3.52575e-15	7.5768e-14	1.9169	7.87073	0.0126582	Rps11	4.26866e-12	6.12928e-11	0.454446	6.92799	0	Gm13487	8.63504e-07	2.02083e-05	0.962436	4.92044	0.0449438	Nol8	2.90397e-05	0.000538533	1.44143	4.18087	0.027027	Dapk1	0.000218904	0.00417093	1.50084	3.69614	0.0547945	4931406C07Rik	4.83085e-05	0.000769802	1.58625	4.06366	0.26087	BC017643
Abcb4	Fxr1	8.65527e-16	1.5651e-14	1.18935	8.04456	0.0408163	Daam2	5.64204e-13	1.09996e-11	3.2035	7.20886	0.0142857	N4bp3	3.62631e-15	7.77198e-14	3.05247	7.86721	0	Eif3j2	4.38544e-12	6.29132e-11	1.52801	6.92417	0.0151515	Sh3bp1	8.64424e-07	2.02083e-05	1.42506	4.92023	0.191011	Ccdc124	2.9281e-05	0.000542378	0.960445	4.17899	0	Gm8775	0.000220481	0.00418599	0.835053	3.69431	0.0958904	Arhgap10	4.85432e-05	0.000772002	1.3089	4.06253	0.0434783	Cnst
Abcb6	Taf1d	9.09356e-16	1.6425e-14	0.968117	8.03851	0.22449	Rps15-ps2	5.88875e-13	1.14526e-11	0.44474	7.20303	0.25	Slc5a3	3.65189e-15	7.81631e-14	3.13123	7.86633	0.0379747	Srp19	4.41513e-12	6.31122e-11	0.877521	6.92321	0.590909	Fam107b	8.64424e-07	2.02083e-05	2.07265	4.92023	0.280899	Atp5l	2.96057e-05	0.000547124	0.733687	4.17648	0.621622	Jade1	0.000220481	0.00418599	1.26741	3.69431	0.219178	Rpl30-ps10	4.872e-05	0.000774042	0.449897	4.06168	0.0869565	Chst12
Abcb7	Spin1	9.4495e-16	1.70486e-14	1.17255	8.03381	0.884354	Gm28911	5.9558e-13	1.15689e-11	0.584846	7.20149	0.814286	Mbnl3	3.95911e-15	8.45122e-14	3.02688	7.85622	0.696203	Pmm1	4.53584e-12	6.47219e-11	2.31984	6.91939	0.909091	Gm2077	8.69039e-07	2.02569e-05	0.861719	4.91919	0.932584	Sp1	2.97694e-05	0.000549512	1.32086	4.17522	0.891892	Eif1ax	0.000229347	0.00432858	0.68337	3.68428	0.917808	Cebpa	4.90753e-05	0.000778139	2.85929	4.05999	0.956522	Gm12009
Abcb8	Zfp7	9.84611e-16	1.77441e-14	2.62797	8.02876	0.666667	Plekhh2	6.14603e-13	1.19239e-11	3.83569	7.1972	0.621429	Mllt4	4.02919e-15	8.58934e-14	3.07873	7.85402	0.594937	Gm4462	4.55116e-12	6.48824e-11	0.718219	6.91892	0.636364	Naga	8.71819e-07	2.0292e-05	1.71662	4.91856	0.730337	Mpc1-ps	3.00165e-05	0.000552795	1.69835	4.17334	0.756757	Hmgb3	0.000232653	0.0043858	0.673272	3.68064	0.671233	Zfp710	4.90753e-05	0.000778139	1.61722	4.05999	0.717391	Arhgap25
Abcb9	Rnf122	9.90021e-16	1.78215e-14	2.24094	8.02809	0	Gm4654	6.20815e-13	1.20298e-11	0.903982	7.19583	0.00714286	Kank3	4.23941e-15	9.00142e-14	3.09366	7.84764	0.0506329	Mrto4	4.73894e-12	6.74992e-11	1.28098	6.91318	0.030303	Rad51d	8.74608e-07	2.03273e-05	1.74751	4.91794	0.0786517	Mut	3.02655e-05	0.000556739	1.92147	4.17146	0.0810811	BC049762	0.000234742	0.00441475	2.07819	3.67836	0.0136986	M1ap	5.00955e-05	0.000791956	2.2824	4.05518	0.130435	Gm6900
Abcc1	Seh1l	9.95461e-16	1.78992e-14	1.18925	8.02742	0.782313	Fermt2	6.25515e-13	1.21062e-11	2.30567	7.1948	0.8	Tlr12	4.38296e-15	9.28152e-14	3.84774	7.84346	0.708861	Tpi-rs11	4.86832e-12	6.92803e-11	1.06169	6.90936	0.575758	Tmem70	8.82087e-07	2.04713e-05	1.34606	4.91627	1	Cct4	3.06006e-05	0.000562256	0.808143	4.16895	0.567568	Tram1	0.000235582	0.00442015	0.77605	3.67744	0.972603	Zmym3	5.05826e-05	0.000798864	1.70094	4.05292	0.978261	Atp6v0c
Abcc10	Pbx3	1.02031e-15	1.83253e-14	2.0092	8.02439	0.122449	Tbrg1	6.33425e-13	1.22444e-11	0.959141	7.19309	0.121429	Fignl2	4.39834e-15	9.28946e-14	2.26752	7.84302	0.0886076	Naa50	4.88473e-12	6.94519e-11	1.49132	6.90889	0.0606061	RP24-439I22.3	8.97229e-07	2.07624e-05	1.53344	4.91294	0.11236	Maf1	3.06849e-05	0.000563157	1.82646	4.16832	0.162162	Pfas	0.000236426	0.00442557	1.02011	3.67653	0.0547945	H2afj	5.10124e-05	0.000804856	1.18921	4.05094	0.0869565	Minos1
Abcc3	Ppa1	1.04863e-15	1.88129e-14	1.20143	8.02103	0	mt-Tp	6.43048e-13	1.24154e-11	1.10438	7.19103	0.0214286	Map4k2	4.58717e-15	9.67547e-14	2.68943	7.83774	0.443038	Gm6265	5.12031e-12	7.26075e-11	0.690953	6.9022	0.0606061	Eng	9.02013e-07	2.08128e-05	1.67753	4.91189	0.123596	Gm5844	3.14539e-05	0.000575945	0.650123	4.16268	0.027027	Rpl5-ps1	0.000236426	0.00442557	0.400701	3.67653	0.0684932	2010111I01Rik	5.18824e-05	0.000816164	1.62226	4.04698	0.0869565	Tmem163
Abcc4	Trim28	1.0515e-15	1.88222e-14	1.22827	8.02069	0.047619	Tmed1	6.56925e-13	1.2668e-11	1.78827	7.18811	0.107143	Nrp1	4.65186e-15	9.78608e-14	3.82675	7.83598	0.139241	Pls3	5.20712e-12	7.37729e-11	2.94006	6.89981	0.0151515	Ap3s1	9.03933e-07	2.0827e-05	1.40637	4.91148	0.123596	Gm6136	3.16272e-05	0.000578456	0.409111	4.16142	0.0810811	Ppp1r9a	0.000238973	0.00445757	1.1888	3.6738	0.109589	Dusp2	5.24491e-05	0.000824267	2.00429	4.04444	0.304348	Rpn2
Abcc5	Lmo7	1.16032e-15	2.06773e-14	3.28212	8.00859	0.748299	Gm4540	6.79573e-13	1.30889e-11	0.691798	7.18348	0.771429	RP23-200D13.1	4.66001e-15	9.79032e-14	2.49525	7.83576	0.810127	Ndufa12	5.31319e-12	7.51424e-11	0.75137	6.89695	0.878788	Gm3837	9.14564e-07	2.10416e-05	0.635685	4.90918	0.88764	Gm7285	3.17142e-05	0.000579383	0.719469	4.16079	0.945946	Hspg2	0.000240256	0.00446585	0.978534	3.67243	0.739726	Bphl	5.425e-05	0.000850894	2.10431	4.03652	0.76087	Src
Abcc9	Gnl3	1.199e-15	2.1319e-14	1.04106	8.00455	0.00680272	Fbn2	8.21089e-13	1.57576e-11	2.22426	7.15759	0	Tns1	4.92837e-15	1.03269e-13	3.64649	7.82873	0.189873	Gm12989	5.47628e-12	7.73803e-11	0.845142	6.89265	0	F2rl2	9.19436e-07	2.11153e-05	1.8825	4.90814	0.0674157	mt-Ts1	3.25076e-05	0.000592522	0.95884	4.15515	0.027027	Gm13231	0.000245454	0.00454659	0.627375	3.66696	0.0273973	Gm6181	5.4512e-05	0.000854165	0.61883	4.03539	0	Hcfc2
Abcd1	Stmn2	1.25942e-15	2.23435e-14	3.64202	7.9985	0.0952381	Paics	8.49278e-13	1.6279e-11	0.785374	7.15296	0.0785714	Zdhhc15	4.98907e-15	1.04268e-13	3.17932	7.82719	0.139241	Rps2-ps13	5.569e-12	7.84821e-11	1.19646	6.89026	0.0151515	Glrx3	9.20414e-07	2.11153e-05	0.690465	4.90793	0.224719	Mrpl36	3.3047e-05	0.000601666	1.19795	4.15138	0.243243	Akap5	0.000245454	0.00454659	1.55446	3.66696	0.205479	Csgalnact2	5.47752e-05	0.000856994	1.30695	4.03426	0.521739	Capza1
Abcd2	Msantd3	1.28722e-15	2.27861e-14	2.10845	7.99581	0.0408163	Gm13436	8.81713e-13	1.68805e-11	0.37791	7.14781	0	Canx	5.4256e-15	1.13243e-13	0.657078	7.81663	0	Timm8a1	5.85647e-12	8.2243e-11	1.54698	6.8831	0	Mknk2	9.28269e-07	2.1265e-05	0.999984	4.90627	0	Cpeb4	3.33199e-05	0.000605943	2.43711	4.1495	0	Peak1	0.00024633	0.00455226	1.2983	3.66605	0	Tuba4a	5.49073e-05	0.000856994	2.29599	4.03369	0.326087	Acat1
Abcd3	Itgb5	1.45526e-15	2.57037e-14	2.22217	7.98068	0.768707	Fam135a	9.02882e-13	1.7265e-11	2.08127	7.14455	0.735714	S100a13	5.61839e-15	1.16961e-13	2.33814	7.81223	0.772152	Gnai3	5.95549e-12	8.34867e-11	1.56137	6.88071	0.636364	Sdhaf3	9.31231e-07	2.13023e-05	1.49365	4.90564	0.775281	Ehd3	3.34113e-05	0.000606915	2.43528	4.14888	0.648649	Fign	0.00024765	0.00456609	1.46068	3.66468	0.684932	Mbnl1	5.49073e-05	0.000856994	1.7132	4.03369	0.804348	Mrps23
Abcd4	Clstn1	1.51801e-15	2.66938e-14	2.12795	7.97547	0.734694	Gm12286	9.24549e-13	1.76371e-11	0.600479	7.1413	0.614286	Cxx1b	5.73729e-15	1.1928e-13	2.45695	7.80959	0.303797	Slbp	6.11735e-12	8.55304e-11	1.12528	6.87689	0.0454545	Crlf3	9.54247e-07	2.17044e-05	1.31889	4.90085	0.258427	Fyb	3.3687e-05	0.000611228	2.09862	4.14699	0.108108	C1d	0.000248534	0.0045771	0.500473	3.66377	0.178082	Cela1	5.49073e-05	0.000856994	2.48557	4.03369	0.130435	Msmo1
Abce1	Gm12693	1.59205e-15	2.79037e-14	1.287	7.96959	1	Gm10443	9.24549e-13	1.76371e-11	0.31638	7.1413	1	4930402H24Rik	5.79766e-15	1.20379e-13	2.84182	7.80827	1	Ccnd3-ps	6.1276e-12	8.55988e-11	1.52678	6.87665	1	Inpp5f	9.80925e-07	2.22478e-05	1.29741	4.89543	1	Gm11687	3.37794e-05	0.000612208	1.08857	4.14637	1	Cops2	0.000250756	0.0046127	0.701193	3.66149	1	Rcc1	5.51723e-05	0.000860289	1.71589	4.03256	1	Slit3
Abcf1	Golm1	1.61385e-15	2.82548e-14	2.30514	7.96791	1	Fam213a	9.69424e-13	1.84271e-11	1.93493	7.13478	1	Myadm	6.64179e-15	1.3737e-13	2.95151	7.79112	1	Gm10709	6.17915e-12	8.62434e-11	0.633632	6.87546	1	Rcc1	9.85093e-07	2.23106e-05	1.58794	4.89459	1	Gan	3.46218e-05	0.000625346	2.08472	4.14072	1	Myb	0.000251203	0.0046156	1.38621	3.66103	1	Rnf213	5.6042e-05	0.000872997	1.6262	4.02889	1	Gm8692
Abcf2	Snap47	1.62265e-15	2.83778e-14	2.29381	7.96723	1	Chpf	9.84035e-13	1.86826e-11	2.84665	7.13272	0.992857	Cyb5a	6.73492e-15	1.38936e-13	1.15343	7.78936	0.936709	Trak2	6.2625e-12	8.72542e-11	2.67245	6.87355	1	Plxnc1	9.97698e-07	2.25322e-05	1.54906	4.89209	0.955056	Spsb2	3.50025e-05	0.000630085	2.55639	4.13821	1	Xpo1	0.000252099	0.00462674	0.75658	3.66012	1	Slc7a5	5.63799e-05	0.000877405	1.49756	4.02747	1	Gm37474
Abcf3	Lrpap1	1.6879e-15	2.94866e-14	1.68716	7.96236	0.795918	C430049B03Rik	1.00011e-12	1.89652e-11	1.77891	7.13049	0.75	Prlr	7.60661e-15	1.56514e-13	4.9595	7.77397	0.721519	Psmd12	6.43252e-12	8.93891e-11	1.11545	6.86973	0.893939	Gpr171	1.00619e-06	2.26918e-05	1.31115	4.89042	0.865169	Chchd1	3.50983e-05	0.000630388	0.843985	4.13758	0.864865	Uchl5	0.000252548	0.00462966	0.744588	3.65966	0.821918	Slc16a6	5.65156e-05	0.000878661	2.11571	4.02691	0.804348	Tgfb1
Abcg1	Gm4204	1.6902e-15	2.94944e-14	0.812472	7.96219	0.272109	Gnb2l1	1.00887e-12	1.9086e-11	0.402503	7.12929	0.742857	Ubl3	8.04121e-15	1.65243e-13	2.45626	7.76693	0.708861	Epb41l4aos	6.585e-12	9.14284e-11	1.53801	6.86638	0.833333	Srgap3	1.01475e-06	2.28203e-05	1.43315	4.88876	0.94382	Ccnh	3.51944e-05	0.000630694	1.2676	4.13696	1	Tex30	0.000256394	0.0046894	0.791197	3.65579	0.931507	Cox8a	5.6788e-05	0.000882037	0.520333	4.02578	0.869565	St3gal1
Abcg2	Zfyve9	1.77974e-15	3.09555e-14	1.91539	7.9558	0.965986	Ext1	1.06303e-12	2.00632e-11	2.04707	7.12209	0.964286	Nkx2-3	8.18197e-15	1.67704e-13	2.92601	7.76473	0.962025	Fam195a	6.67371e-12	9.24993e-11	2.46069	6.86447	1	1110004E09Rik	1.05414e-06	2.36728e-05	1.34389	4.88125	1	Tmem9b	3.55811e-05	0.00063691	1.80452	4.13445	1	Vamp5	0.000257536	0.0047049	1.68055	3.65465	0.986301	Myc	5.7751e-05	0.000895253	1.69983	4.02182	0.978261	Kcna3
Abcg3	Hnrnph1	1.81883e-15	3.15666e-14	0.802998	7.95311	0.00680272	Agap1	1.07634e-12	2.02904e-11	2.05968	7.12037	0.00714286	Clic1	8.31072e-15	1.70125e-13	1.80772	7.76275	0.0253165	Dkc1	6.99353e-12	9.6848e-11	1.3419	6.85779	0	Samd14	1.0586e-06	2.37397e-05	1.92283	4.88042	0.011236	Ptges3	3.5776e-05	0.000639681	0.63633	4.13319	0	Gm13831	0.000258453	0.00471625	1.13343	3.65374	0.0136986	Gm15753	5.9012e-05	0.000913028	1.7983	4.01673	0.0869565	Lrrc8d
Abcg4	Fam169a	1.95179e-15	3.38373e-14	2.34592	7.94437	0.00680272	Fgf10	1.09798e-12	2.06496e-11	2.12834	7.11763	0.00714286	Disp2	9.12619e-15	1.8634e-13	5.56909	7.75087	0	Mavs	7.25531e-12	1.00039e-10	2.94418	6.85253	0.575758	Klhl9	1.06534e-06	2.38238e-05	0.638783	4.87917	0.0674157	Trnt1	3.58249e-05	0.000639838	1.49763	4.13288	0.0810811	Snrpa1	0.000262617	0.00477586	0.532524	3.64963	0.0547945	Arhgef1	6.18341e-05	0.000952998	1.60572	4.0057	0	Psmd8
Abhd10	Sdc1	1.9624e-15	3.39845e-14	2.03884	7.9437	0.795918	B3gnt5	1.09935e-12	2.0651e-11	2.13159	7.11746	0.857143	Dhrs3	9.18963e-15	1.87396e-13	3.83913	7.74999	0.683544	Usp51	7.27958e-12	1.00287e-10	4.12343	6.85206	0.833333	Rnf138	1.07211e-06	2.39418e-05	1.32244	4.87792	0.876404	Taf6l	3.60702e-05	0.000642782	1.64742	4.13131	0.810811	Cflar	0.000267554	0.00484358	1.25954	3.64484	0.849315	Fnbp1	6.4168e-05	0.000988014	1.98374	3.99693	0.847826	Prkab1
Abhd11	Gm5595	1.96773e-15	3.40398e-14	2.82875	7.94336	0.632653	Kirrel	1.12563e-12	2.11199e-11	1.65581	7.1142	0.635714	Sema4c	9.96842e-15	2.02501e-13	2.87776	7.73966	0.506329	Tpi1	7.32836e-12	1.00872e-10	1.02119	6.8511	0.681818	Gm5391	1.08007e-06	2.40776e-05	0.63137	4.87646	0.932584	Pop5	3.66655e-05	0.000651936	1.41026	4.12755	0.864865	Map1b	0.000268742	0.00485958	1.55085	3.6437	0.780822	Mn1	6.46293e-05	0.000994157	1.88723	3.99524	0.869565	Dgkz
Abhd11os	Slc6a6	2.03832e-15	3.52228e-14	1.86466	7.93899	0.204082	Cbx5	1.13972e-12	2.1359e-11	0.552607	7.11249	0.285714	Gm37663	9.96842e-15	2.02501e-13	1.95279	7.73966	0.0759494	Eif3h	7.35287e-12	1.01123e-10	0.93124	6.85062	0	Smarca4	1.08121e-06	2.40776e-05	0.946176	4.87625	0.247191	Gm26917	3.73719e-05	0.000663756	0.709851	4.12315	0.189189	Prkd2	0.000270175	0.00487995	0.977447	3.64234	0.136986	Tln1	6.47837e-05	0.000995574	1.3296	3.99467	0.391304	Exoc3l2
Abhd12	Tex30	2.04662e-15	3.5328e-14	1.27986	7.93849	0.408163	Mfap2	1.22182e-12	2.28708e-11	2.36661	7.10288	0.4	Lrrc8b	1.03549e-14	2.09819e-13	3.16958	7.73482	0.278481	Rpl26	7.6917e-12	1.05691e-10	0.468328	6.84418	0.257576	Taok3	1.08693e-06	2.41714e-05	1.91316	4.87521	0.393258	Rpl36a-ps3	3.84034e-05	0.000680563	0.594012	4.11688	0.405405	Tmem164	0.000271614	0.00490041	1.20285	3.64097	0.369863	Pa2g4	6.50936e-05	0.000998415	0.720014	3.99354	0.413043	AI506816
Abhd13	Vangl2	2.28385e-15	3.93804e-14	2.16697	7.92487	0.734694	Rpl36-ps3	1.24942e-12	2.33601e-11	0.384941	7.0998	0.614286	Sh3tc1	1.03549e-14	2.09819e-13	2.58996	7.73482	0.56962	Gm12856	7.99236e-12	1.0954e-10	1.38061	6.83868	0.393939	mt-Rnr2	1.10195e-06	2.44713e-05	0.386558	4.8725	0.674157	RP23-375O10.1	3.86129e-05	0.00068276	0.879811	4.11563	0.594595	Anxa7	0.000272578	0.00490671	0.930597	3.64006	0.520548	Ccdc12	6.5483e-05	0.00100246	1.00905	3.99213	0.586957	Adamtsl1
Abhd14a	Plekha1	2.37842e-15	4.09667e-14	2.26558	7.91983	0.761905	Dctd	1.26188e-12	2.3538e-11	1.94863	7.09842	0.7	Gdi2	1.04991e-14	2.12202e-13	0.876215	7.73306	0.367089	Gm16373	8.30453e-12	1.13721e-10	1.14979	6.83319	0.560606	Zrsr2	1.10661e-06	2.45407e-05	1.32173	4.87167	0.640449	Gm13461	3.86129e-05	0.00068276	0.532718	4.11563	0.675676	Lrrcc1	0.000275245	0.00494795	1.1388	3.63755	0.69863	Os9	6.61895e-05	0.00101037	1.71165	3.98958	0.891304	Parvb
Abhd14b	Gm26384	2.48354e-15	4.26853e-14	0.779333	7.91445	0.115646	Skap1	1.28718e-12	2.39818e-11	2.50808	7.09568	0.0357143	Tmem263	1.07934e-14	2.17874e-13	1.79709	7.72954	0.0379747	Gm6311	8.45802e-12	1.15624e-10	0.994024	6.83057	0	Emc7	1.10895e-06	2.45584e-05	1.10595	4.87125	0.0674157	Ttc1	3.94083e-05	0.000694517	1.18694	4.11092	0.0540541	Gm7292	0.000276465	0.00495434	0.757474	3.63641	0.123288	Exosc1	6.64266e-05	0.00101302	0.882803	3.98874	0.0652174	Sepw1
Abhd15	Eif1a	2.54467e-15	4.36889e-14	1.07546	7.91142	0.0204082	D10Wsu102e	1.33099e-12	2.47692e-11	1.80328	7.09105	0.0214286	Rras	1.08495e-14	2.18729e-13	3.22593	7.72888	0.0253165	Ndufa10	8.45802e-12	1.15624e-10	1.12714	6.83057	0.0151515	Mfsd2b	1.12664e-06	2.49155e-05	1.83611	4.86812	0.0449438	Rps3a1	3.97848e-05	0.000699608	0.368672	4.10873	0	Bcor	0.000278182	0.00497952	1.172	3.63481	0	Gadd45b	6.68235e-05	0.00101713	1.97986	3.98732	0.108696	Cmas
Abhd16a	St6gal1	2.60025e-15	4.45952e-14	2.58644	7.90873	0.469388	Tuba1b	1.35596e-12	2.52045e-11	0.315773	7.08848	0.642857	Lats2	1.12114e-14	2.2574e-13	2.89281	7.7247	0.620253	Gm2199	8.68625e-12	1.18541e-10	1.22511	6.82675	0.636364	Gm15455	1.14701e-06	2.53226e-05	1.00211	4.86458	0.808989	Gpd2	3.97848e-05	0.000699608	1.58537	4.10873	1	Gm13148	0.000279415	0.00499598	0.674996	3.63367	0.726027	Acot7	6.68235e-05	0.00101713	1.81549	3.98732	0.804348	Cers4
Abhd17a	Cse1l	2.79679e-15	4.79146e-14	1.13891	7.89965	0.530612	Nhp2l1	1.37457e-12	2.55206e-11	0.784857	7.08659	0.728571	Shc1	1.14856e-14	2.3068e-13	2.27686	7.72163	0.797468	Tma7-ps	9.13056e-12	1.24286e-10	0.609677	6.81958	0.560606	Camta1	1.14822e-06	2.53226e-05	1.12318	4.86437	0.752809	Gm4045	4.03833e-05	0.000709352	1.00624	4.10528	0.756757	Nol7	0.0002809	0.00501693	0.876173	3.63231	0.684932	Rps18-ps1	6.71427e-05	0.00102102	0.401978	3.98619	0.478261	Dcxr
Abhd17b	Gm7308	3.06935e-15	5.24153e-14	0.769437	7.88805	0.877551	Gm11223	1.42835e-12	2.64884e-11	0.754851	7.08127	0.842857	Wdr1	1.18071e-14	2.36541e-13	1.36122	7.71811	0.924051	Cacybp	9.25276e-12	1.25842e-10	1.16154	6.81767	0.333333	Galnt7	1.15064e-06	2.5341e-05	1.47164	4.86395	0.853933	Las1l	4.11017e-05	0.000720385	1.35605	4.1012	0.702703	Rpl5-ps2	0.000281895	0.00502907	0.46172	3.63139	0.753425	Gm17257	6.85969e-05	0.00104214	0.804107	3.9811	0.869565	Ophn1
Abhd17c	Gm15428	3.21743e-15	5.48854e-14	0.945211	7.88217	0.959184	Gm8524	1.49711e-12	2.76991e-11	0.748785	7.07476	0.928571	Rapgef3	1.18071e-14	2.36541e-13	4.25505	7.71811	0.367089	Xk	9.28356e-12	1.26154e-10	3.20313	6.81719	0.787879	Gpbp1	1.15428e-06	2.53862e-05	0.820081	4.86333	0.910112	Gp1bb	4.11575e-05	0.000720571	1.61387	4.10088	0.837838	Kcnj15	0.000294609	0.0052325	2.37139	3.61999	0.90411	Gm3511	6.87603e-05	0.00104363	0.381114	3.98054	0.891304	Dpm3
Abhd18	Furin	3.33646e-15	5.68551e-14	1.59658	7.87763	0.306122	Gm10355	1.54219e-12	2.85002e-11	1.39606	7.07064	0.457143	Itga9	1.2306e-14	2.46227e-13	3.06075	7.71283	0.177215	Ptges3	9.43907e-12	1.28049e-10	0.808621	6.81481	0.409091	Rab28	1.15671e-06	2.54048e-05	1.52471	4.86291	0.449438	Gpbp1	4.12692e-05	0.000721736	0.914781	4.10026	0.486486	Rps6kb1	0.000297215	0.00527293	0.885385	3.61772	0.232877	Atp8b4	6.99144e-05	0.00105913	2.36429	3.97658	0.434783	Dstn
Abhd2	Sumo2	3.46913e-15	5.89899e-14	0.853745	7.87276	0.952381	Llgl1	1.57493e-12	2.90716e-11	2.01514	7.06773	0.95	Sh3d19	1.24768e-14	2.49022e-13	2.62833	7.71107	0.873418	Gm10171	9.59712e-12	1.29972e-10	0.99865	6.81242	0.909091	Arhgef9	1.16282e-06	2.55038e-05	2.31844	4.86187	0.910112	Fam188a	4.18889e-05	0.000731772	1.85735	4.09681	1	St5	0.000308942	0.00545069	1.30527	3.60768	0.958904	Gadd45gip1	7.00808e-05	0.00106064	0.957796	3.97601	1	Iqgap2
Abhd4	Gtf3c3	3.47847e-15	5.90858e-14	1.43744	7.87242	0.591837	Meis2	1.61233e-12	2.97276e-11	2.0303	7.06447	0.385714	Man1c1	1.27375e-14	2.53907e-13	3.06248	7.70843	0.594937	Eny2	9.72543e-12	1.31487e-10	1.11664	6.81051	0.439394	Capg	1.17885e-06	2.57845e-05	1.7359	4.85916	0.606742	Mcm2	4.21164e-05	0.000734943	1.23166	4.09555	0.513514	Eif5	0.000308942	0.00545069	0.602347	3.60768	0.410959	Irf1	7.10869e-05	0.00107384	1.82384	3.97262	0.630435	Sema4d
Abhd5	Nudt19	3.77043e-15	6.39092e-14	2.09942	7.86233	0.52381	Plxna1	1.71496e-12	3.15833e-11	1.93941	7.05589	0.457143	St5	1.30036e-14	2.58565e-13	2.74118	7.70579	0.658228	Tango2	9.92106e-12	1.33905e-10	2.86421	6.80764	0.712121	Ampd2	1.18133e-06	2.58035e-05	1.73796	4.85874	0.505618	Snrpe	4.23451e-05	0.000738127	0.686138	4.0943	0.702703	Gramd3	0.000310574	0.00546139	1.65107	3.60632	0.479452	Tnnt1	7.26217e-05	0.00109342	1.68387	3.96753	0.391304	Ifitm3
Abhd6	Hoxa1	3.95706e-15	6.69305e-14	3.30856	7.85628	0.238095	Rps13-ps1	1.78838e-12	3.28597e-11	0.539497	7.05006	0.214286	Stt3a	1.30484e-14	2.59135e-13	1.18868	7.70535	0.531646	Rpsa-ps10	9.98712e-12	1.34683e-10	0.454483	6.80669	0.0757576	Eif1ax	1.22692e-06	2.66897e-05	0.794339	4.85124	0.303371	Cdt1	4.31548e-05	0.000750603	1.78205	4.08991	0	Inpp5f	0.000310574	0.00546139	1.04078	3.60632	0.178082	Dapp1	7.27942e-05	0.00109342	2.18613	3.96696	0.152174	Ndufa6
Abhd8	Elovl2	4.09747e-15	6.92321e-14	4.04934	7.85191	0.0748299	Hdac4	1.81726e-12	3.33519e-11	1.90882	7.04783	0.142857	Myo18a	1.33208e-14	2.63888e-13	2.51488	7.70271	0.0759494	Gm12696	1.00203e-11	1.35016e-10	0.694572	6.80621	0.0454545	Rnd2	1.22692e-06	2.66897e-05	1.92346	4.85124	0.123596	Rpl6	4.38606e-05	0.000760393	0.419164	4.08614	0.0810811	Calm1	0.000313863	0.00549501	0.315154	3.60358	0.205479	Lpcat2	7.27942e-05	0.00109342	2.11168	3.96696	0.0869565	Ssbp2
Abi1	Gpc6	4.28851e-15	7.23833e-14	2.8581	7.84619	0.92517	Efnb3	1.85572e-12	3.39018e-11	2.96564	7.04492	0.921429	Clip1	1.33668e-14	2.6447e-13	2.77341	7.70227	0.924051	Ndufb6	1.01879e-11	1.37159e-10	1.04354	6.80382	0.712121	Ptma	1.26886e-06	2.75271e-05	0.389335	4.84457	0.921348	Jarid2	4.38606e-05	0.000760393	1.481	4.08614	0.864865	Fubp3	0.000318857	0.00556415	0.61458	3.59948	0.958904	Gm13198	7.29671e-05	0.00109499	0.954641	3.9664	0.956522	Paqr7
Abi2	Pcgf2	4.5488e-15	7.66147e-14	1.66405	7.8388	1	Gm8069	2.13504e-12	3.88714e-11	0.866325	7.02537	0.985714	Pabpc4l	1.34592e-14	2.65968e-13	2.98612	7.70139	1	Gm10288	1.03926e-11	1.39562e-10	0.452778	6.80096	0.69697	Gusb	1.26886e-06	2.75271e-05	1.78179	4.84457	0.977528	Gt(ROSA)26Sor	4.4457e-05	0.000768231	2.1095	4.083	0.864865	Eif3a	0.000319417	0.00556783	0.441384	3.59902	0.972603	Gm6170	7.31403e-05	0.00109655	0.0748868	3.96583	1	Asf1b
Abi3	Rbbp7	4.74781e-15	7.98823e-14	0.950286	7.83342	0.0884354	Gm16380	2.23427e-12	4.06316e-11	0.962105	7.01902	0.114286	Xiap	1.36458e-14	2.6899e-13	2.38649	7.69963	0.417722	Trnt1	1.05313e-11	1.41306e-10	1.7014	6.79905	0	Mrc1	1.2742e-06	2.76054e-05	1.08448	4.84374	0.224719	Crlf3	4.54274e-05	0.000783304	1.52726	4.07799	0	Hecw2	0.000321664	0.00560089	0.96322	3.5972	0.30137	Pag1	7.43638e-05	0.00111385	2.15293	3.96187	0.304348	Rela
Abl1	Wdr77	5.78551e-15	9.6528e-14	1.43455	7.80854	0.85034	Gcat	2.36106e-12	4.28398e-11	2.08299	7.01131	0.871429	Sec61a1	1.38826e-14	2.73321e-13	1.19749	7.69743	0.911392	Ppa1	1.09948e-11	1.46907e-10	1.36846	6.79284	0.651515	Rfk	1.27956e-06	2.76755e-05	1.35122	4.8429	0.853933	Gm10420	4.54274e-05	0.000783304	0.935959	4.07799	0.72973	Acsl4	0.000323643	0.0056292	1.12516	3.5956	0.821918	9430034N14Rik	7.4452e-05	0.00111413	1.73958	3.96159	0.695652	Gm11787
Abl2	Gna14	5.81645e-15	9.69429e-14	5.07304	7.80787	0.897959	Hoxa1	2.36685e-12	4.28962e-11	2.57168	7.01096	0.9	Smad1	1.47185e-14	2.89422e-13	2.59701	7.68996	0.898734	Usp15	1.12899e-11	1.50724e-10	1.28788	6.78902	0.666667	Ythdf2	1.28091e-06	2.76755e-05	0.53035	4.84269	0.955056	Hspe1-ps3	4.56731e-05	0.000786691	0.82649	4.07673	0.810811	Gm13157	0.000324494	0.00563786	1.29036	3.59492	0.917808	RP23-285C18.7	7.67784e-05	0.00114145	1.76029	3.95424	1	Gm28875
Ablim1	Coprs	5.97363e-15	9.94587e-14	2.05873	7.8045	0.619048	Gm11675	2.4375e-12	4.41265e-11	0.519967	7.00685	0.678571	Ctdspl	1.55771e-14	3.05928e-13	2.79052	7.6827	0.810127	Rab30	1.17861e-11	1.57216e-10	3.14031	6.78281	0.0151515	1500011K16Rik	1.30259e-06	2.80975e-05	1.08855	4.83936	0.179775	Ikzf5	4.62929e-05	0.000796508	1.42362	4.0736	0	Gm6104	0.000327347	0.00567508	0.746148	3.59264	0.219178	Mrps24	7.70513e-05	0.00114444	1.1936	3.95339	0.130435	Bnip2
Abr	Gm43581	6.08613e-15	1.01121e-13	2.0529	7.80215	0.585034	2010-09-01	2.51637e-12	4.54513e-11	2.01294	7.00239	0.721429	Zcchc14	1.62602e-14	3.1856e-13	2.91792	7.6772	0.303797	Iars	1.18643e-11	1.57864e-10	1.49034	6.78185	0.0151515	Slc12a6	1.32185e-06	2.84446e-05	1.7608	4.83644	0.191011	Nfkbib	4.64179e-05	0.000797797	1.60456	4.07297	0.027027	Frrs1	0.000334583	0.00578796	1.79811	3.58694	0.136986	Gm5075	7.75997e-05	0.00115045	0.787808	3.95169	0.434783	Stim1
Abracl	Kifap3	6.33427e-15	1.05134e-13	2.05244	7.79711	0.972789	Uggt2	2.5914e-12	4.67007e-11	2.38181	6.99827	0.992857	Xbp1	1.73553e-14	3.39598e-13	2.47996	7.66884	0.974684	Nmnat3	1.23443e-11	1.64114e-10	3.32686	6.77612	0.924242	Gm12366	1.34278e-06	2.88477e-05	0.678986	4.83331	0.988764	Acp5	4.80711e-05	0.000825324	2.62787	4.06481	0.945946	Nle1	0.000344363	0.00593145	0.931661	3.57942	0.972603	Adrbk1	7.81517e-05	0.00115756	1.68713	3.95	0.956522	Tmem175
Abt1	Fhl1	6.35117e-15	1.05305e-13	2.51688	7.79677	0.816327	Epb41l5	2.65234e-12	4.77452e-11	1.82628	6.99501	0.835714	Utrn	1.99034e-14	3.88032e-13	2.46964	7.65125	0.556962	Creg1	1.2633e-11	1.67673e-10	2.26232	6.77278	0.863636	Atp13a2	1.34419e-06	2.88477e-05	1.45247	4.83311	0.853933	Tcp1-ps1	4.82654e-05	0.00082777	0.852484	4.06387	0.756757	Gm15361	0.000344363	0.00593145	0.657168	3.57942	0.753425	Stat3	8.0208e-05	0.00118472	1.80745	3.94378	0.76087	Gm3571
Abtb1	Pdgfrb	6.92498e-15	1.14344e-13	2.45418	7.78584	0.503401	Znrf3	2.70145e-12	4.85197e-11	2.13655	6.99244	0.371429	Calr	2.44299e-14	4.72243e-13	0.879762	7.62486	0.164557	Gm5869	1.28857e-11	1.70744e-10	0.74916	6.76992	0.484848	Gm5898	1.35692e-06	2.90818e-05	1.03661	4.83123	0.449438	Fam120a	4.85909e-05	0.000832459	0.804359	4.0623	0.351351	Stxbp3-ps	0.00034617	0.00594852	1.52319	3.57805	0.356164	Tagap1	8.07776e-05	0.00119203	1.3213	3.94208	0.478261	Gm13365
Abtb2	Slc39a10	7.20674e-15	1.18874e-13	1.79053	7.7808	0.462585	Mrps36-ps1	2.82297e-12	5.06453e-11	0.988842	6.98627	0.478571	Adgre5	2.68752e-14	5.18882e-13	2.96111	7.61254	0.0126582	Gfm1	1.34062e-11	1.77199e-10	1.85168	6.76419	0.363636	Tln1	1.3712e-06	2.93399e-05	1.27275	4.82915	0.0224719	Hint2	4.87217e-05	0.000833805	1.66485	4.06168	0.162162	Alox5ap	0.000346472	0.00594852	1.48549	3.57782	0.0547945	Rbfa	8.30944e-05	0.00122396	1.4502	3.9353	0.195652	G6pc3
Acaa1a	Lhfp	7.24515e-15	1.19384e-13	2.30409	7.78013	0.517007	Afap1	2.95705e-12	5.28727e-11	2.05831	6.97975	0.5	Sh2b3	2.84272e-14	5.46864e-13	2.70778	7.60529	0.518987	Gm8186	1.34949e-11	1.78224e-10	0.572802	6.76323	0.318182	Zfp711	1.38707e-06	2.95693e-05	1.90392	4.82685	0.573034	Rbpms2	4.92482e-05	0.000841012	2.03717	4.05917	0.594595	Ubtd1	0.000350115	0.00599817	1.36342	3.57508	0.465753	Gm7363	8.40782e-05	0.00123276	0.718322	3.93247	0.565217	Rapsn
Acaa2	Yae1d1	7.71185e-15	1.26943e-13	1.66293	7.77223	0.673469	Gcsh	3.05238e-12	5.4516e-11	1.09301	6.97529	0.814286	Tcf4	3.04787e-14	5.84921e-13	1.73803	7.59627	0.886076	Bmp2k	1.38555e-11	1.82534e-10	2.08029	6.75941	0.848485	Dohh	1.38998e-06	2.95917e-05	1.35493	4.82644	0.977528	Srrt	5.01826e-05	0.000856052	1.43698	4.05478	0.945946	4930519F09Rik	0.000364415	0.00622312	0.902219	3.5646	0.958904	Gm28875	8.42763e-05	0.00123453	2.53819	3.9319	0.934783	Epg5
Acaca	Cct8	7.98261e-15	1.30995e-13	0.740869	7.76786	0.931973	Trappc4	3.0748e-12	5.48551e-11	1.11963	6.97426	0.871429	B4galt5	3.14248e-14	6.00909e-13	1.90294	7.59231	0.708861	Umps	1.40857e-11	1.85261e-10	1.3682	6.75702	0.909091	C1d	1.40312e-06	2.98318e-05	0.683686	4.82456	0.921348	Stxbp2	5.0724e-05	0.000864365	1.64712	4.05227	0.810811	Icam2	0.000378603	0.00643101	1.24973	3.55457	0.890411	Hk2	8.5073e-05	0.00124506	1.75303	3.92964	0.956522	Micu1
Acad10	Hspbap1	8.82884e-15	1.44289e-13	2.23703	7.75508	0.156463	Gm9531	3.32424e-12	5.9239e-11	0.829982	6.96329	0.0928571	Ptpn14	3.25098e-14	6.20914e-13	2.49337	7.58791	0.0126582	Ppil4	1.46535e-11	1.92412e-10	1.62282	6.75129	0.151515	Epb41l4aos	1.44781e-06	3.07002e-05	1.02598	4.81831	0.0449438	Cnst	5.25222e-05	0.000891202	1.9113	4.04411	0.135135	Dysf	0.000380247	0.00644462	1.16864	3.55343	0.0821918	Gm8599	8.5474e-05	0.00124929	0.871855	3.92851	0.108696	Cd84
Acad11	Esf1	9.841e-15	1.60011e-13	1.00769	7.74129	0.258503	Ift46	3.43951e-12	6.11567e-11	1.9844	6.95848	0.285714	Cfl2	3.50282e-14	6.66622e-13	2.46005	7.57824	0.164557	Gm9577	1.48722e-11	1.94643e-10	1.50613	6.74914	0.318182	Sf3b2	1.44781e-06	3.07002e-05	0.632088	4.81831	0.337079	Uhrf1bp1l	5.25222e-05	0.000891202	1.90665	4.04411	0.27027	Mgat2	0.000380907	0.00644462	1.01888	3.55297	0.30137	Klhl6	8.57759e-05	0.00124962	2.04449	3.92766	0.195652	Nt5c
Acad12	Myo1b	1.01448e-14	1.64784e-13	2.41162	7.73743	0.115646	Gapdh-ps15	3.46472e-12	6.15363e-11	0.690993	6.95746	0.0857143	Trim16	3.68544e-14	6.99707e-13	3.72903	7.57164	0	Ndufaf4	1.58052e-11	2.06347e-10	1.51221	6.74031	0.106061	Dtd2	1.45539e-06	3.07791e-05	1.30022	4.81726	0.11236	Gm13034	5.28041e-05	0.000895035	1.16674	4.04286	0.108108	Hspa9	0.000382229	0.00644462	0.615752	3.55206	0.0136986	Rasal3	8.60789e-05	0.00125175	2.64882	3.92681	0.0869565	Gm13050
Acad8	Mfap2	1.08662e-14	1.76143e-13	2.57691	7.72869	0.687075	Cask	3.56737e-12	6.32891e-11	1.9926	6.95334	0.657143	Sipa1l2	3.83175e-14	7.26621e-13	3.50698	7.56658	0.341772	Cyth3	1.6713e-11	2.17487e-10	2.89731	6.73219	0.469697	Rpl39-ps	1.46148e-06	3.08671e-05	0.457748	4.81643	0.674157	Gm43743	5.29456e-05	0.000896482	0.744101	4.04223	0.594595	Gm11945	0.000382229	0.00644462	0.54811	3.55206	0.69863	Tbc1d9b	8.69938e-05	0.0012639	1.85077	3.92427	0.804348	Ccdc32
Acad9	Lats2	1.12308e-14	1.81869e-13	2.35399	7.72448	0.714286	Slc1a3	3.59349e-12	6.36818e-11	2.04456	6.95231	0.742857	Cd151	3.90373e-14	7.38517e-13	2.71406	7.56416	0.455696	Gm15484	1.69339e-11	2.20003e-10	0.821194	6.73028	0.651515	Nrros	1.47528e-06	3.11173e-05	1.95191	4.81456	0.88764	Gm8623	5.30875e-05	0.000897486	0.747802	4.0416	0.648649	Ramp2	0.000382892	0.00644899	1.51837	3.5516	0.726027	Clta	8.81245e-05	0.001278	1.03851	3.92116	0.891304	Fam78a
Acadl	Smarce1	1.17151e-14	1.89135e-13	0.959708	7.7191	0.755102	Rps14	3.65518e-12	6.46315e-11	0.331623	6.94991	0.642857	F2rl3	3.95691e-14	7.47692e-13	3.00622	7.5624	0.734177	Aars	1.69896e-11	2.20547e-10	1.52364	6.7298	0.606061	Vamp5	1.49387e-06	3.14263e-05	2.02187	4.81205	0.853933	Prkag1	5.32297e-05	0.000897486	1.36971	4.04097	0.837838	Gm15484	0.000383556	0.00645337	0.521035	3.55115	0.684932	Pramef8	8.8539e-05	0.00128285	1.48147	3.92003	0.956522	Rnaseh2c
Acadm	Plekha5	1.2915e-14	2.07876e-13	2.11499	7.70666	0.938776	Kdelr2	3.69988e-12	6.52773e-11	0.641544	6.9482	0.928571	Ctsh	4.03802e-14	7.61218e-13	4.34758	7.55976	0.822785	Sord	1.70454e-11	2.20913e-10	2.92148	6.72932	0.863636	Vars	1.50011e-06	3.15162e-05	1.22555	4.81122	0.966292	Rpsa-ps2	5.32297e-05	0.000897486	0.474337	4.04097	0.918919	Gm36989	0.000393986	0.00657343	1.13645	3.54408	0.945205	Mrpl12	8.95836e-05	0.00129681	0.880298	3.9172	0.978261	Gm6517
Acads	Mphosph8	1.2915e-14	2.07876e-13	1.2506	7.70666	0.258503	Gm43097	3.72696e-12	6.56824e-11	1.09987	6.94717	0.257143	Dnase1l3	4.191e-14	7.86342e-13	4.14466	7.55493	0.113924	Mcm5	1.96248e-11	2.53109e-10	1.21419	6.70879	0.166667	Ddx3x	1.50638e-06	3.15649e-05	0.631486	4.81039	0.426966	Gm9392	5.32297e-05	0.000897486	1.55873	4.04097	0.432432	Gm43200	0.00039775	0.0066224	1.5431	3.54157	0.205479	Haus4	9.02159e-05	0.0013036	1.51669	3.9155	0.434783	Cd47
Acadsb	Chst2	1.52422e-14	2.43861e-13	2.35406	7.68548	0.77551	Adamts3	3.8559e-12	6.76562e-11	2.35051	6.94236	0.6	Plod1	4.34967e-14	8.15155e-13	2.9258	7.55009	0.367089	Ndufs1	2.00138e-11	2.5771e-10	1.29101	6.70592	0.727273	Card19	1.50638e-06	3.15649e-05	1.57091	4.81039	0.58427	Gm6134	5.39463e-05	0.000906695	0.88146	4.03784	0.702703	Gm5551	0.00039775	0.0066224	0.57955	3.54157	0.616438	Rin3	9.10656e-05	0.00131469	1.60635	3.91324	0.521739	Tie1
Acadvl	Cdkn1c	1.5383e-14	2.4562e-13	2.11354	7.6843	0.37415	Tiparp	3.86528e-12	6.77463e-11	2.15684	6.94202	0.4	Actn4	4.63777e-14	8.6711e-13	1.40551	7.54173	0.177215	Gm10335	2.00794e-11	2.58346e-10	0.7138	6.70545	0.681818	Ube2e3	1.50953e-06	3.15893e-05	1.00897	4.80997	0.662921	Rap1a	5.40907e-05	0.000908167	1.32899	4.03721	0.621622	Crry-ps	0.000401895	0.00668444	0.884295	3.53884	0.465753	Sharpin	9.21382e-05	0.00132729	1.49901	3.91041	0.652174	Ptpre
Acap1	Sh3bp4	1.58545e-14	2.52896e-13	2.00364	7.68044	0.0680272	Wtip	3.99891e-12	7.00116e-11	1.91538	6.93722	0.0785714	Fgd6	4.73258e-14	8.83803e-13	3.14538	7.53909	0.291139	mt-Rnr2	2.01451e-11	2.58983e-10	0.634555	6.70497	0.030303	Dnajc5	1.53492e-06	3.20786e-05	0.935691	4.80664	0.438202	Nadk2	5.48183e-05	0.000917488	1.93221	4.03407	0.0810811	Utp11l	0.000408893	0.0067726	0.628119	3.53428	0.246575	Gm10420	9.27876e-05	0.00133232	0.674173	3.90872	0.73913	Slc25a5-ps
Acap2	Phf20	1.69736e-14	2.70477e-13	1.7051	7.6717	0.70068	Serpinh1	4.03791e-12	7.05398e-11	2.09316	6.93585	0.764286	Mfhas1	5.07114e-14	9.45922e-13	2.99341	7.53007	0.974684	Gm5551	2.08146e-11	2.6716e-10	1.01009	6.70019	0.393939	Tnpo1	1.54454e-06	3.22375e-05	0.956067	4.80538	0.966292	Ndufb6	5.49649e-05	0.000918978	0.883324	4.03345	0.567568	Tpr	0.000411014	0.00678662	0.518792	3.53291	0.876712	Atxn3	9.32228e-05	0.00133737	1.72068	3.90759	0.913043	Cela1
Acap3	Tnks2	1.9097e-14	3.02201e-13	1.20859	7.65657	0.244898	mt-Tl1	4.04772e-12	7.06339e-11	0.961395	6.93551	0.371429	Ctnnb1	5.36084e-14	9.96468e-13	1.54412	7.52282	0.531646	Gm4204	2.10197e-11	2.69575e-10	0.854823	6.69876	0.287879	Klhl42	1.55099e-06	3.23299e-05	1.80148	4.80455	0.303371	Kcna3	5.52592e-05	0.000922933	2.60658	4.03219	0.189189	Shroom2	0.000411723	0.00679131	1.24384	3.53245	0.287671	Gm5561	9.39892e-05	0.00134715	0.573093	3.90561	0.152174	Pla2g16
Acat1	Tpbg	1.9097e-14	3.02201e-13	2.52639	7.65657	0.55102	Rps11-ps1	4.23861e-12	7.36429e-11	0.334935	6.92899	0.592857	Zdhhc20	5.37891e-14	9.98664e-13	1.83298	7.52238	0.848101	Trap1	2.17176e-11	2.78302e-10	1.29441	6.69398	0.621212	Sae1	1.56072e-06	3.24901e-05	0.863829	4.8033	0.853933	Tsfm	5.55551e-05	0.000926905	1.47052	4.03094	0.891892	Bid	0.00041493	0.00683009	1.44405	3.5304	0.794521	Atad3a	9.60995e-05	0.00137002	1.47903	3.90023	0.956522	Stxbp5
Acat2	Ilf2	2.07096e-14	3.26749e-13	0.87962	7.64614	0.993197	Kansl2	4.28509e-12	7.43696e-11	1.31151	6.92744	0.992857	Epb41l2	5.41524e-14	1.00424e-12	2.53341	7.5215	0.924051	Gm9923	2.18956e-11	2.80358e-10	1.70704	6.69279	0.969697	1110008F13Rik	1.56397e-06	3.25155e-05	1.17913	4.80288	0.977528	Gm9083	5.67535e-05	0.000942959	0.499017	4.02592	0.972973	Pdhb	0.000416721	0.00684546	0.697595	3.52926	0.986301	RP24-470M22.10	9.67752e-05	0.00137597	2.98237	3.89854	0.934783	Gpr171
Acat3	Polr3g	2.08999e-14	3.29426e-13	1.82411	7.64497	0.646259	Zfp354c	4.34785e-12	7.52952e-11	1.92852	6.92539	0.671429	Adgrl2	5.47017e-14	1.01325e-12	2.66293	7.52018	0.531646	Pak1ip1	2.24382e-11	2.86846e-10	1.0848	6.68921	0.560606	Bcas2	1.56723e-06	3.25409e-05	0.735285	4.80247	0.52809	Gm12504	5.67535e-05	0.000942959	0.702194	4.02592	0.378378	Eogt	0.00042105	0.00690237	1.22854	3.52653	0.643836	Lmo2	9.90599e-05	0.0014047	1.78985	3.89288	0.434783	Itga6
Acbd3	Zfand6	2.10368e-14	3.30931e-13	1.09944	7.64413	0.782313	Polr2h	4.39019e-12	7.5946e-11	1.09366	6.92401	0.828571	Dnajc10	5.73387e-14	1.05964e-12	2.30034	7.51402	0.962025	Rpl36-ps2	2.28072e-11	2.91097e-10	0.4618	6.68682	0.575758	Slbp	1.57377e-06	3.26343e-05	0.74132	4.80163	0.797753	Gm8659	5.69051e-05	0.000944494	0.850298	4.02529	0.540541	Galnt1	0.000425055	0.00695375	0.951846	3.52402	0.835616	Ppif	9.99879e-05	0.00141534	1.60059	3.89062	0.76087	Gm12470
Acbd4	Gm42715	2.14811e-14	3.37255e-13	2.14053	7.64144	0.0204082	Hddc2	4.65848e-12	8.04129e-11	1.28596	6.91561	0.0142857	Dcbld1	6.01006e-14	1.10811e-12	2.53311	7.50786	0.0759494	Gm7488	2.341e-11	2.98314e-10	1.21958	6.683	0.0151515	Mrpl38	1.59189e-06	3.29245e-05	1.1924	4.79934	0.0786517	Prpf39	5.7057e-05	0.000946032	1.03446	4.02466	0.135135	Gm5920	0.000430574	0.00702963	0.601857	3.5206	0.0547945	Gm15261	0.000100572	0.00142235	2.1879	3.88921	0.0652174	Aldoart1
Acbd5	Eif4e	2.15936e-14	3.38688e-13	0.771073	7.64076	0.578231	Gm15776	4.68674e-12	8.08134e-11	0.511914	6.91475	0.692857	Eml4	6.27821e-14	1.15356e-12	1.87171	7.50214	0.594937	Atpaf2	2.41855e-11	3.0746e-10	2.10545	6.67822	0.530303	Gm10193	1.61525e-06	3.33644e-05	0.670775	4.79642	0.561798	Gm13080	5.73619e-05	0.000950101	1.62944	4.02341	0.675676	Gm11633	0.000435037	0.007088	0.804459	3.51786	0.657534	Cd79b	0.000102583	0.00144822	2.24602	3.8844	0.73913	Ppp1r18
Acbd6	Pcdh19	2.18774e-14	3.42803e-13	5.04147	7.63908	0.836735	Pitx1	4.72088e-12	8.13143e-11	5.86406	6.91373	0.842857	Cyfip1	6.40591e-14	1.17567e-12	1.78272	7.49951	0.670886	Ninl	2.49049e-11	3.15601e-10	2.62827	6.67393	0.863636	Ywhaq	1.6509e-06	3.40043e-05	0.650244	4.79204	0.842697	Hspa9-ps1	5.96194e-05	0.00098443	0.96033	4.01431	0.891892	Hnrnpl	0.000438037	0.00711509	0.306472	3.51604	0.739726	Tbkbp1	0.000104025	0.00146598	1.55099	3.88101	0.869565	Enpp4
Accs	Oxct1	2.23391e-14	3.49694e-13	2.11692	7.63639	0.0816327	Bcar3	4.81894e-12	8.29137e-11	2.33415	6.91081	0.114286	Hyal2	6.58015e-14	1.20488e-12	2.69635	7.49599	0.0759494	Gm5778	2.49862e-11	3.16379e-10	0.78515	6.67345	0	Gm10704	1.65261e-06	3.40043e-05	0.77789	4.79184	0.202247	Sec61b	6.0337e-05	0.000994222	0.606421	4.01149	0.135135	Tfg	0.000439167	0.00712619	0.671778	3.51536	0.0410959	Tigar	0.0001061	0.00148997	1.77984	3.8762	0.5	C530050E15Rik
Acd	Gm13151	2.2456e-14	3.5118e-13	3.15499	7.63572	0.857143	Arhgap35	5.29503e-12	9.06171e-11	1.70064	6.89743	0.828571	Pear1	7.06e-14	1.28537e-12	2.46642	7.48675	0.848101	Chchd3	2.65795e-11	3.3549e-10	1.41291	6.66437	0.893939	Plcl2	1.65777e-06	3.40665e-05	1.54193	4.79121	0.865169	Gm6543	6.0337e-05	0.000994222	0.604022	4.01149	0.891892	Magi1	0.000441055	0.00714958	1.00504	3.51422	0.808219	Rab38	0.000107464	0.00150647	1.63088	3.87309	0.847826	Psen2
Ace	Lhx1os	2.25147e-14	3.51753e-13	4.08942	7.63539	0.0136054	Cdc14b	5.38524e-12	9.20622e-11	1.97175	6.89503	0.0142857	Rcsd1	7.27603e-14	1.32319e-12	2.851	7.48279	0.0126582	Ssbp2	2.78167e-11	3.50552e-10	2.49232	6.65769	0	Tfpi	1.67161e-06	3.43067e-05	2.08322	4.78954	0	Mknk1	6.04976e-05	0.00099584	2.16277	4.01086	0	Gm11349	0.000443713	0.00717808	0.61597	3.51262	0	Phkg2	0.000107589	0.0015069	1.75901	3.87281	0	Gpr146
Acer2	Rab23	2.32914e-14	3.63533e-13	2.2047	7.63101	0.85034	Gm11196	5.43746e-12	9.28555e-11	0.952628	6.89366	0.464286	Sqle	7.99053e-14	1.44654e-12	2.40915	7.47048	0.886076	Svip	3.01189e-11	3.78668e-10	3.35029	6.64599	0.227273	Ndufaf5	1.67508e-06	3.43339e-05	1.49436	4.78913	0.337079	Cdc34b	6.15511e-05	0.00101006	0.959484	4.00678	0.162162	Frmd4a	0.000451001	0.00728635	1.0881	3.50829	0.246575	Yars2	0.00010834	0.00151345	1.57344	3.87111	0.0869565	4732416N19Rik
Acer3	Nefl	2.43471e-14	3.79638e-13	3.70005	7.6253	0.809524	Lrpap1	5.51672e-12	9.41084e-11	1.5718	6.8916	0.764286	Gale	8.00389e-14	1.44732e-12	2.6171	7.47026	0.860759	Eif3s6-ps2	3.05615e-11	3.83629e-10	0.932644	6.64384	0.787879	Rcbtb2	1.70138e-06	3.47834e-05	1.40141	4.786	0.921348	Agrn	6.29551e-05	0.0010253	1.67198	4.00145	0.621622	Mpl	0.000451774	0.00728635	1.06646	3.50783	0.753425	Zfp189	0.000108466	0.00151388	0.701018	3.87083	1	Skap2
Ache	Etv5	2.59855e-14	4.04002e-13	2.1138	7.61689	0	Emc8	5.59711e-12	9.53779e-11	1.28838	6.88955	0.0428571	Ywhab	8.23451e-14	1.48565e-12	0.843474	7.46652	0	Cox5b	3.07603e-11	3.85518e-10	0.79268	6.64288	0.621212	Gm2710	1.712e-06	3.4956e-05	0.500739	4.78475	0.314607	Cdc6	6.29551e-05	0.0010253	1.90437	4.00145	0.864865	Bcl2	0.000452549	0.00729148	0.80557	3.50738	0.205479	Il6ra	0.00010935	0.0015209	2.15893	3.86885	0.0652174	Clk3
Acin1	mt-Tl1	2.60872e-14	4.05189e-13	1.07201	7.61639	1	Phax	5.85228e-12	9.96199e-11	1.24876	6.8832	0.992857	Fam46a	8.48581e-14	1.52754e-12	2.99224	7.46256	1	Gpn3	3.11617e-11	3.90242e-10	1.7699	6.64097	0.984848	Gm35013	1.71556e-06	3.49838e-05	0.882642	4.78433	1	Rps2-ps13	6.31222e-05	0.0010253	0.959882	4.00082	1	Gm17066	0.000454103	0.00730177	0.795334	3.50646	1	Fdxr	0.000109731	0.00152354	2.06955	3.868	1	Arpc5
Ackr1	Ppfibp1	2.61893e-14	4.06379e-13	2.18912	7.61588	0.176871	Eif1a	5.87347e-12	9.9874e-11	1.00046	6.88269	0.121429	Arhgef9	8.99622e-14	1.61215e-12	2.64593	7.45486	0.139241	2700029M09Rik	3.16706e-11	3.96304e-10	1.568	6.63859	0.106061	Synj2bp	1.75697e-06	3.57371e-05	1.2596	4.77954	0.235955	2310009A05Rik	6.31222e-05	0.0010253	1.50391	4.00082	0.108108	Arhgap18	0.000458008	0.00735606	1.429	3.50418	0.273973	Atp5b	0.000112043	0.0015543	0.329795	3.86291	0.0217391	Rpl36a-ps3
Ackr2	Syndig1l	2.76602e-14	4.28787e-13	4.27623	7.60882	0	Nasp	6.03112e-12	1.02446e-10	0.959153	6.87891	0	Cenpj	9.20873e-14	1.64838e-12	2.67277	7.45178	0.0632911	Abcf2	3.23968e-11	4.0444e-10	1.62883	6.63524	0	Parl	1.79005e-06	3.63636e-05	1.27592	4.77579	0.0224719	Rps6-ps3	6.3795e-05	0.00103518	0.546304	3.99831	0.027027	Svil	0.000459579	0.00736757	1.09173	3.50327	0.0136986	Snx18	0.000115065	0.00159345	1.76336	3.85641	0	Runx1
Ackr3	Spats2	2.80223e-14	4.33978e-13	1.69625	7.60714	0.394558	Amotl1	6.13359e-12	1.04076e-10	2.31898	6.87651	0.35	Fyn	9.25491e-14	1.65479e-12	2.54136	7.45112	0.0506329	Hsph1	3.27129e-11	4.07432e-10	1.63743	6.63381	0.151515	Smim10l1	1.81996e-06	3.68773e-05	1.28478	4.77245	0.0224719	mt-Tt	6.39643e-05	0.00103687	1.15555	3.99769	0	Fbxo6	0.00046751	0.0074722	1.20145	3.49871	0	Atxn7	0.000115465	0.0015976	1.61714	3.85556	0	Ppp1r12a
Ackr4	Gpx7	2.92884e-14	4.5227e-13	2.27278	7.60143	0	Cct2	6.19292e-12	1.04971e-10	0.602715	6.87514	0.0142857	Sh3bp4	9.41047e-14	1.68073e-12	2.98634	7.44892	0	Gm4734	3.41183e-11	4.24273e-10	0.7059	6.6276	0.0151515	Chaf1a	1.83509e-06	3.71282e-05	1.49372	4.77079	0.011236	Selenbp1	6.43893e-05	0.00104059	2.02779	3.99612	0	Cdc123	0.00047638	0.00758146	0.645737	3.4937	0.0136986	Slc1a5	0.000116268	0.00160732	1.51501	3.85386	0	Ostf1
Acly	Zfp703	2.93646e-14	4.52572e-13	2.5549	7.60109	0.959184	Alpk3	6.31325e-12	1.06897e-10	2.38722	6.8724	0.971429	Slc38a6	9.53678e-14	1.70138e-12	2.68175	7.44716	0.987342	Gtpbp4	3.43397e-11	4.26694e-10	1.18505	6.62665	0.984848	Gm43188	1.84652e-06	3.71328e-05	1.54514	4.76953	0.977528	Bax	6.4817e-05	0.00104644	1.1105	3.99455	1	Wdfy3	0.00047801	0.00758687	1.25641	3.49279	1	Lmo4	0.000119673	0.00165153	1.35342	3.8468	0.978261	Ralgps2
Acmsd	Cited1	3.00593e-14	4.62831e-13	2.80704	7.59806	0.00680272	Dact3	6.72846e-12	1.13686e-10	2.8519	6.86331	0.0214286	Scpep1	9.6326e-14	1.71656e-12	3.22693	7.44584	0	Glipr2	3.70487e-11	4.58927e-10	2.3163	6.61542	0.257576	Lypla1	1.84652e-06	3.71328e-05	1.12635	4.76953	0.0898876	Tipin	6.6379e-05	0.0010695	1.04561	3.9889	0.243243	Dusp3	0.000492074	0.00777915	1.41054	3.48503	0.0273973	Mgat4a	0.000120922	0.00166444	1.76443	3.84425	0	Sugp2
Aco1	Mybl1	3.28325e-14	5.0359e-13	2.08728	7.58663	0.836735	Gm10481	6.82612e-12	1.15093e-10	0.623046	6.86125	0.885714	Rnf144a	9.85987e-14	1.7551e-12	2.75004	7.44277	0.898734	Yod1	3.94544e-11	4.8797e-10	2.33988	6.60611	0.530303	Eif2b2	1.84652e-06	3.71328e-05	1.20049	4.76953	0.820225	Rasa3	6.65547e-05	0.00107125	2.30023	3.98828	0.459459	Schip1	0.00050266	0.00792297	0.331373	3.47933	0.808219	1810043H04Rik	0.000123598	0.00169835	0.929566	3.83888	0.76087	Dennd4a
Aco2	Zfp808	3.3261e-14	5.09673e-13	2.46367	7.58495	0.959184	Cdk7	6.83432e-12	1.15109e-10	1.41233	6.86108	0.964286	Capns1	9.92576e-14	1.76486e-12	1.73586	7.44189	0.911392	Riok3	4.00955e-11	4.95514e-10	1.93445	6.60372	0.969697	Chtop	1.8561e-06	3.72701e-05	1.20327	4.76849	0.977528	Gm10039	6.69076e-05	0.00107368	0.672304	3.98702	1	Nsmaf	0.000509113	0.00800887	1.21194	3.47592	0.972603	Nab1	0.000124025	0.00170276	1.74517	3.83803	0.978261	Lamtor3
Acot1	Gm8935	3.58107e-14	5.4769e-13	1.57828	7.57537	0.129252	Sec61a1	7.00038e-12	1.17782e-10	0.926744	6.85765	0.157143	Sgpp1	1.03993e-13	1.84496e-12	2.51751	7.43573	0.0253165	Thra	4.09441e-11	5.0522e-10	2.89328	6.60062	0	Gpd1l	1.85802e-06	3.72701e-05	1.4492	4.76828	0.0337079	Rnf126	6.75292e-05	0.00108257	1.04122	3.98483	0.027027	Matr3	0.000509979	0.0080146	0.499358	3.47546	0	Gm15427	0.000124598	0.00170915	0.159925	3.8369	0	Oxct1
Acot10	Fbxo30	3.67976e-14	5.62247e-13	2.13083	7.57184	0.795918	Psmb6	7.18761e-12	1.20678e-10	0.486907	6.85387	0.778571	Nrep	1.17799e-13	2.07376e-12	3.40384	7.41923	0.860759	Crnkl1	4.10101e-11	5.05254e-10	2.0851	6.60038	0.484848	Gipc1	1.86187e-06	3.73004e-05	1.46827	4.76787	0.775281	Gm5513	6.76185e-05	0.00108291	0.977569	3.98451	0.540541	Tln1	0.000516958	0.00810832	1.0543	3.47181	0.808219	Vac14	0.000125895	0.00172546	1.55151	3.83435	0.869565	Psenen
Acot11	Etv1	3.71806e-14	5.67556e-13	3.11132	7.57049	0.136054	Hmgb1-ps6	7.32685e-12	1.22757e-10	0.60858	6.85113	0.0285714	Snx9	1.19572e-13	2.10034e-12	2.4836	7.41726	0.0632911	Hat1	4.16759e-11	5.12665e-10	1.20094	6.59799	0.287879	Fam198b	1.88122e-06	3.76409e-05	2.04407	4.76578	0.0786517	Gm13731	6.93357e-05	0.00110598	0.978784	3.97855	0.189189	Ccnj	0.000516958	0.00810832	1.41869	3.47181	0.123288	Ticam2	0.000126621	0.00173392	2.31407	3.83294	0.456522	Rab29
Acot13	Zfp369	3.84526e-14	5.85294e-13	1.869	7.56612	0.761905	Gm5803	7.50463e-12	1.25473e-10	0.759271	6.8477	0.792857	Pcgf5	1.27988e-13	2.2457e-12	2.79744	7.40824	0.544304	Nudt21	4.18104e-11	5.13923e-10	1.27696	6.59752	0.939394	Gm7964	1.92448e-06	3.84583e-05	0.558018	4.7612	0.94382	Rps16-ps2	7.10941e-05	0.00112951	0.368364	3.97259	0.918919	Cenph	0.000523138	0.00817314	1.06103	3.46862	0.739726	Gm11361	0.000128084	0.00174947	0.408822	3.83011	0.717391	Gm11478
Acot2	Fbxo5	3.92058e-14	5.9619e-13	1.60616	7.5636	0.891156	Amd1	7.77924e-12	1.29792e-10	1.38431	6.84256	0.85	Gm15899	1.38353e-13	2.42489e-12	1.55433	7.3979	0.822785	Gnl2	4.27633e-11	5.25232e-10	1.77859	6.59417	0.69697	AI314180	1.92846e-06	3.84896e-05	1.00069	4.76078	0.977528	St3gal2	7.13756e-05	0.00113286	1.85077	3.97165	0.972973	Slc16a4	0.000539347	0.00839352	1.36153	3.46041	0.90411	Acot11	0.000128084	0.00174947	2.74215	3.83011	0.826087	Xpnpep1
Acot6	Cenpf	3.92566e-14	5.96393e-13	1.51459	7.56343	0.0272109	Sigmar1	7.80724e-12	1.30123e-10	1.38635	6.84204	0.0214286	Tbc1d9b	1.48065e-13	2.58943e-12	2.82846	7.38889	0.0126582	Slc25a38	4.44465e-11	5.45067e-10	2.60732	6.58844	0	Ranbp2	1.97684e-06	3.94059e-05	0.900854	4.75578	0.011236	Fam110c	7.31828e-05	0.00115809	2.47602	3.96569	0	Eif2s2	0.000543932	0.00845663	0.354597	3.45813	0.0136986	Gm5697	0.00013046	0.00177432	0.91003	3.82559	0	Atl2
Acot7	Igsf11	4.05983e-14	6.15022e-13	1.77681	7.55906	0.44898	Gm12565	7.8166e-12	1.30143e-10	0.818428	6.84187	0.521429	App	1.61617e-13	2.81718e-12	2.76367	7.37723	0.962025	Gm5850	4.58985e-11	5.62442e-10	0.701739	6.58367	0.575758	Pdgfd	2.00766e-06	3.99705e-05	1.3526	4.75265	0.921348	Smim4	7.31828e-05	0.00115809	1.277	3.96569	0.621622	Gm8844	0.000548553	0.00852018	0.71902	3.45585	0.945205	Irak1	0.000131663	0.00178612	1.21004	3.82333	0.913043	Gm14278
Acot8	Gm19807	4.19852e-14	6.35429e-13	0.943578	7.55469	0.360544	Cnn3	8.21955e-12	1.3671e-10	1.85415	6.83467	0.357143	Gm12543	1.76677e-13	3.06965e-12	1.21048	7.36535	0.329114	Itpa	4.7397e-11	5.80359e-10	1.21704	6.57889	0.318182	Tcerg1	2.01388e-06	4.00444e-05	0.79054	4.75203	0.47191	Rpsa-ps9	7.33756e-05	0.00115999	0.367527	3.96507	0.351351	Gm5276	0.00055321	0.00858417	0.49132	3.45357	0.30137	Rps25	0.000131965	0.00178719	0.40063	3.82276	0.586957	Gm13509
Acot9	Prpf39	4.36434e-14	6.58652e-13	1.25036	7.54965	0.85034	Epas1	8.5606e-12	1.42086e-10	1.86808	6.82884	0.864286	RP23-413C19.2	1.7991e-13	3.11565e-12	2.13247	7.36294	0.936709	Smu1	4.78558e-11	5.85527e-10	1.35889	6.57746	0.530303	Il15	2.0516e-06	4.07436e-05	1.51723	4.74827	0.797753	Gcdh	7.37625e-05	0.0011638	1.84491	3.96381	0.621622	Gulp1	0.000555084	0.00859653	1.18241	3.45266	0.863014	Trp53	0.000133182	0.00180213	0.263853	3.8205	0.869565	Tspo
Acox1	Pcgf6	4.54831e-14	6.85121e-13	2.06324	7.54427	0.394558	4930526A20Rik	8.60162e-12	1.42619e-10	1.45932	6.82815	0.521429	Hhex	1.85631e-13	3.20777e-12	2.88569	7.35876	0.797468	Gm20594	4.87082e-11	5.9459e-10	1.33773	6.57483	0.363636	Hmgn5	2.07711e-06	4.11991e-05	1.18841	4.74577	0.797753	Rpl21-ps7	7.49348e-05	0.0011788	0.725149	3.96005	0.594595	Gm13136	0.000556963	0.00861727	0.661769	3.45175	0.739726	Pigb	0.000133487	0.00180321	1.77414	3.81993	0.826087	Sirt7
Acox3	Zfp184	4.59548e-14	6.91574e-13	2.70671	7.54292	0.0952381	Myl12b	8.68425e-12	1.43691e-10	0.900613	6.82678	0.0928571	Cobll1	1.87167e-13	3.2308e-12	2.54536	7.35766	0.0506329	Slc11a2	5.02157e-11	6.12056e-10	2.6901	6.57029	0.0454545	Svil	2.0814e-06	4.12328e-05	1.35378	4.74536	0.134831	Psmb4	7.49348e-05	0.0011788	0.883084	3.96005	0.135135	Nfatc1	0.000562636	0.00868821	1.30285	3.44901	0.123288	Glb1	0.000135646	0.00182773	1.82619	3.81598	0.304348	Rpl13a
Acp1	Eif3m	5.01634e-14	7.50665e-13	0.84154	7.53149	0.993197	Oaz1	8.95819e-12	1.4807e-10	0.438944	6.82232	0.985714	Fam102a	1.95031e-13	3.36291e-12	2.67249	7.35216	0.987342	Srrt	5.20183e-11	6.32097e-10	1.63747	6.56504	1	Gm7935	2.08569e-06	4.12666e-05	0.942431	4.74494	1	Tubb4b-ps2	7.59252e-05	0.00119203	0.844318	3.95691	1	Fcgr3	0.000570284	0.00878932	1.56107	3.44537	0.958904	Arrb2	0.000135646	0.00182773	1.36719	3.81598	0.934783	Zbtb38
Acp2	Colec12	5.20715e-14	7.78489e-13	2.22339	7.52662	0.70068	Gstp1	9.21856e-12	1.52059e-10	0.718708	6.8182	0.642857	Exoc3l2	2.06589e-13	3.55837e-12	2.43824	7.34446	0.607595	Etfa	5.2605e-11	6.38741e-10	1.34109	6.56337	0.378788	Alg10b	2.10294e-06	4.15564e-05	1.6233	4.74327	0.550562	Gltscr2	7.63248e-05	0.00119713	1.25228	3.95566	0.324324	Nhsl1	0.000571729	0.00880309	1.18599	3.44468	0.561644	Lrrc8d	0.000136269	0.00183457	1.48301	3.81484	0.543478	Serpinb2
Acp5	Frem1	5.33602e-14	7.97008e-13	2.49455	7.52342	0.047619	Cxxc4	9.54308e-12	1.57249e-10	2.92235	6.81323	0.0857143	Il6st	2.16318e-13	3.70595e-12	2.66718	7.3383	0.0126582	Timm10	5.62636e-11	6.82127e-10	1.50332	6.55334	1	Gm43655	2.15108e-06	4.24028e-05	0.528255	4.73869	0.134831	Gm12460	7.68272e-05	0.00120383	1.20414	3.95409	0.594595	Gm13339	0.000580959	0.00891939	0.54366	3.44035	0.178082	Herc6	0.000136894	0.00183989	1.43148	3.81371	0.173913	Shkbp1
Acp6	Spint2	5.5459e-14	8.26039e-13	2.10092	7.51838	0.442177	Gm16200	9.78504e-12	1.6107e-10	0.589443	6.80963	0.542857	Slc9a3r2	2.20986e-13	3.78187e-12	2.83431	7.33544	0.367089	Ddx21	5.67154e-11	6.87083e-10	1.25179	6.55215	0.560606	Heph	2.15995e-06	4.25251e-05	2.0776	4.73785	0.853933	Fam160b2	7.83529e-05	0.00122413	1.6084	3.94938	0.513514	Fam84b	0.00058292	0.00893232	1.37393	3.43944	0.69863	Mrps34	0.000139742	0.00187659	1.27359	3.80862	0.869565	Flt3l
Acrbp	Ppip5k2	5.94433e-14	8.83734e-13	1.61571	7.5093	0.217687	Pawr	1.07887e-11	1.77226e-10	2.18824	6.79557	0.0857143	Samsn1	2.27241e-13	3.88475e-12	3.1724	7.33171	0.0379747	Xrcc5	5.89339e-11	7.13418e-10	2.57301	6.54642	0	AI504432	2.23444e-06	4.38836e-05	2.08618	4.73097	0.0561798	Rpl36al	7.85585e-05	0.00122614	0.477311	3.94876	0.162162	Cenpe	0.000583902	0.0089388	0.955308	3.43898	0.0821918	Rassf5	0.000139902	0.00187716	2.10953	3.80834	0.0652174	Mrpl57
Acsbg1	Gm13251	6.40363e-14	9.50249e-13	1.71492	7.49955	0.047619	Gm13394	1.08144e-11	1.77466e-10	0.690715	6.79522	0.00714286	Mbnl2	2.28363e-13	3.89975e-12	2.47705	7.33105	0.0126582	Eif4g2	5.96921e-11	7.22048e-10	0.643458	6.54451	0	RP23-136A14.1	2.28313e-06	4.47298e-05	0.690408	4.7266	0.0224719	Gm12174	7.9386e-05	0.00123785	0.415022	3.94625	0.0540541	Gart	0.000587848	0.00899059	1.03915	3.43716	0.0547945	Gm10263	0.000145275	0.00194272	0.268885	3.79901	0.0652174	Tsc22d4
Acsf3	Gm17060	6.53636e-14	9.69044e-13	0.869743	7.49686	0.306122	Mgarp	1.10484e-11	1.81119e-10	2.66219	6.79214	0.185714	Ndel1	2.32904e-13	3.96881e-12	2.40263	7.32841	0.405063	Gm26316	6.0267e-11	7.279e-10	1.69627	6.54307	0.378788	Gm3436	2.28313e-06	4.47298e-05	1.1172	4.7266	0.325843	Cnbp	7.98028e-05	0.00124071	0.554974	3.94499	0.378378	Etf1	0.000590824	0.00902745	0.68895	3.43579	0.342466	Pstpip2	0.000146439	0.00195665	2.08668	3.79703	0.413043	Tex2
Acsl1	Plekhg2	6.56996e-14	9.73122e-13	1.55668	7.49619	0.367347	Pard6g	1.11011e-11	1.81796e-10	2.41339	6.79145	0.342857	Tnc	2.32904e-13	3.96881e-12	5.17809	7.32841	0.316456	Ndufa4	6.04598e-11	7.29677e-10	0.492264	6.5426	0.363636	Immp1l	2.28782e-06	4.47667e-05	0.954813	4.72618	0.696629	Gm13675	7.98028e-05	0.00124071	0.733568	3.94499	0.648649	Gm3150	0.00059732	0.00910927	0.346782	3.43283	0.794521	Rnf114	0.000147109	0.00196395	1.61505	3.7959	0.847826	8030474K03Rik
Acsl3	Amotl1	6.88013e-14	1.01812e-12	2.69994	7.49014	0.768707	Higd1a	1.11275e-11	1.82042e-10	0.750383	6.79111	0.807143	Luzp1	2.38314e-13	4.05668e-12	2.39666	7.32533	0.708861	Ddx27	6.18267e-11	7.43923e-10	1.59986	6.53925	0.5	Pfn1	2.30667e-06	4.50803e-05	0.567851	4.72451	0.595506	Rpl34-ps1	8.02217e-05	0.0012448	0.396852	3.94374	0.432432	Rhof	0.000601856	0.00916969	1.82753	3.43078	0.465753	Zfos1	0.000147949	0.00197187	1.02245	3.79449	0.304348	Exoc3l4
Acsl4	Fzd10	7.05862e-14	1.0426e-12	2.39623	7.48678	0.931973	Cnksr2	1.14359e-11	1.86705e-10	2.7577	6.78716	0.892857	Bend4	2.39883e-13	4.07903e-12	2.19809	7.32445	1	Gm6565	6.19254e-11	7.44551e-10	1.17263	6.53902	0.727273	Sarnp	2.31853e-06	4.52567e-05	0.521787	4.72347	1	Gm7560	8.23474e-05	0.00127407	0.930918	3.93746	0.891892	Iars	0.000606933	0.00921189	0.890096	3.4285	0.986301	8030474K03Rik	0.000149474	0.00198887	2.33637	3.79194	0.934783	Gm13675
Acsl5	Col1a1	7.07672e-14	1.04334e-12	2.15473	7.48644	0.44898	Popdc2	1.29228e-11	2.10335e-10	3.03058	6.7695	0.614286	Notch4	2.44649e-13	4.15123e-12	3.0601	7.32181	0.873418	Eif3k	6.26212e-11	7.5122e-10	0.816098	6.53734	0.666667	Gm5841	2.36897e-06	4.61848e-05	1.13095	4.71909	0.988764	Gm10053	8.27789e-05	0.00127951	0.67402	3.93621	0.972973	A230046K03Rik	0.00061514	0.00931873	0.983614	3.42485	0.849315	Xkr8	0.000149644	0.00198948	1.81446	3.79166	1	Shroom4
Acsl6	Smn1	7.07672e-14	1.04334e-12	1.12329	7.48644	0.0952381	Rps10-ps1	1.31079e-11	2.12913e-10	0.453341	6.76744	0.0714286	Ifnar1	2.46662e-13	4.18095e-12	2.55689	7.32071	0	Gm5611	6.40358e-11	7.67613e-10	0.695892	6.534	0	2500004C02Rik	2.38847e-06	4.64514e-05	2.01026	4.71743	0.011236	Gm17066	8.29955e-05	0.00128161	1.02628	3.93558	0	Ndufa8	0.000619282	0.00937259	0.526893	3.42303	0	Gm11353	0.00015067	0.00199647	0.282402	3.78996	0	Ncoa4
Acss1	Mapk7	7.64136e-14	1.12555e-12	1.89784	7.47635	0	Id2	1.3454e-11	2.18313e-10	2.18443	6.76367	0	Rapgef2	2.52386e-13	4.27344e-12	2.50632	7.31763	0.0126582	Gm15285	6.44457e-11	7.71368e-10	1.38669	6.53305	0.242424	Zfp930	2.41305e-06	4.68634e-05	1.91817	4.71534	0.0337079	Rps9	8.3867e-05	0.00129257	0.363442	3.93307	0.216216	Gm14567	0.000621884	0.00940306	0.533939	3.42189	0	Eif5a	0.00015067	0.00199647	0.290539	3.78996	0.23913	Ywhah
Acss2	Yme1l1	8.29248e-14	1.22033e-12	0.873936	7.46559	0.108844	Spats2l	1.41397e-11	2.28975e-10	1.98629	6.75647	0.107143	Gm29397	2.60364e-13	4.39453e-12	2.73521	7.31345	0.0253165	Gm6123	6.46516e-11	7.73253e-10	1.36964	6.53257	0.136364	Hspa9-ps1	2.41552e-06	4.68634e-05	0.77394	4.71513	0.0898876	Mob3c	8.56362e-05	0.00131603	1.93218	3.92805	0.27027	Cdc42bpb	0.000623973	0.00942572	1.06017	3.42097	0.150685	Gimap5	0.00015067	0.00199647	1.74811	3.78996	0.152174	Naga
Acta1	Amd-ps3	8.55045e-14	1.25483e-12	1.24176	7.46156	0.619048	Sdk2	1.45468e-11	2.35329e-10	4.67309	6.75235	0.728571	Ankrd50	2.64662e-13	4.45295e-12	2.56863	7.31125	0.962025	Sars	6.48581e-11	7.75142e-10	1.21585	6.53209	0.545455	Rtca	2.47051e-06	4.78141e-05	1.27818	4.71055	0.662921	Cisd1	8.60839e-05	0.00132037	1.12195	3.9268	0.918919	Cse1l	0.000630807	0.00951995	0.855837	3.41801	0.780822	Cst3	0.000151357	0.00200226	1.0557	3.78883	0.847826	Rab4b
Acta2	Gm13154	8.82757e-14	1.2943e-12	2.16117	7.45736	0.272109	Rpl31-ps10	1.5251e-11	2.45973e-10	0.739379	6.74549	0.757143	Arrdc3	2.8628e-13	4.8015e-12	2.94431	7.3007	0.341772	Sdhd	6.71731e-11	8.01011e-10	1.18485	6.52684	0.0151515	Rpl27	2.53965e-06	4.89741e-05	0.515927	4.70492	0.11236	Ndufab1	8.78972e-05	0.00134559	0.875821	3.92178	0.189189	Plaa	0.000633985	0.00955887	0.828156	3.41664	0.178082	Khk	0.000153263	0.00202077	1.73118	3.78572	0.195652	Rpsa-ps12
Actb	Zfp317	8.91809e-14	1.30638e-12	1.89079	7.45601	1	Gm20568	1.57451e-11	2.53685e-10	0.582004	6.74086	1	Tmem109	2.8628e-13	4.8015e-12	2.49372	7.3007	1	Pcna	6.78184e-11	8.08102e-10	0.915715	6.5254	1	Casp2	2.60266e-06	5.01286e-05	1.72251	4.69992	1	Gm6525	8.88173e-05	0.00135838	1.22977	3.91927	1	6430511E19Rik	0.000645764	0.00970896	0.888257	3.41163	1	Txnrd2	0.000154137	0.00203062	1.4969	3.78431	1	Prodh
Actc1	Zcchc14	8.98659e-14	1.3152e-12	2.09266	7.455	0.238095	Rps13-ps2	1.62165e-11	2.60754e-10	0.349887	6.73657	0.285714	Oaz2	2.92906e-13	4.8972e-12	2.31214	7.29762	0.0126582	Gm13408	6.82519e-11	8.12661e-10	0.562733	6.52445	0	Gm15697	2.64549e-06	5.08922e-05	1.59971	4.69658	0.0224719	Ddah1	8.92807e-05	0.0013638	2.53377	3.91802	0.0540541	Zfp507	0.000645764	0.00970896	1.26526	3.41163	0.0547945	Gm14490	0.000155015	0.00203882	1.00475	3.78289	0.0434783	Ech1
Actg-ps1	Agap1	9.98883e-14	1.45921e-12	1.99209	7.44105	1	Col5a1	1.66821e-11	2.67971e-10	2.27236	6.73246	0.978571	Magi1	3.00663e-13	5.02163e-12	2.38152	7.2941	0.974684	Psme3	7.02367e-11	8.3567e-10	1.64824	6.52015	0.954545	Dapp1	2.65089e-06	5.09348e-05	2.08152	4.69617	1	Zfp367	8.93969e-05	0.0013638	2.03003	3.9177	1	Arl5a	0.000646845	0.00971606	1.04618	3.41117	0.972603	Emid1	0.000156253	0.00205172	2.15927	3.78091	0.869565	Sh3bgrl3
Actg1	Arpp19	1.00398e-13	1.46532e-12	0.826863	7.44038	1	Ankrd6	1.73641e-11	2.78366e-10	2.7271	6.72663	1	Pmp22	3.02633e-13	5.04399e-12	3.97911	7.29322	1	Uqcrb	7.11368e-11	8.45749e-10	0.671494	6.51824	1	Gtf2a2	2.66173e-06	5.10815e-05	0.739274	4.69533	1	Sub1	8.95133e-05	0.0013638	0.437838	3.91739	1	Arhgap23	0.000655553	0.00980995	1.02126	3.40752	1	Gm15544	0.000156431	0.00205237	0.944138	3.78063	1	Gm11836
Actg2	Etl4	1.06719e-13	1.55331e-12	2.31742	7.43231	0.0748299	Kcnab1	1.7778e-11	2.84715e-10	2.61997	6.7232	0.185714	Ppp1r2-ps4	3.137e-13	5.21755e-12	2.06771	7.28838	0.0379747	Nmd3	7.18192e-11	8.53227e-10	1.66538	6.51681	0	Gm6365	2.72764e-06	5.22209e-05	1.36098	4.69033	0	Rps19-ps1	9.04494e-05	0.00137674	0.480115	3.91488	0	Slc18a2	0.00066105	0.00987371	1.40229	3.40524	0.0136986	Syce2	0.000158757	0.00207946	1.32016	3.77696	0.0217391	Bscl2
Actl6a	Rab11fip4	1.07263e-13	1.55981e-12	3.43202	7.43164	0.986395	Fbln2	1.82874e-11	2.9258e-10	2.55047	6.71908	0.992857	Uvrag	3.14725e-13	5.22916e-12	2.48544	7.28794	0.962025	Hist1h2ae	7.29709e-11	8.65622e-10	1.83171	6.51442	0.984848	Gpd2	2.74996e-06	5.25851e-05	1.44708	4.68866	0.988764	Bnip3l-ps	9.06848e-05	0.00137901	1.02225	3.91425	1	Tspan32	0.000662155	0.00988096	1.63974	3.40479	1	Ptpn22	0.000158757	0.00207946	2.42047	3.77696	1	Optn
Actn1	Cgnl1	1.07536e-13	1.56235e-12	2.58451	7.4313	1	2310022B05Rik	1.90112e-11	3.03552e-10	1.61788	6.71342	1	Gm8894	3.31589e-13	5.48651e-12	0.953034	7.2809	1	Gm8396	7.32034e-11	8.67735e-10	1.1893	6.51394	0.818182	Fer	2.77245e-06	5.29518e-05	1.65041	4.687	1	Tuba1c	9.18708e-05	0.00139572	0.787407	3.91112	0.945946	Gpbp1l1	0.000664924	0.00991302	0.607415	3.40365	1	Gm14303	0.000160932	0.00210624	0.336372	3.77356	0.956522	Chmp2a
Actn4	Rbms2	1.16053e-13	1.67998e-12	2.26459	7.42121	0.986395	Chn1	1.9236e-11	3.06529e-10	2.04014	6.71171	0.992857	Fndc3a	3.38139e-13	5.57755e-12	2.43976	7.27827	1	Larp4b	7.50897e-11	8.88116e-10	1.04117	6.51012	1	Btk	2.78943e-06	5.32125e-05	1.69922	4.68575	0.988764	Chchd3	9.25894e-05	0.0014053	1.01225	3.90923	1	Hk1	0.000668261	0.0099525	1.22856	3.40228	1	Ccdc88c	0.000161115	0.0021069	1.95581	3.77328	1	Cox8a
Actr10	Lrrc8a	1.18735e-13	1.71724e-12	1.08789	7.41819	0.959184	Fn1	2.09089e-11	3.32192e-10	2.73531	6.69953	0.985714	Gimap1os	3.38139e-13	5.57755e-12	2.78196	7.27827	0.987342	Ebna1bp2	7.65355e-11	9.03878e-10	1.13589	6.50726	0.909091	Zfp934	2.83521e-06	5.39569e-05	1.05944	4.68241	0.977528	Vwf	9.27097e-05	0.00140579	2.28623	3.90892	1	Ddx23	0.000669936	0.00995984	0.711091	3.4016	0.958904	Gm9800	0.000161664	0.00211235	0.344867	3.77243	0.913043	Tonsl
Actr1a	Nono	1.19036e-13	1.72005e-12	0.731128	7.41785	0.904762	Eif4ebp1	2.12552e-11	3.37358e-10	0.87819	6.69713	0.964286	Cmtm8	3.41462e-13	5.62654e-12	2.57056	7.27695	0.962025	Gm17257	7.67791e-11	9.06084e-10	1.05459	6.50678	0.909091	Pcbp1	2.90524e-06	5.52238e-05	0.449927	4.67741	0.955056	Nupl2	9.37989e-05	0.00141826	1.88049	3.9061	0.945946	Acat2	0.000672174	0.00998382	0.957644	3.40068	0.972603	Gm37423	0.000162031	0.00211368	1.62417	3.77187	0.934783	Arhgef3
Actr1b	Rassf7	1.25231e-13	1.80793e-12	2.43435	7.41113	0.945578	Rbm15b	2.38973e-11	3.77417e-10	1.78581	6.67998	0.964286	Camsap2	3.48203e-13	5.72581e-12	2.92471	7.27431	0.949367	2010107E04Rik	7.82567e-11	9.2284e-10	0.712056	6.50391	0.833333	Gm13147	2.92301e-06	5.54954e-05	1.17449	4.67616	0.955056	Swi5	9.37989e-05	0.00141826	1.12215	3.9061	0.864865	Rap2a	0.000696103	0.0102819	1.30214	3.39111	0.917808	Gm15710	0.000166495	0.00216308	0.424849	3.76508	0.934783	Rps11-ps3
Actr2	Mif	1.35122e-13	1.9472e-12	0.657932	7.40104	1	Dvl3	2.40657e-11	3.797e-10	1.35319	6.67895	1	Zbtb46	3.56234e-13	5.85184e-12	2.87245	7.27123	1	Gm6767	8.00157e-11	9.42191e-10	0.632071	6.50057	1	Dnajc9	2.93491e-06	5.56552e-05	1.23348	4.67532	1	Flad1	9.42869e-05	0.00142295	1.86704	3.90484	1	Dock6	0.000696103	0.0102819	1.31988	3.39111	1	Lactb	0.000167629	0.00217251	1.85103	3.76338	1	Fam195b
Actr3	Ypel3	1.40352e-13	2.02074e-12	2.91448	7.396	1	Ift81	2.49834e-11	3.93791e-10	2.17617	6.67346	1	Zfp9	3.78343e-13	6.1959e-12	2.69844	7.26309	1	Alkbh8	8.25959e-11	9.71856e-10	2.29542	6.4958	1	Gm6395	3.00729e-06	5.69602e-05	0.839112	4.67032	1	Nptn	9.47773e-05	0.001429	1.39086	3.90359	1	Gm37201	0.00070954	0.0104407	0.584776	3.38587	1	Man2b1	0.000170111	0.00220111	1.83323	3.75971	1	Arl5c
Actr3b	Gm15946	1.4178e-13	2.03946e-12	0.976532	7.39465	0.14966	Gpx8	2.51887e-11	3.96635e-10	1.99634	6.67226	0.128571	Ano6	3.91485e-13	6.39146e-12	2.47804	7.25847	0	Tmcc1	8.41828e-11	9.89799e-10	0.606333	6.49293	0.0151515	Gm15361	3.0596e-06	5.77454e-05	0.838445	4.66678	0.0898876	Exosc3	9.57652e-05	0.00144117	1.42281	3.90108	0.027027	Parn	0.000714864	0.0105007	1.17678	3.38381	0.0821918	Hist1h4i	0.000171075	0.00220465	1.42421	3.75829	0.0217391	Prr5l
Actr5	Zfp280c	1.44678e-13	2.07741e-12	1.9044	7.39196	0.312925	Gigyf1	2.57543e-11	4.04742e-10	1.02702	6.66901	0.357143	Bahcc1	4.03762e-13	6.57843e-12	2.65752	7.25429	0.202532	Mrpl19	8.89836e-11	1.04548e-09	1.72885	6.48457	0.181818	Sec61b	3.06892e-06	5.78433e-05	0.461777	4.66615	0.314607	Pdhb	9.57652e-05	0.00144117	1.07605	3.90108	0.513514	Lig4	0.000717837	0.0105347	1.02007	3.38267	0.315068	5430427O19Rik	0.00017185	0.00221285	3.25663	3.75716	0.391304	Rpl6
Actr6	Melk	1.44678e-13	2.07741e-12	1.86444	7.39196	0.918367	Gm14287	2.63015e-11	4.12936e-10	0.6974	6.66592	0.885714	Ppp1r2-ps2	4.05734e-13	6.60383e-12	1.90297	7.25363	0.632911	Ghitm	8.91247e-11	1.04636e-09	1.03557	6.48433	0.787879	Gm13034	3.07203e-06	5.78433e-05	0.853996	4.66594	0.876404	BC003965	9.65126e-05	0.00144969	1.58467	3.8992	0.675676	Ampd2	0.000719627	0.0105512	1.21466	3.38199	0.780822	Zfp51	0.000173018	0.0022261	0.657915	3.75547	0.826087	Fhl2
Actr8	Mgarp	1.4578e-13	2.09135e-12	2.91113	7.39095	0.748299	Fubp3	2.73664e-11	4.29233e-10	0.834178	6.66009	0.835714	Plxnc1	4.1372e-13	6.72695e-12	2.75715	7.25099	0.582278	Eif2a	9.02608e-11	1.05815e-09	1.43012	6.48242	0.818182	Ncapg2	3.08451e-06	5.801e-05	1.36535	4.66511	0.764045	Ufsp1	9.66377e-05	0.0014502	2.1549	3.89888	0.810811	Cnot6l	0.000726224	0.0106382	1.10416	3.37948	0.726027	Stxbp2	0.000173409	0.00222754	1.47837	3.7549	0.717391	Inf2
Acvr1	Sulf2	1.48759e-13	2.13026e-12	2.08451	7.38826	0.326531	Gm11598	2.84071e-11	4.45119e-10	0.543055	6.6546	0.364286	Kank1	4.16416e-13	6.7639e-12	2.76036	7.25012	0.848101	Gm5511	9.02608e-11	1.05815e-09	1.15682	6.48242	0.030303	Gm5874	3.09391e-06	5.81182e-05	1.15562	4.66448	0.258427	Gm5778	9.80238e-05	0.00146962	0.597289	3.89543	0.0540541	Gm13007	0.000729241	0.0106628	0.612203	3.37834	0.383562	Nme1	0.000173801	0.00222899	0.413494	3.75434	0.0652174	Ndufb7
Acvr1b	Dkk1	1.51032e-13	2.15894e-12	5.4182	7.38625	0.659864	Mid1ip1	2.98668e-11	4.66162e-10	1.84122	6.64723	0.642857	Phxr4	4.31555e-13	6.99557e-12	3.06521	7.24528	0.582278	Nucks1	9.52493e-11	1.11417e-09	1.03563	6.47431	0.212121	Snrpa1	3.12542e-06	5.86411e-05	0.735551	4.6624	0.741573	Slc43a3	9.84051e-05	0.00147395	2.15923	3.89449	0.378378	Phip	0.000731663	0.0106884	0.861348	3.37743	0.534247	Wdr46	0.000173801	0.00222899	1.47413	3.75434	0.652174	Arhgef2
Acvr2a	Fst	1.51032e-13	2.15894e-12	5.43547	7.38625	0.727891	Plod2	3.06775e-11	4.7788e-10	2.07307	6.64328	0.492857	Fam221b	4.37193e-13	7.07978e-12	0.540883	7.24352	0.43038	Rps17	9.79984e-11	1.14465e-09	0.546657	6.47001	0.19697	Hacd3	3.13811e-06	5.88101e-05	1.41809	4.66157	0.41573	Itpa-ps1	9.90437e-05	0.00148074	1.17001	3.89292	0.243243	Slc25a3	0.000732877	0.0106964	0.361667	3.37697	0.246575	Nceh1	0.000174194	0.00223223	1.25107	3.75377	0.152174	Cpt1a
Acvr2b	Gm12335	1.58859e-13	2.26879e-12	0.903557	7.37952	0.795918	Nebl	3.09645e-11	4.81881e-10	2.68317	6.64191	0.742857	Frmd4b	4.58987e-13	7.3952e-12	2.75166	7.23692	0.278481	St3gal2	9.90883e-11	1.15654e-09	2.43612	6.46834	0.30303	Gm5786	3.20555e-06	5.98631e-05	0.760256	4.65719	0.359551	Syce2	9.90437e-05	0.00148074	1.64967	3.89292	0.135135	Sod2	0.000751312	0.0109156	0.752785	3.37014	0.287671	Ripk1	0.000176967	0.00226413	1.63954	3.74981	0.195652	Gtf2e2
Acvrl1	Ice2	1.60878e-13	2.29556e-12	2.06958	7.37784	0.156463	Eif4a3	3.30482e-11	5.12312e-10	0.65011	6.63231	0.307143	Tgfbrap1	4.70281e-13	7.56953e-12	2.26262	7.23362	0.911392	Mrpl20	9.9559e-11	1.16118e-09	1.0446	6.46762	0	Chchd7	3.22181e-06	6.00965e-05	0.985982	4.65615	0.123596	Gm6768	9.98151e-05	0.00148809	1.54047	3.89104	0	Eif5al3-ps	0.000756925	0.0109871	0.542073	3.36808	0.328767	Akt1	0.000178168	0.00227221	1.61757	3.74812	0	Tex9
Acy1	Sigmar1	1.62101e-13	2.31095e-12	1.44814	7.37683	0.632653	Rnf44	3.31251e-11	5.13006e-10	1.4012	6.63196	0.6	Ppfibp1	4.97704e-13	7.99481e-12	2.72555	7.22592	0.21519	Fbxo7	1.00825e-10	1.17509e-09	2.86297	6.46571	0.409091	Dtwd2	3.24799e-06	6.05142e-05	1.53096	4.65448	0.58427	Ly6g6f	0.000100853	0.00150216	2.46861	3.88853	0.27027	Gm14131	0.00076069	0.0110317	0.654586	3.36672	0.438356	Cdk10	0.000179377	0.0022858	1.62448	3.74642	0.608696	Gm14148
Acy3	Afap1	1.64159e-13	2.33821e-12	2.36601	7.37515	0.0816327	Mirg	3.39039e-11	5.23543e-10	2.38679	6.62853	0.0928571	Gm6517	5.19927e-13	8.34339e-12	0.979518	7.21999	0.316456	Trib3	1.03078e-10	1.1996e-09	4.07184	6.46237	0.0454545	Nt5c3	3.26116e-06	6.06887e-05	1.35066	4.65365	0.247191	A430005L14Rik	0.000101244	0.00150659	1.02764	3.88759	0.108108	Gm20657	0.000767636	0.0111123	0.61166	3.36421	0.136986	Cox4i1	0.000181408	0.00230433	0.3628	3.74359	0.434783	Gm15657
Acyp1	mt-Tn	1.6499e-13	2.34585e-12	1.65276	7.37448	0.721088	Rpl7a-ps7	3.47005e-11	5.35327e-10	0.627183	6.6251	0.714286	Lrrtm2	5.29257e-13	8.48459e-12	2.67331	7.21757	0.367089	Gm14857	1.03895e-10	1.20822e-09	1.19963	6.46117	0.787879	Tarsl2	3.34124e-06	6.19623e-05	1.96788	4.64864	0.853933	Gclm	0.000101637	0.00151103	1.85917	3.88665	0.918919	Slc16a7	0.000767636	0.0111123	0.875337	3.36421	0.726027	Rpl36-ps3	0.000183875	0.00232825	0.317089	3.7402	0.673913	Tubb4b
Acyp2	Eno1	1.66664e-13	2.36754e-12	0.606172	7.37313	0.306122	Grsf1	3.81627e-11	5.87602e-10	1.66705	6.61104	0.335714	Gm37060	5.61864e-13	8.98026e-12	2.9513	7.20943	0.265823	Naa25	1.04718e-10	1.21602e-09	1.79073	6.45998	0.272727	Rbfa	3.4163e-06	6.32075e-05	1.32617	4.64406	0.314607	Snrnp25	0.0001019	0.00151353	1.37054	3.88602	0.324324	Bcl2l1	0.000776561	0.0111807	1.50366	3.36102	0.205479	Slc25a23	0.000183875	0.00232825	1.71702	3.7402	0.0434783	Arpp21
Ada	Glmn	1.75286e-13	2.48339e-12	1.86843	7.36641	0.442177	Ptov1	3.88316e-11	5.97325e-10	1.52748	6.60847	0.3	Sec61b	6.04187e-13	9.63741e-12	0.7011	7.19953	0.0379747	Ecsit	1.10312e-10	1.27819e-09	2.24375	6.4521	0.166667	Gm8396	3.43012e-06	6.33898e-05	0.696218	4.64323	0.393258	Pcbp1	0.000102428	0.00151995	0.596759	3.88477	0.297297	Fmnl3	0.000780416	0.0112159	0.898359	3.35965	0.219178	B430212C06Rik	0.000184082	0.00232903	2.08207	3.73992	0.673913	Mrpl33
Adal	P4ha2	1.78181e-13	2.52218e-12	2.72749	7.36422	0.455782	Map1b	3.89667e-11	5.98828e-10	2.46397	6.60795	0.4	Gm17087	6.17981e-13	9.84761e-12	0.846526	7.19646	0.240506	Sec61g	1.15832e-10	1.33924e-09	0.949554	6.4447	0.545455	Tmem180	3.49298e-06	6.44024e-05	1.65133	4.63947	0.483146	Lyl1	0.000102693	0.00152246	1.77471	3.88414	0.459459	Pkn1	0.000780416	0.0112159	1.06167	3.35965	0.39726	Uck1	0.000184704	0.00233505	1.51863	3.73907	0.434783	Cope
Adam10	Gm3788	1.78406e-13	2.52312e-12	0.789039	7.36406	0.993197	Mrps18b	3.90571e-11	5.99639e-10	1.01187	6.60761	0.985714	Fhl3	6.38225e-13	1.01298e-11	1.47077	7.19206	1	Hsp90ab1	1.173e-10	1.35425e-09	0.376377	6.44279	1	Herpud2	3.5071e-06	6.45881e-05	1.46755	4.63864	1	Mrpl32	0.000103491	0.00153004	1.17312	3.88226	1	Piezo1	0.000781705	0.0112235	0.915316	3.35919	1	Psat1	0.000185537	0.00234372	1.16409	3.73794	1	Rasgef1b
Adam12	Zfp638	1.8481e-13	2.60908e-12	1.40338	7.35935	0.0408163	Gm12328	3.94206e-11	6.04638e-10	0.655889	6.60624	0.271429	Gm37333	6.63378e-13	1.04977e-11	3.00079	7.18678	0.974684	Eif3s6-ps4	1.19913e-10	1.38341e-09	0.924175	6.43944	0	Gm13431	3.51418e-06	6.46439e-05	1.73716	4.63822	0.550562	Snrpf	0.000103491	0.00153004	0.643178	3.88226	0	Smim3	0.00078235	0.0112235	1.28991	3.35896	0.452055	Igsf8	0.000186373	0.00235242	2.07296	3.73681	0.0434783	Hadha
Adam15	Gprc5c	2.23163e-13	3.12292e-12	1.79918	7.33413	0.156463	Amot	4.10976e-11	6.29756e-10	2.19536	6.60007	0.142857	Atf3	6.63378e-13	1.04977e-11	3.20629	7.18678	0.987342	Larp4	1.2067e-10	1.39014e-09	1.20167	6.43849	0.0151515	Mib1	3.63665e-06	6.68198e-05	0.933913	4.63114	0.696629	Gm5422	0.000106468	0.00156969	0.805346	3.87536	0.135135	1810013L24Rik	0.000783642	0.011232	1.17676	3.35851	0.739726	Ifnar2	0.000186792	0.00235399	1.75787	3.73624	0.934783	Mta3
Adam17	Tbl1x	2.30853e-13	3.22487e-12	1.18062	7.32959	0.931973	Rpl9-ps6	4.15757e-11	6.36471e-10	0.286243	6.59835	0.892857	Arhgef12	6.77407e-13	1.07091e-11	2.49229	7.18392	0.987342	Mars	1.21622e-10	1.4001e-09	1.84918	6.43729	0.863636	Acp6	3.655e-06	6.70608e-05	1.38039	4.63009	1	Slc25a11	0.000113247	0.00166197	1.36057	3.8603	0.837838	Ndufb4	0.000786231	0.0112481	0.41824	3.3576	0.972603	Pnpla2	0.000186792	0.00235399	1.80585	3.73624	0.913043	Atp5a1
Adam19	Trp53bp2	2.40003e-13	3.34684e-12	1.94918	7.32438	0.911565	Gm11518	4.34427e-11	6.64415e-10	0.694237	6.59183	0.75	Leprot	7.18947e-13	1.13545e-11	2.05967	7.17578	1	Wdr75	1.22582e-10	1.41014e-09	1.5355	6.4361	0.030303	Pafah1b2	3.65868e-06	6.70608e-05	0.726696	4.62988	0.314607	Cd9-ps	0.000113538	0.00166471	1.18664	3.85967	0	Bcl6b	0.000793393	0.0113209	0.911443	3.35509	0.630137	Mpl	0.000189753	0.00238942	2.03804	3.73228	0.0434783	Gm6625
Adam22	Smarcd1	2.45786e-13	3.42151e-12	1.34075	7.32119	0.170068	Gadd45g	4.36439e-11	6.66854e-10	1.60653	6.59115	0.192857	Ttc9	7.50829e-13	1.18463e-11	4.68207	7.16984	0.101266	Gm10036	1.23356e-10	1.41801e-09	0.551114	6.43515	0.136364	Jup	3.66237e-06	6.70608e-05	1.34836	4.62968	0.0898876	Gm15899	0.00011471	0.0016788	1.18146	3.85716	0.0810811	Slc5a3	0.000799957	0.0114044	1.30323	3.35281	0.0821918	Borcs5	0.000191035	0.00240367	1.97709	3.73059	0.347826	Slc25a11
Adam23	Tor1aip2	2.59385e-13	3.60139e-12	1.32559	7.31396	0.319728	Hspbap1	4.3846e-11	6.69302e-10	1.95383	6.59046	0.142857	Tbrg1	8.28054e-13	1.30005e-11	1.17078	7.15643	0	Gm10736	1.26895e-10	1.4566e-09	0.363024	6.43085	0.0454545	Mdm2	3.68084e-06	6.73219e-05	1.41262	4.62864	0.011236	Atp5e	0.00011471	0.0016788	0.555463	3.85716	0	Gm26945	0.0008079	0.0114971	0.980309	3.35007	0.0136986	Bzw2	0.000192326	0.00241801	0.936384	3.72889	0	Stx7
Adam3	Runx1t1	2.69307e-13	3.73591e-12	2.36726	7.30891	0	Gm13680	4.59715e-11	7.01076e-10	0.430174	6.58343	0	Sec31a	8.55031e-13	1.33977e-11	1.54857	7.15203	0.0126582	Atp5d	1.285e-10	1.4729e-09	0.920753	6.42894	0	Cyb5r4	3.68826e-06	6.73803e-05	1.37227	4.62822	0.0674157	Emc10	0.000116488	0.00170327	1.52789	3.8534	0	Pgk1	0.000810563	0.011524	0.725401	3.34916	0.0136986	Cd86	0.000192974	0.00242425	2.82159	3.72804	0.23913	Tmed9
Adam4	Hebp2	2.83119e-13	3.9241e-12	2.6451	7.30219	0.0884354	Gm13552	4.60246e-11	7.01216e-10	0.957254	6.58326	0.05	Obfc1	9.24825e-13	1.44488e-11	2.58468	7.14126	0.164557	Svbp	1.32183e-10	1.51295e-09	1.53157	6.42464	0.030303	Paip1	3.69569e-06	6.74389e-05	1.06109	4.6278	0.0674157	Tmem261	0.000117087	0.00170889	1.28004	3.85215	0.0540541	Tiam1	0.000818604	0.0116184	1.10809	3.34643	0.0821918	Flot1	0.000193842	0.00243132	1.38718	3.72691	0.0217391	Ubxn2a
Adam8	Zfp850	2.93565e-13	4.06536e-12	2.55809	7.29732	0.0136054	Fbn1	4.86442e-11	7.40421e-10	2.21253	6.57503	0.0214286	Asb4	9.65642e-13	1.5057e-11	3.49949	7.13532	0.139241	Gm13359	1.34696e-10	1.54061e-09	1.01413	6.42177	0.030303	Plaur	3.74433e-06	6.81707e-05	1.79468	4.62509	0.0561798	Ncl	0.000118596	0.00172776	0.571224	3.84901	0	Med1	0.00082944	0.0117513	0.644779	3.34278	0.0273973	Ipo13	0.000194277	0.00243487	1.60228	3.72634	0.0434783	Rinl
Adam9	Cyp26a1	2.95773e-13	4.08884e-12	3.93165	7.29631	0.52381	Gdf6	5.01234e-11	7.61485e-10	3.53188	6.57057	0.628571	Gm42515	9.87497e-13	1.53828e-11	3.38462	7.13224	0.898734	Gm5805	1.53161e-10	1.74306e-09	0.460308	6.40219	0.106061	Ahsa1	3.77078e-06	6.8574e-05	0.833837	4.62363	0.662921	Rpsa	0.000119817	0.00174396	0.315449	3.8465	0.405405	N4bp3	0.000843171	0.0119246	1.5237	3.33822	0.520548	Cnp	0.00019515	0.0024428	1.85358	3.72521	0.717391	Gm43290
Adamdec1	Col4a6	2.96143e-13	4.09041e-12	2.5099	7.29614	0	Gm5561	5.26065e-11	7.9769e-10	0.576753	6.56337	0	Stx6	1.01956e-12	1.58668e-11	2.49651	7.12784	0	Atp5g1	1.53641e-10	1.74604e-09	0.706872	6.40172	0	Pml	3.79359e-06	6.88321e-05	1.50419	4.62238	0	Ranbp1	0.000120124	0.00174524	0.558546	3.84587	0	Srsf1	0.000844556	0.0119337	0.559375	3.33776	0	Sh3bp1	0.000195369	0.0024428	1.51306	3.72493	0	Ift20
Adamts1	Tspan7	3.23981e-13	4.46333e-12	2.0933	7.28404	0.217687	Rhou	5.66232e-11	8.5454e-10	2.16806	6.55239	0.321429	Plcg1	1.05433e-12	1.63919e-11	2.55009	7.12322	0.987342	Mrps5	1.53641e-10	1.74604e-09	1.32225	6.40172	0.0151515	Clasp2	3.87058e-06	7.01312e-05	0.955932	4.61821	0.494382	Ino80c	0.000120432	0.00174812	1.69842	3.84525	0.216216	Espl1	0.000845943	0.0119412	1.09421	3.33731	0.561644	Nr2c2ap	0.000195369	0.0024428	1.25828	3.72493	0.26087	Crat
Adamts10	Arid1a	3.32159e-13	4.56812e-12	0.817989	7.28067	0.55102	Gm7862	6.16423e-11	9.27656e-10	0.829729	6.5397	0.421429	Asap1	1.05602e-12	1.64021e-11	2.14979	7.123	0.35443	Sssca1	1.56062e-10	1.76978e-09	1.62014	6.39933	0.0757576	Dnal4	3.87447e-06	7.01312e-05	1.5457	4.61801	0.393258	Cpox	0.00012105	0.00175549	1.84046	3.84399	0.405405	Gm18859	0.000847332	0.0119412	0.562736	3.33685	0.356164	Zmiz1	0.000196247	0.00244994	0.903353	3.7238	0.630435	Nt5dc1
Adamts12	Khdrbs1	3.33819e-13	4.587e-12	1.27511	7.28	0.0272109	Lats2	6.20678e-11	9.3318e-10	1.81272	6.53867	0.114286	Arsa	1.05939e-12	1.64386e-11	2.31462	7.12256	0.0253165	Rps19-ps2	1.59018e-10	1.80201e-09	0.538232	6.39646	0	Dfna5	3.87836e-06	7.01312e-05	1.09186	4.6178	0.011236	Polh	0.000121826	0.00176515	1.65354	3.84242	0	Alg10b	0.000850116	0.0119691	1.28626	3.33594	0	Gm10257	0.000196908	0.00245627	0.407802	3.72295	0.0217391	Zzef1
Adamts17	Cfl2	3.38848e-13	4.65209e-12	2.01456	7.27798	0.204082	Dlg5	6.22103e-11	9.34442e-10	1.75432	6.53833	0.292857	Cnot6l	1.16949e-12	1.81117e-11	2.48743	7.10893	0.0506329	Mt1	1.62028e-10	1.83222e-09	2.5459	6.3936	0	Pear1	3.9175e-06	7.07587e-05	1.44129	4.61571	0.0337079	Hps4	0.000122607	0.00177486	1.8984	3.84085	0	Atrx	0.00086275	0.0121157	0.494739	3.33184	0.0273973	Car9	0.000200691	0.00249567	2.55857	3.71814	0	Hemgn
Adamts2	Gm26623	3.45668e-13	4.73352e-12	0.887421	7.27529	0.156463	Ctxn1	6.26397e-11	9.40007e-10	2.3481	6.5373	0.328571	Fhod1	1.18072e-12	1.82503e-11	2.32891	7.10761	0	Gm12350	1.64579e-10	1.85975e-09	0.804767	6.39121	0	Gm9001	3.95701e-06	7.13916e-05	1.0453	4.61363	0	Gm12411	0.000123866	0.00178984	0.352065	3.83834	0	Wdr77	0.000868421	0.0121739	0.848624	3.33001	0	Oaf	0.000202043	0.00251052	1.58998	3.71645	0	Vps13a
Adamts20	Pdlim3	3.50872e-13	4.80067e-12	5.47806	7.27328	0.326531	Dgcr6	6.47561e-11	9.69944e-10	1.57677	6.53233	0.242857	Lxn	1.18072e-12	1.82503e-11	2.2244	7.10761	0.0126582	Gm11539	1.65094e-10	1.86425e-09	0.543472	6.39073	0.0454545	Gfi1b	3.97292e-06	7.15977e-05	2.36572	4.61279	0.0449438	Mrpl54	0.000124501	0.00179738	0.957695	3.83709	0.027027	Slc43a3	0.000874127	0.0122431	1.39635	3.32819	0.0410959	Slco4a1	0.000204315	0.00253088	2.21653	3.71362	0	Slc44a2
Adamts3	Snrpd1	3.53503e-13	4.83252e-12	0.567428	7.27227	0.401361	Hsf2	6.51279e-11	9.73687e-10	1.34356	6.53147	0.557143	Dnajb4	1.23455e-12	1.90455e-11	2.61935	7.10145	0	Bzw1	1.6561e-10	1.86876e-09	0.789217	6.39025	0.0606061	Gm5511	3.99289e-06	7.18766e-05	0.717144	4.61175	0.235955	Rps18-ps3	0.000125458	0.00180957	0.3982	3.83521	0.297297	Tmbim1	0.000876993	0.0122725	1.08375	3.32728	0.191781	Sp140	0.000204315	0.00253088	1.79939	3.71362	0.173913	Tubb4b-ps1
Adamts4	Tulp4	3.64221e-13	4.97478e-12	1.3909	7.26823	0.0340136	Gm6736	6.5427e-11	9.77243e-10	0.820071	6.53078	0.0285714	Rab13	1.4844e-12	2.2768e-11	2.54547	7.07594	0.683544	Gm5256	1.68742e-10	1.90276e-09	0.80499	6.38739	0	Gm13251	4.00493e-06	7.2012e-05	1.29821	4.61113	0.0561798	Gm13935	0.000125779	0.00181255	0.857908	3.83458	0	Gmds	0.000885642	0.0123827	1.11344	3.32454	0.164384	Tcirg1	0.000205231	0.00253828	2.38463	3.71249	0	Ahi1
Adamts5	Ttc3	3.90486e-13	5.31987e-12	0.896452	7.25882	0	Gm5514	6.62562e-11	9.87781e-10	1.94412	6.5289	0	Samd4	1.49385e-12	2.28909e-11	3.53426	7.07506	0.734177	Slc2a1	1.71396e-10	1.93132e-09	1.94194	6.385	0	Snrpb	4.01699e-06	7.21477e-05	0.383958	4.6105	0.0449438	Rnaseh2c	0.000127393	0.00183251	1.21942	3.83144	0	Trim56	0.000900234	0.0125647	1.34149	3.31998	0.0958904	2510039O18Rik	0.000205231	0.00253828	1.58239	3.71249	0	Dnajb4
Adamts6	Cnot7	3.96351e-13	5.39518e-12	1.59923	7.2568	0.197279	Cbx2	6.69423e-11	9.96149e-10	1.91449	6.52735	0.0857143	Phldb1	1.54933e-12	2.37182e-11	2.51936	7.07	0.151899	Ttc39a	1.73549e-10	1.95145e-09	3.23519	6.38309	0.106061	2009-09-01	4.04528e-06	7.25741e-05	1.38785	4.60904	0.337079	Epb41l4aos	0.000127393	0.00183251	1.22701	3.83144	0.243243	Mroh2a	0.000904655	0.0126154	1.49594	3.31861	0.205479	Zfp783	0.00020569	0.00254199	2.23644	3.71192	0.369565	Oaz1-ps
Adamts7	Ywhaq	3.97337e-13	5.40399e-12	0.798795	7.25647	0.0204082	Rpl10a	7.15336e-11	1.06249e-09	0.740732	6.51741	0.0714286	Fam129b	1.56413e-12	2.3899e-11	2.66996	7.06868	0.253165	Blm	1.73549e-10	1.95145e-09	2.03361	6.38309	0	Sall3	4.05746e-06	7.2711e-05	1.6956	4.60842	0	Fam46c	0.000127719	0.00183554	2.38454	3.83082	0	Med13l	0.000924799	0.012885	0.851923	3.31246	0.0273973	Psma7	0.000207073	0.00255315	0.401679	3.71023	0.0217391	Uckl1
Adamts9	Ptprd	4.03304e-13	5.48047e-12	2.22799	7.25445	0.70068	Cyr61	7.19435e-11	1.06759e-09	1.58165	6.51655	0.771429	Dscr3	1.60682e-12	2.45044e-11	2.58171	7.06494	0.886076	Mdh2	1.92346e-10	2.15673e-09	0.756812	6.36733	0	Cd59a	4.19381e-06	7.49022e-05	1.69219	4.60154	0.179775	BC002163	0.000133369	0.00190816	0.75654	3.82015	0	Cct3-ps1	0.000928575	0.0129249	0.587989	3.31132	0.575342	Ndufaf6	0.000209398	0.00257585	1.4117	3.7074	0.0217391	Utrn
Adamtsl1	Gm38393	4.12419e-13	5.59481e-12	2.11281	7.25142	0	2700078F05Rik	7.31871e-11	1.08503e-09	2.18626	6.51398	0.05	Procr	1.61192e-12	2.45587e-11	3.30116	7.0645	0.0886076	Nup160	1.94755e-10	2.18221e-09	1.79574	6.36542	0.0151515	Cnbp	4.23599e-06	7.5571e-05	0.419465	4.59945	0.359551	Atl2	0.000133369	0.00190816	1.666	3.82015	0.351351	Gm7856	0.000930089	0.0129249	0.730583	3.31086	0.246575	Gm8129	0.000209866	0.00257962	0.367261	3.70683	0.130435	Lrrc8b
Adamtsl4	Eno3	4.45392e-13	6.03187e-12	2.20465	7.241	0.0408163	Gm10263	7.33545e-11	1.0865e-09	0.345974	6.51363	0.0428571	Armcx1	1.62216e-12	2.46912e-11	2.7682	7.06362	0.0506329	Wdr26	1.95971e-10	2.19429e-09	1.41636	6.36447	0.030303	Gm2962	4.25297e-06	7.57893e-05	0.479443	4.59862	0.0224719	Daam1	0.00013405	0.00191618	1.80889	3.8189	0	Gypa	0.000930089	0.0129249	1.07972	3.31086	0	Gm10357	0.000214122	0.00262385	0.464871	3.70174	0.108696	Cln6
Adap1	Gigyf1	4.69185e-13	6.33261e-12	1.1023	7.23394	0	Lgr4	7.36904e-11	1.09047e-09	1.73339	6.51295	0.0214286	Spata6	1.62731e-12	2.47459e-11	2.50051	7.06318	0	Cox5a	1.99662e-10	2.2325e-09	1.34895	6.3616	0.0151515	Cxcr3	4.27857e-06	7.61605e-05	3.30747	4.59737	0.191011	Ddx23	0.000134733	0.00192422	1.12555	3.81764	0.027027	Gm5575	0.000933124	0.0129446	0.523751	3.30995	0.0273973	Parp10	0.000215078	0.00263154	2.84376	3.70061	0.673913	Usp32
Adap2	Ccdc58	4.72099e-13	6.36119e-12	1.08991	7.2331	0	Gm5580	7.42819e-11	1.0982e-09	0.767999	6.51175	0	Tug1	1.75571e-12	2.66477e-11	1.25353	7.05263	0.0126582	Sfxn1	2.02161e-10	2.25886e-09	1.26511	6.35969	0	Mtss1l	4.29572e-06	7.62786e-05	1.20275	4.59654	0.0337079	Rpl30-ps9	0.000135076	0.00192567	0.708846	3.81702	0	Hspd1-ps3	0.000933124	0.0129446	0.737984	3.30995	0.0273973	Rpsa-ps9	0.000215078	0.00263154	0.267844	3.70061	0.0434783	Eml2
Adap2os	Naa15	4.72684e-13	6.3637e-12	0.975879	7.23293	0	Polr2c	8.0183e-11	1.18435e-09	0.947011	6.50026	0	Gnb4	1.76964e-12	2.68337e-11	2.37079	7.05153	0.0126582	Pabpc1	2.0469e-10	2.28552e-09	0.542805	6.35778	0	Sh3glb2	4.30002e-06	7.62786e-05	1.4188	4.59633	0.0224719	Rnu2-10	0.000135419	0.00192713	1.91738	3.81639	0	Cdyl2	0.000934645	0.0129544	1.41898	3.30949	0.0273973	Gm1840	0.000216039	0.00263723	0.424915	3.69948	0.130435	Gm10800
Adar	Rcor2	4.7562e-13	6.39244e-12	1.64735	7.23209	0.367347	Ncam1	8.1845e-11	1.20778e-09	2.10616	6.49717	0.271429	Cd59a	1.80068e-12	2.72525e-11	2.49232	7.04911	0.151899	Cyb5r3	2.07573e-10	2.31608e-09	1.6331	6.35563	0.272727	Smarca5	4.30432e-06	7.62786e-05	0.620383	4.59612	0.314607	Gm37780	0.000135419	0.00192713	1.99345	3.81639	0.297297	Fam78a	0.000939223	0.0130066	1.23592	3.30813	0.452055	Med17	0.000216039	0.00263723	1.46187	3.69948	0.543478	Atox1
Adarb1	Zfp664	4.84535e-13	6.50678e-12	1.64672	7.22957	0.204082	Polr2f	8.24065e-11	1.21382e-09	0.709347	6.49614	0.314286	Bex2	1.88211e-12	2.8458e-11	2.3442	7.04295	0.329114	Cmpk1	2.08867e-10	2.32889e-09	1.58725	6.35468	0.030303	Kif5b	4.31293e-06	7.63301e-05	0.592067	4.5957	0.202247	Psmd4	0.000136109	0.00193523	0.774662	3.81513	0.378378	Rell1	0.000943053	0.0130463	1.09827	3.30699	0.232877	Rnf149	0.000217973	0.00265272	1.5576	3.69722	0.130435	Cpt2
Adat1	Fah	5.15452e-13	6.91035e-12	2.63573	7.22116	0.503401	Map4k4	8.24065e-11	1.21382e-09	1.60167	6.49614	0.542857	Kif1b	2.13183e-12	3.2173e-11	2.2108	7.02558	0.177215	Hnrnph2	2.39779e-10	2.66056e-09	1.324	6.33342	0.5	Hmbs	4.32156e-06	7.63301e-05	1.23769	4.59529	0.47191	Usp14	0.00013715	0.00194656	0.88555	3.81325	0.405405	Zfp608	0.00094382	0.0130463	1.06819	3.30676	0.39726	Gm4895	0.000217973	0.00265272	1.5257	3.69722	0.434783	Ino80c
Adat2	Cep164	5.30972e-13	7.10053e-12	1.79336	7.21713	0.578231	Cbx3-ps6	8.44013e-11	1.24206e-09	0.739565	6.49254	0.628571	Gna12	2.36144e-12	3.54371e-11	2.35003	7.01128	0.316456	Eif3j1	2.57464e-10	2.84691e-09	1.26084	6.32244	0.5	Gm22353	4.33021e-06	7.63984e-05	1.51545	4.59487	0.561798	Pigp	0.000137325	0.0019473	1.29146	3.81294	0.594595	Tmx1	0.000948439	0.0130775	0.744776	3.30539	0.520548	Rps18-ps3	0.000218458	0.00265661	0.27517	3.69666	0.5	Atp5g1
Adat3	Chd1	5.38238e-13	7.19168e-12	0.996729	7.21528	0.197279	Slc20a2	8.48832e-11	1.24685e-09	1.59434	6.49168	0.185714	Rasgrp2	2.49495e-12	3.74054e-11	2.25895	7.00359	0.189873	Uchl5	2.62689e-10	2.90066e-09	1.20267	6.31934	0.181818	Gm7816	4.34756e-06	7.66197e-05	0.63764	4.59403	0.213483	Tubb4b	0.000137849	0.00195127	0.91829	3.812	0.135135	Cyth4	0.00095774	0.0131716	1.10603	3.30266	0.136986	Gm13092	0.000220412	0.00267629	0.429593	3.69439	0.347826	Depdc1b
Adck1	Gm5909	5.4966e-13	7.33815e-12	1.04685	7.21242	0.517007	Efnb2	8.76319e-11	1.28605e-09	2.29805	6.48688	0.464286	Rgs3	2.52252e-12	3.77834e-11	3.19814	7.00205	0.341772	Wdr77	2.64317e-10	2.91663e-09	1.43816	6.31838	0.530303	Tmem5	4.39561e-06	7.72958e-05	1.44424	4.59174	0.606742	Gm12020	0.00013855	0.00195946	0.680543	3.81074	0.594595	Tpm4	0.000960859	0.0132031	1.08843	3.30174	0.589041	Cad	0.000221888	0.00269012	1.43319	3.6927	0.717391	Gm14287
Adck2	Zc3h15	5.5649e-13	7.42312e-12	1.02098	7.21074	0.217687	Olfml3	8.85337e-11	1.29809e-09	4.11264	6.48534	0.221429	Isl1	2.58668e-12	3.87081e-11	3.17218	6.99853	0.151899	Gm4332	2.77276e-10	3.05539e-09	0.452751	6.31098	0.19697	Hspa4l	4.4044e-06	7.73652e-05	1.77921	4.59133	0.179775	Nudc	0.000139964	0.00197595	0.908236	3.80823	0.189189	Rin3	0.000968697	0.0132867	1.13582	3.29946	0.0821918	Inpp5b	0.000223374	0.00270402	1.99525	3.691	0.282609	Vamp8
Adck3	Slc12a7	5.57865e-13	7.43526e-12	2.06261	7.2104	0.0340136	Gm10171	9.1294e-11	1.33733e-09	0.72443	6.48071	0.00714286	Hgsnat	2.68593e-12	4.00431e-11	2.50796	6.99325	0	Gm6652	3.00419e-10	3.29676e-09	2.61089	6.29856	0.0454545	Arpc5	4.41761e-06	7.75121e-05	0.714876	4.5907	0.0337079	Nlk	0.000140675	0.00198151	1.44895	3.80698	0.027027	Mmrn1	0.000968697	0.0132867	1.24642	3.29946	0.0410959	Prpf31	0.000224868	0.002718	0.939935	3.6893	0.108696	Gm38365
Adck4	Gm7729	5.70399e-13	7.57071e-12	0.895379	7.20738	0.142857	Adgrl2	9.15018e-11	1.33915e-09	1.69334	6.48036	0.1	Strn3	2.78891e-12	4.15396e-11	1.43528	6.98797	0.0506329	Gab1	3.13651e-10	3.43253e-09	2.79844	6.29188	0.0909091	Sf3b4	4.47532e-06	7.83525e-05	0.865378	4.58799	0.179775	Gm5145	0.000140675	0.00198151	0.757366	3.80698	0.27027	Dapp1	0.000970272	0.0132867	1.55101	3.29901	0.109589	Mmd	0.000225619	0.00272501	1.48526	3.68846	0.23913	Ccnj
Adck5	E130012A19Rik	5.73222e-13	7.60186e-12	2.18841	7.2067	0.435374	Pxdn	9.25477e-11	1.35321e-09	1.97289	6.47865	0.357143	Gng12	3.15106e-12	4.66293e-11	2.44484	6.97082	0.164557	Rps25	3.1656e-10	3.45962e-09	0.459372	6.29044	0.287879	Ankmy2	4.5157e-06	7.89729e-05	1.47466	4.58612	0.483146	Gm15464	0.000141749	0.00199235	0.807992	3.8051	0.324324	Efna1	0.000970272	0.0132867	1.46828	3.29901	0.356164	Ndufab1	0.00022738	0.00274006	0.845851	3.68648	0.565217	Gm8545
Adcy1	Pcm1	5.78908e-13	7.6709e-12	1.37486	7.20536	0.0952381	Rps4x-ps	9.29693e-11	1.35813e-09	0.376892	6.47796	0.0428571	Tspan6	3.17083e-12	4.68783e-11	1.78265	6.96994	0	Smc3	3.18513e-10	3.47622e-09	1.02599	6.28949	0.166667	Slc25a3	4.53376e-06	7.91153e-05	0.467429	4.58528	0.011236	Smg9	0.000142469	0.00200071	1.83132	3.80384	0.0540541	Zranb2	0.000973428	0.0133185	0.633027	3.2981	0	Hist1h2ap	0.000228392	0.00275018	1.03039	3.68535	0	Dera
Adcy3	Phc1	5.8321e-13	7.72148e-12	2.03044	7.20435	0.176871	Golt1b	9.48899e-11	1.38366e-09	0.832103	6.47488	0.142857	Pofut2	3.43912e-12	5.07508e-11	2.22069	6.9585	0.0759494	Timm17a	3.20479e-10	3.49528e-09	1.07388	6.28853	0	Gm42664	4.53376e-06	7.91153e-05	1.33503	4.58528	0.0786517	Tmx4	0.00014392	0.00201754	2.03887	3.80133	0.135135	Gm21963	0.000982158	0.0134144	0.560696	3.29559	0.109589	Cd37	0.000234035	0.00280333	2.08681	3.67912	0.0652174	Pfkp
Adcy4	Ptms	6.24897e-13	8.24606e-12	1.54588	7.19494	0.0340136	Arpin	9.71797e-11	1.41447e-09	2.17247	6.47127	0.00714286	Cyyr1	3.50959e-12	5.1743e-11	3.67217	6.95564	0.772152	Ipo5	3.26447e-10	3.55066e-09	1.22845	6.28567	0.0151515	Sash3	4.58378e-06	7.98137e-05	2.22	4.58299	0.101124	Gm9001	0.000144103	0.00201832	1.22216	3.80102	0.027027	Tfap4	0.000986951	0.0134459	1.00036	3.29422	0.232877	Mettl25	0.000235597	0.00281781	1.57275	3.67743	0.0217391	Fbxo9
Adcy6	Ccdc34	6.34203e-13	8.36195e-12	1.1188	7.19292	0.353741	Gm11226	9.79549e-11	1.42445e-09	0.661565	6.47007	0.307143	Gm43259	3.54813e-12	5.22629e-11	2.82906	6.9541	0.227848	Mrps22	3.33034e-10	3.61985e-09	1.86808	6.28256	0	Gm5648	4.61588e-06	8.02851e-05	1.15878	4.58153	0.438202	Pnpt1	0.000145753	0.00203787	1.43971	3.7982	0.567568	Slk	0.000988553	0.0134563	0.934015	3.29376	0.287671	Rbm44	0.000236643	0.00282821	0.491982	3.6763	0.23913	Nrros
Adcy7	Zc3hav1l	6.40483e-13	8.43083e-12	1.83575	7.19157	0.176871	Gm6565	9.81775e-11	1.42639e-09	0.88914	6.46973	0.0857143	Pcolce	3.72963e-12	5.47847e-11	3.26396	6.94707	0.0759494	Rpl10-ps3	3.33546e-10	3.62295e-09	0.579794	6.28233	0.333333	Aatf	4.66211e-06	8.09057e-05	1.26611	4.57944	0.539326	Ube3a	0.000146123	0.00203946	0.771408	3.79757	0.135135	Zzef1	0.00099418	0.0135213	1.09123	3.29217	0.328767	Snord49b	0.000239544	0.00286073	1.20906	3.67319	0.956522	1110001J03Rik
Adcy9	Ift46	6.50017e-13	8.53522e-12	2.04517	7.18956	0.00680272	Kctd1	9.86241e-11	1.43157e-09	2.68789	6.46905	0.0785714	Ulk2	3.76466e-12	5.52484e-11	2.6109	6.94575	0.0253165	Wdr18	3.35602e-10	3.6428e-09	1.39756	6.28137	0.106061	AI413582	4.66676e-06	8.09057e-05	1.34739	4.57924	0.213483	Gm4617	0.000146123	0.00203946	0.425963	3.79757	0.324324	Akap13	0.00101042	0.0136956	0.946554	3.28761	0.232877	Rsbn1l	0.000239809	0.00286176	1.34674	3.6729	0.0217391	Myo1f
Adcyap1r1	Ttc21b	6.5162e-13	8.54923e-12	2.0688	7.18922	0.326531	Rps15a-ps5	1.03319e-10	1.49835e-09	0.343767	6.46201	0.157143	Slc38a4	3.8717e-12	5.67671e-11	2.92137	6.94179	0.0126582	Rpl36	3.46069e-10	3.75131e-09	0.459517	6.27659	0	Csgalnact1	4.6854e-06	8.11407e-05	1.79622	4.5784	0	Tial1	0.000147236	0.0020532	1.1416	3.79569	0	Marcks	0.00101042	0.0136956	1.8504	3.28761	0	Ttn	0.00024034	0.00286596	2.98344	3.67234	0	Gm16184
Add1	Poglut1	6.76128e-13	8.85623e-12	1.9539	7.18418	0.897959	Lhfpl2	1.03436e-10	1.49869e-09	2.46202	6.46184	0.942857	Sepn1	3.98792e-12	5.8364e-11	2.53705	6.93761	1	Chchd2	3.51421e-10	3.80675e-09	0.658747	6.27421	0.984848	Zfp800	4.7323e-06	8.1857e-05	1.44864	4.57632	0.988764	Tmem70	0.000149109	0.00207569	1.59264	3.79255	0.972973	Itm2a	0.00101206	0.0137061	1.32596	3.28715	0.986301	Nme4	0.000242477	0.00288497	1.34929	3.67008	0.956522	Chid1
Add2	Gm4735	6.82815e-13	8.92917e-12	0.642088	7.18283	0	Gm5576	1.04733e-10	1.51612e-09	0.64015	6.45996	0.0214286	Maged1	4.21104e-12	6.15729e-11	2.41655	6.92991	0.0506329	Mpg	3.52502e-10	3.81586e-09	2.25572	6.27373	1	Gm13414	4.73701e-06	8.1857e-05	0.841498	4.57611	0.179775	Psmd7	0.000150243	0.00208784	0.646538	3.79067	0.567568	Supt16	0.00102857	0.0139179	0.574541	3.28259	0.191781	Tmem170b	0.000242477	0.00288497	1.61389	3.67008	0	Vezf1
Add3	Snhg4	6.99818e-13	9.13655e-12	2.00915	7.17947	0.816327	Dync2li1	1.12988e-10	1.63413e-09	2.48816	6.44847	0.835714	Flna	4.277e-12	6.24802e-11	1.70513	6.92771	0.987342	Cct2	3.54672e-10	3.83675e-09	0.762511	6.27277	0.409091	Fyttd1	4.75592e-06	8.20948e-05	0.871578	4.57528	0.898876	Dmtn	0.000150433	0.00208866	2.291	3.79035	0.72973	Gan	0.00103357	0.0139727	1.2391	3.28123	0.890411	D930015E06Rik	0.000244092	0.00290202	1.47417	3.66838	0.934783	Rap2b
Adgra2	Srsf11	8.01031e-13	1.04324e-11	0.669162	7.16098	0.394558	Pcgf2	1.13757e-10	1.64228e-09	1.41341	6.44744	0.507143	Creld2	4.49497e-12	6.55444e-11	1.96031	6.92068	0.468354	Rpl29	3.67968e-10	3.9752e-09	0.537046	6.26704	0.0757576	Gm13835	4.7654e-06	8.21696e-05	0.502125	4.57486	0.314607	Gm13623	0.000151386	0.00209824	0.823267	3.78879	0.216216	Syt14	0.0010344	0.0139727	0.920664	3.281	0.465753	Arap2	0.000248446	0.0029472	0.271376	3.66386	0.217391	Sp140
Adgra3	mt-Nd5	8.04971e-13	1.04751e-11	0.565757	7.16031	0.836735	Bcam	1.13757e-10	1.64228e-09	2.82508	6.44744	0.821429	Prrg3	4.68732e-12	6.82246e-11	3.42199	6.91474	0.544304	Gm13136	3.75948e-10	4.05318e-09	1.31127	6.2637	0.848485	Golph3	4.78917e-06	8.24905e-05	1.31024	4.57382	0.797753	Uhrf1	0.000153308	0.00211754	0.806891	3.78565	0.891892	Gm8317	0.00103524	0.0139727	0.695927	3.28077	0.835616	Lcp2	0.000251759	0.00297987	2.15739	3.66046	0.869565	Gsn
Adgre1	Gm5844	8.18908e-13	1.06391e-11	0.662964	7.15795	0	Bsg	1.14273e-10	1.64824e-09	0.873749	6.44675	0	Cdkl5	5.33055e-12	7.70252e-11	2.41674	6.89648	0	Gm6430	3.8883e-10	4.18359e-09	0.916414	6.25845	0	Thumpd1	4.82265e-06	8.27992e-05	1.36236	4.57236	0	Rpl21-ps8	0.000153308	0.00211754	0.380203	3.78565	0	Nup155	0.00105125	0.0141768	0.647387	3.27644	0	Lrrc34	0.000253431	0.00299522	2.25386	3.65877	0.0652174	Gm20568
Adgre4	Psip1	8.48537e-13	1.10151e-11	1.26064	7.15308	0.0136054	Speg	1.15312e-10	1.66022e-09	2.19656	6.44538	0	Tmem164	5.39694e-12	7.7914e-11	2.15308	6.89472	0	Nt5dc2	3.91218e-10	4.20645e-09	1.62189	6.25749	0	Rcl1	4.82265e-06	8.27992e-05	1.39871	4.57236	0.0449438	Tspan33	0.000154084	0.00212641	2.30812	3.78439	0	Ssx2ip	0.00105295	0.0141862	1.23488	3.27598	0.0136986	Nkg7	0.000255114	0.00301287	1.45788	3.65707	0.108696	Gm6768
Adgre5	Dbn1	8.96607e-13	1.16108e-11	1.6806	7.14551	0.0612245	Rpl34-ps1	1.16097e-10	1.67002e-09	0.269802	6.44435	0.0714286	Gm15720	5.75899e-12	8.29159e-11	0.806809	6.88549	0.772152	Gm12663	3.96037e-10	4.25253e-09	2.54841	6.25558	0.0606061	Cuedc2	5.06839e-06	8.68315e-05	1.2855	4.56194	0.426966	Gm5963	0.000156038	0.00214967	0.366505	3.78126	0.0810811	Nrgn	0.0010555	0.0141862	0.664125	3.2753	0.328767	Gm13611	0.00026195	0.00308675	0.234103	3.65028	0.282609	Sema4b
Adgrf5	Marcks	8.96607e-13	1.16108e-11	3.12848	7.14551	0.0884354	BC085271	1.18751e-10	1.70513e-09	0.76029	6.44092	0.321429	Gm6104	5.99494e-12	8.61577e-11	1.31992	6.87977	1	Gm8226	4.02142e-10	4.30651e-09	0.612364	6.25319	0	Casp8	5.14953e-06	8.8127e-05	1.7234	4.5586	0.505618	Armc1	0.000156235	0.00215052	0.952087	3.78094	0	Cd46	0.0010555	0.0141862	1.82982	3.2753	0.780822	Gm43097	0.000271928	0.00318787	0.80168	3.64067	0.0434783	Ncor1
Adgrg1	Fam178a	1.03571e-12	1.33365e-11	1.08334	7.12568	0.0272109	Timm10	1.20101e-10	1.72295e-09	1.20704	6.43921	0.357143	Efna5	6.59648e-12	9.46325e-11	3.27702	6.86613	0.151899	Crlf3	4.10844e-10	4.39675e-09	1.80122	6.24985	0.969697	Ncbp3	5.2527e-06	8.97964e-05	1.4387	4.55443	1	Rpl27-ps1	0.000156432	0.00215138	0.532086	3.78063	1	Metap2	0.00105892	0.0142082	0.442679	3.27439	0.958904	Bcl6	0.000273125	0.00319721	4.1433	3.63954	1	Snap29
Adgrg3	Tead4	1.0613e-12	1.3655e-11	1.92212	7.12231	0.0340136	Rpl18	1.20917e-10	1.73311e-09	0.319901	6.43818	0.1	Adora2a	6.61684e-12	9.48394e-11	2.95998	6.86569	0.620253	Cs	4.28804e-10	4.5828e-09	1.23952	6.24317	0	Ppm1g	5.59632e-06	9.54662e-05	0.911457	4.54109	0.831461	mt-Te	0.00015742	0.00216211	0.788457	3.77906	0.432432	Gm6245	0.00107613	0.0144028	1.10771	3.26983	0.726027	Rps12-ps10	0.000273125	0.00319721	0.910118	3.63954	0.913043	Gm4617
Adgrg6	Gm14582	1.07959e-12	1.3879e-11	3.5981	7.11996	0.0136054	Enoph1	1.23261e-10	1.76512e-09	1.58276	6.43526	0.0285714	Zcchc24	6.71956e-12	9.62253e-11	2.44248	6.8635	0.0379747	Ublcp1	4.31431e-10	4.6078e-09	2.50821	6.24221	0	2700029M09Rik	5.6631e-06	9.65023e-05	0.983176	4.53859	0	Smarca5-ps	0.000157619	0.00216211	1.01275	3.77875	0	Lhfp	0.00107613	0.0144028	1.33741	3.26983	0	Coq10a	0.000275534	0.00321597	1.47091	3.63728	0	Camk1
Adgrl1	Dstn	1.08222e-12	1.39017e-11	0.88591	7.11962	0.857143	Arhgap32	1.25508e-10	1.79408e-09	2.32731	6.43252	0.771429	Ccdc88a	6.74029e-12	9.64356e-11	2.13073	6.86306	0.392405	Mtfp1	4.4345e-10	4.733e-09	2.2084	6.23791	0.212121	Pnpla2	5.70804e-06	9.71644e-05	1.37471	4.53693	0.449438	Rgs18	0.000160825	0.00220231	2.16921	3.77373	0.324324	Plcl2	0.00108309	0.0144717	0.845832	3.268	0.452055	Tmem38b	0.000278573	0.00323725	1.62141	3.63445	0.304348	Treml4
Adgrl2	Rrm2	1.12528e-12	1.44432e-11	1.11467	7.11424	0.918367	Nedd8	1.26218e-10	1.80262e-09	0.594788	6.43166	0.942857	Dnah6	6.9084e-12	9.87525e-11	5.75518	6.85954	0.974684	Itpa-ps1	4.53023e-10	4.83195e-09	1.31746	6.23457	0.181818	Naa16	5.74197e-06	9.76379e-05	1.20984	4.53567	0.842697	Gm42845	0.000162247	0.00221608	0.943267	3.77153	0.432432	Capza2	0.00108746	0.0145175	0.401526	3.26686	0.821918	Parvg	0.000278573	0.00323725	2.35648	3.63445	0.869565	Stra13
Adgrl3	Psmc6	1.23139e-12	1.57798e-11	0.818872	7.1018	0.0408163	Anxa2	1.28228e-10	1.82968e-09	2.32872	6.42926	0.0714286	Arl8a	7.31307e-12	1.04443e-10	1.84222	6.8514	0.21519	Rpsa-ps9	4.54407e-10	4.84347e-09	0.461307	6.23409	0	Arl8a	5.90288e-06	0.000100267	1.07203	4.52984	0	Tom1l1	0.000162451	0.00221698	1.85125	3.77122	0	Dusp7	0.00108834	0.0145175	1.21037	3.26664	0.0136986	Atp1a1	0.000278573	0.00323725	1.27595	3.63445	0	Dynlt1-ps1
Adgrl4	Cthrc1	1.24343e-12	1.59213e-11	3.853	7.10046	0.00680272	Sowahb	1.39224e-10	1.9795e-09	4.26111	6.41674	0.0142857	Fam65a	7.75283e-12	1.10428e-10	2.40054	6.84304	0.962025	Mfsd2b	4.6139e-10	4.91462e-09	2.60939	6.2317	0	Slc43a3	5.98495e-06	0.000101553	1.86984	4.52692	0.797753	Gm13771	0.00016286	0.00222066	0.798794	3.77059	0	Gm13034	0.00109009	0.0145279	0.680727	3.26618	0.739726	Pde4d	0.000280105	0.00325031	1.77902	3.63304	0.586957	Gja4
Adh5	Sntb2	1.24646e-12	1.59473e-11	1.61512	7.10012	1	Arap2	1.40958e-10	2.00239e-09	2.5956	6.41485	0.992857	Tmem132e	7.78864e-12	1.10839e-10	3.90262	6.84238	0.987342	Pfkl	4.67051e-10	4.9716e-09	1.78161	6.22979	1	Plcb2	6.03233e-06	0.000102249	1.64287	4.52525	0.988764	Gm26316	0.000164506	0.00223927	1.09345	3.76808	0.972973	Dll4	0.00109097	0.0145279	1.45653	3.26595	1	Cs	0.000283501	0.00328257	0.969434	3.62993	0.978261	Myl12a
Adh6b	Brix1	1.2495e-12	1.59733e-11	0.95396	7.09979	0	Hapln3	1.42875e-10	2.02781e-09	3.19442	6.4128	0	Usp29	8.08094e-12	1.14896e-10	2.36984	6.83711	0.253165	Tmem69	4.81501e-10	5.11179e-09	2.36068	6.22502	0	Xpo1	6.05616e-06	0.000102544	0.860465	4.52442	0	Papolb	0.000165334	0.00224481	1.66874	3.76683	0	Gpr182	0.00109185	0.0145279	0.402218	3.26572	0.0410959	Tor3a	0.000286309	0.00331028	1.56518	3.62738	0.0217391	Zfp36
Adhfe1	Rbbp9	1.2865e-12	1.64332e-11	2.17738	7.09575	0.0408163	Numbl	1.43036e-10	2.02829e-09	2.06243	6.41262	0.0214286	Egfem1	8.13069e-12	1.15501e-10	4.73871	6.83623	0.101266	Nop56	4.9038e-10	5.19569e-09	0.952695	6.22215	0	Pigp	6.17057e-06	0.00010437	1.15319	4.52046	0.0786517	Esco2	0.000169324	0.00229702	1.60047	3.76087	0.0810811	Spcs3	0.00109537	0.0145626	0.778201	3.26481	0.178082	Diexf	0.000286623	0.00331151	1.7392	3.6271	0.130435	Atp6v0e
Adi1	2810004N23Rik	1.31176e-12	1.67292e-11	1.06006	7.09306	0.904762	2700046A07Rik	1.48779e-10	2.10599e-09	2.8655	6.40662	0.928571	Tm6sf1	8.46147e-12	1.19986e-10	2.6005	6.83051	0.43038	Gm10254	4.93375e-10	5.22395e-09	1.25642	6.2212	0.833333	Pmf1	6.22548e-06	0.000105076	0.881441	4.51858	0.853933	Bccip	0.000169962	0.00230177	1.1291	3.75993	0.72973	Impad1	0.0010989	0.0145853	0.926197	3.2639	0.767123	Ttc32	0.000287251	0.00331637	1.44547	3.62653	0.956522	Gm11408
Adipor1	Smt3h2-ps4	1.51741e-12	1.93055e-11	0.909798	7.07289	0.979592	Hnrnpab	1.4945e-10	2.11174e-09	0.716199	6.40594	0.985714	Phc2	8.77849e-12	1.24151e-10	2.2406	6.82523	0.987342	Gm16418	5.14846e-10	5.44407e-09	0.726519	6.21451	1	Etnk1	6.34919e-06	0.000106938	1.36579	4.51441	1	Cetn3	0.000170389	0.00230559	0.942698	3.7593	0.972973	Tbc1d9b	0.00110067	0.0145967	1.18167	3.26344	0.958904	Slc37a1	0.000291366	0.00336144	1.98709	3.62286	0.956522	Rnf181
Adipor2	Notch3	1.52478e-12	1.93839e-11	2.62936	7.07222	0.748299	Loxl2	1.50461e-10	2.12415e-09	1.58906	6.40491	0.7	Arl8b	9.3615e-12	1.32162e-10	1.4326	6.81599	0.683544	Arf5	5.38862e-10	5.66426e-09	1.33341	6.20735	0.651515	Upf3b	6.41193e-06	0.000107881	1.04133	4.51233	0.921348	Banf1	0.000171675	0.00231907	0.586976	3.75742	0.810811	Fam3c	0.00110599	0.0146551	0.737778	3.26208	0.890411	Gm38056	0.000292323	0.00337005	0.723181	3.62201	0.956522	Rfc2
Adk	Aasdhppt	1.59661e-12	2.02647e-11	1.37347	7.06583	0.986395	Tead4	1.53708e-10	2.16616e-09	1.62342	6.40165	1	Pon3	9.7115e-12	1.3662e-10	2.84952	6.81071	0.924051	Gm5472	5.44621e-10	5.72103e-09	1.428	6.20568	1	Ajap1	6.46254e-06	0.000108618	2.26939	4.51066	0.966292	Rplp0	0.000171675	0.00231907	0.423781	3.75742	1	Fyn	0.00110777	0.0146665	1.14797	3.26162	1	Gm10076	0.000300088	0.00344465	0.197492	3.61522	0.956522	Stx17
Adm	Pmepa1	1.60048e-12	2.02977e-11	4.70784	7.06549	0.0544218	Tulp3	1.55619e-10	2.19116e-09	1.69934	6.39976	0.1	Lpin3	1.00129e-11	1.40489e-10	5.12713	6.80632	0.177215	Rpl30-ps10	5.57165e-10	5.84127e-09	0.673973	6.20209	0	Eid1	6.56492e-06	0.000110107	1.26573	4.50733	0	Zdhhc14	0.000172106	0.00232096	2.12454	3.75679	0	Cmpk1	0.00111851	0.0147964	0.921298	3.25888	0.0273973	Gpsm3	0.000300088	0.00344465	1.47127	3.61522	0.0217391	Mbp
Adnp2	Rbp1	1.65564e-12	2.09807e-11	2.03056	7.06079	0.653061	Plac1	1.57024e-10	2.20704e-09	2.11771	6.39839	0.671429	Nucb1	1.03868e-11	1.45224e-10	1.84094	6.80104	0.696203	Brpf3	5.73459e-10	6.00815e-09	2.17407	6.19756	0.257576	Tmem163	6.57782e-06	0.000110208	1.91334	4.50691	0.629213	Slc3a2	0.000172106	0.00232096	1.0607	3.75679	0.432432	Mkln1	0.00112031	0.0148079	0.680257	3.25843	0.561644	Snhg9	0.000307375	0.00352071	0.83116	3.609	0.521739	Mtfr1l
Ado	H3f3b	1.70441e-12	2.15816e-11	0.494548	7.05675	1	Gm14620	1.58085e-10	2.22e-09	0.76408	6.39736	1	Pdia4	1.09066e-11	1.52225e-10	1.69046	6.794	1	Sgk3	5.77824e-10	6.04991e-09	2.87202	6.19636	0.984848	Cstf2	6.60371e-06	0.000110526	1.22454	4.50608	1	Gm11633	0.000174712	0.00235213	1.07545	3.75303	1	Zcrb1	0.00112753	0.0148788	0.664472	3.2566	1	Hus1	0.00031689	0.0036193	1.55908	3.60109	1	Lmo2
Adora2a	B3gnt7	1.84591e-12	2.32809e-11	2.59731	7.04566	0.0680272	Gm10358	1.65714e-10	2.32305e-09	0.656122	6.39016	0.0571429	Capza2	1.11419e-11	1.55238e-10	0.909871	6.79092	0.594937	Ddx47	5.88432e-10	6.15694e-09	1.56575	6.1935	0	Peg13	6.66884e-06	0.000111499	1.26126	4.50399	0.292135	Atp5o	0.000176912	0.00237774	0.505922	3.74989	0.189189	Cr1l	0.00114946	0.0151057	0.921447	3.25113	0.315068	Vps13c	0.00031689	0.0036193	1.48065	3.60109	0.0217391	Ctdspl
Adora2b	Tmem209	1.99409e-12	2.50509e-11	1.82387	7.0349	0.102041	Gm12418	1.69852e-10	2.37898e-09	1.32044	6.38639	0.0785714	Gm44250	1.15923e-11	1.60951e-10	2.60806	6.7852	0.0379747	Rnf123	5.90218e-10	6.17159e-09	2.96534	6.19302	0.030303	Cetn3	6.69507e-06	0.000111703	0.65886	4.50316	0	Mylk3	0.000177577	0.00238467	1.95939	3.74895	0	Rab5c	0.00115778	0.0151776	0.737309	3.24908	0.0273973	Cox5b	0.000321052	0.00366159	0.449233	3.59769	0	2610528J11Rik
Adora3	Uggt2	2.06254e-12	2.58904e-11	2.17787	7.03019	0	Dse	1.71767e-10	2.40157e-09	1.94523	6.38467	0	Hdlbp	1.17165e-11	1.62535e-10	1.10155	6.78366	0	Tal1	5.95609e-10	6.22388e-09	2.33329	6.19159	0	Wdr46	6.70822e-06	0.000111806	1.28605	4.50274	0.0337079	Rps27a-ps2	0.000182754	0.00244801	0.474944	3.74174	0	Rpl21-ps7	0.00115778	0.0151776	0.522848	3.24908	0	Msto1	0.00032175	0.00366433	1.41584	3.59713	0.0869565	Gm12328
Adpgk	Zscan21	2.0775e-12	2.60373e-11	2.11729	7.02918	0.77551	Gm12657	1.71767e-10	2.40157e-09	0.647409	6.38467	0.621429	Gatm	1.18601e-11	1.64384e-10	3.04897	6.78191	0.544304	Ddah1	6.1579e-10	6.42215e-09	3.14383	6.18633	0.545455	Casc5	6.75444e-06	0.000112459	1.29842	4.50128	0.696629	Trappc2	0.000183669	0.00245821	1.51844	3.74048	0.540541	Gm4204	0.00117178	0.0153108	0.437274	3.24566	0.630137	Tbc1d31	0.00032175	0.00366433	1.51122	3.59713	0.847826	Mrpl54
Adprh	Stard8	2.11793e-12	2.65231e-11	2.23787	7.02649	0.92517	Anapc11	1.74873e-10	2.44074e-09	0.722783	6.38193	0.964286	Peg13	1.22454e-11	1.69576e-10	2.12975	6.77729	0.974684	Rps27a-ps2	6.17657e-10	6.43742e-09	0.650756	6.18586	0.954545	Uri1	6.88818e-06	0.000114209	1.26341	4.49711	0.988764	Gm4342	0.000185049	0.0024746	0.428242	3.7386	1	Palb2	0.00117742	0.0153719	1.01155	3.24429	0.986301	Stk10	0.000323854	0.00368303	1.29338	3.59543	0.934783	Slc37a4
Adprhl2	Tmed1	2.15134e-12	2.69204e-11	1.73605	7.02431	0.605442	Rps10-ps2	1.79637e-10	2.50503e-09	0.483333	6.37781	0.607143	Raet1e	1.31725e-11	1.82258e-10	2.97898	6.76673	0.405063	Gm10131	6.27077e-10	6.53133e-09	0.747603	6.18347	0.439394	Tmem263	6.88818e-06	0.000114209	0.956701	4.49711	0.561798	Rpsa-ps4	0.000187839	0.00250561	0.503272	3.73483	0.567568	Rpl13	0.0011812	0.0154086	0.261871	3.24338	0.383562	A730090N16Rik	0.000326325	0.0037085	1.31766	3.59345	0.608696	Tnfaip8
Adprm	Pfn2	2.24659e-12	2.80683e-11	3.09709	7.01825	0.755102	Gm14928	1.83293e-10	2.55155e-09	1.10436	6.37472	0.685714	Scamp5	1.33336e-11	1.84326e-10	2.73413	6.76497	0.734177	Hist1h4d	6.35674e-10	6.60795e-09	1.42177	6.18132	0.787879	Bzw1	7.05893e-06	0.000116677	0.606766	4.4919	0.786517	Nop58	0.000188777	0.00251603	0.868514	3.73358	0.567568	Akap12	0.00119068	0.0154944	1.36779	3.2411	0.753425	Gtf3a	0.00033457	0.00379409	1.51473	3.58695	0.804348	Spa17
Adra2a	Zc4h2	2.29852e-12	2.86946e-11	2.33684	7.01506	0.0952381	Mtap	1.87021e-10	2.60118e-09	1.33994	6.37164	0.128571	Tcaf1	1.35171e-11	1.8654e-10	2.60105	6.76299	0.0126582	Snrpd3	6.62163e-10	6.86543e-09	0.766209	6.17487	0.0151515	Fip1l1	7.07276e-06	0.000116785	1.02796	4.49149	0.157303	Gm15766	0.000190194	0.00253279	0.869054	3.7317	0.297297	Ppp2r5a	0.00119832	0.0155558	1.06894	3.23928	0.136986	Dock5	0.000337483	0.00382169	1.50199	3.58469	0.0217391	Gm11824
Adra2b	Snx10	2.31794e-12	2.88919e-11	2.08307	7.01388	0.755102	Mest	1.9125e-10	2.65769e-09	2.93022	6.36821	0.378571	Git1	1.35376e-11	1.86662e-10	2.34662	6.76277	0.0379747	Prps1l3	6.63165e-10	6.87135e-09	1.90167	6.17464	0.969697	0610010F05Rik	7.08662e-06	0.000116893	1.49389	4.49107	0.0898876	Rab37	0.000194502	0.00258802	1.51303	3.72605	0.540541	Gm28661	0.00120794	0.0156679	0.435808	3.237	0.123288	Gm13166	0.000338214	0.00382726	0.914956	3.58412	0	Gm43584
Adrb2	Gm6505	2.44966e-12	3.04862e-11	1.40754	7.00615	0.047619	Rps15a-ps4	1.92752e-10	2.67624e-09	0.458727	6.36701	0.05	Ccdc82	1.35582e-11	1.86785e-10	2.37931	6.76255	0.21519	Gm26623	6.66178e-10	6.8981e-09	1.05691	6.17392	0.227273	Snx9	7.14232e-06	0.000117568	1.44007	4.4894	0.0561798	Rps6-ps1	0.000194987	0.0025923	0.623965	3.72542	0.0810811	Ccnd3-ps	0.00121762	0.0157807	0.669964	3.23472	0.0273973	Ptgr1	0.000338581	0.00382743	1.60642	3.58384	0.0869565	Gm3699
Adrbk1	Bcar1	2.49418e-12	3.10161e-11	1.73016	7.00363	0.741497	Extl3	1.98655e-10	2.75581e-09	1.79188	6.36238	0.742857	Tshb	1.43413e-11	1.96893e-10	3.93877	6.75441	0.78481	Eef1d	6.86611e-10	7.10046e-09	0.602475	6.16914	0.530303	Trip10	7.19139e-06	0.000118248	1.45992	4.48794	0.977528	Gm15466	0.000196203	0.0026063	0.778347	3.72386	0.837838	Med12l	0.00122542	0.0158689	0.944484	3.2329	0.931507	1110038B12Rik	0.000338948	0.00382743	1.06931	3.58356	1	Btg2
Adrbk2	Plekhg3	2.52127e-12	3.13042e-11	2.86007	7.00211	0.333333	Rras2	2.04964e-10	2.83838e-09	1.64174	6.35757	0.0928571	Crim1	1.43848e-11	1.97322e-10	2.07343	6.75398	0	Gm16439	6.86611e-10	7.10046e-09	1.72592	6.16914	0	Pbk	7.27628e-06	0.000119282	1.45181	4.48544	0	Mrpl39	0.000198163	0.00262796	1.30108	3.72135	0.027027	Zbtb46	0.00123721	0.0159697	0.916002	3.23016	0.0136986	Mcur1	0.000339683	0.00383301	1.18544	3.58299	0	Gm19587
Adrm1	Usp13	2.5243e-12	3.13174e-11	2.58239	7.00195	0.938776	Zfp423	2.05881e-10	2.84861e-09	1.72249	6.35689	0.978571	Cdk17	1.49179e-11	2.04282e-10	2.44239	6.7487	0.962025	Gm13135	6.92859e-10	7.16044e-09	1.43965	6.16771	1	Gm12918	7.34057e-06	0.000120212	0.422278	4.48357	0.988764	Tgfbr3	0.000200888	0.0026619	2.28944	3.7179	0.972973	Prpf40a	0.00123721	0.0159697	0.423746	3.23016	1	Dclre1c	0.000340051	0.00383446	1.70419	3.58271	0.891304	Arl6ip4
Adsl	Gm8666	2.56707e-12	3.18233e-11	0.864554	6.99959	0.959184	Adgrl1	2.10526e-10	2.91037e-09	1.63366	6.35346	0.985714	Tmem88	1.49631e-11	2.04727e-10	3.18491	6.74826	0.987342	mt-Co1	7.03396e-10	7.25525e-09	0.576622	6.16532	1	Hspa9	7.44165e-06	0.000121743	0.662077	4.48065	1	Gm11662	0.000202893	0.00268623	2.77843	3.71539	1	Pml	0.00123721	0.0159697	1.19235	3.23016	1	Rpl7a-ps7	0.000345616	0.00389446	0.568616	3.57847	0.978261	Ica1
Adss	Gm9836	2.57324e-12	3.1875e-11	0.857117	6.99926	0.972789	Gpx7	2.11468e-10	2.92085e-09	1.99932	6.35277	0.985714	Acer2	1.59699e-11	2.17942e-10	2.32085	6.7388	1	Ndufc2	7.44881e-10	7.65841e-09	0.793748	6.15625	0.924242	Pik3c2b	7.47078e-06	0.000121969	1.52372	4.47982	1	Gm6439	0.000204408	0.00270181	0.892485	3.71351	0.972973	Thoc2	0.00123918	0.0159823	0.541657	3.2297	0.986301	Gm37968	0.000346739	0.00390161	2.65155	3.57762	1	Gm8337
Adssl1	Metap2	2.57942e-12	3.19268e-11	0.724659	6.99892	0.0952381	Mpzl1	2.12176e-10	2.9281e-09	1.96527	6.35226	0.114286	Plpp1	1.63365e-11	2.22564e-10	2.70651	6.7355	0.0126582	Tst	7.65356e-10	7.85375e-09	3.56086	6.15195	0.030303	Pdia3	7.51467e-06	0.000122436	0.699707	4.47856	0.11236	Kif5b	0.000205424	0.002713	0.68363	3.71225	0.162162	Sash3	0.00124314	0.0160204	1.37727	3.22879	0.0821918	Gm14620	0.000351646	0.0039457	0.787365	3.57394	0.347826	Ogfrl1
Aebp1	Rftn1	2.6294e-12	3.24951e-11	2.2943	6.99623	0.346939	Arxes2	2.12413e-10	2.92884e-09	1.87754	6.35209	0.407143	Snx18	1.64854e-11	2.2421e-10	2.27389	6.73418	0.746835	Ddx1	8.1284e-10	8.32497e-09	1.01445	6.1424	0	Gm7809	7.66277e-06	0.000124721	1.21049	4.4744	0.123596	Tmem60	0.000207471	0.0027355	1.40334	3.70974	0.108108	Kif22	0.0012501	0.016084	1.00713	3.2272	0.164384	Vps39	0.000356233	0.00398876	1.64303	3.57055	0.0217391	Gm6210
Aebp2	Tcf7l2	2.6294e-12	3.24951e-11	2.08666	6.99623	0.904762	Raet1e	2.16719e-10	2.98563e-09	2.11648	6.349	0.864286	Lepr	1.65354e-11	2.24698e-10	3.42494	6.73374	0.886076	Gm12191	8.50328e-10	8.68106e-09	0.546366	6.13524	0.742424	Gm14277	7.75297e-06	0.000126061	0.52018	4.47189	0.955056	Nt5dc2	0.000209019	0.00275363	1.50369	3.70786	0.918919	9430037O13Rik	0.00125509	0.0161352	0.889932	3.22606	0.780822	Pla2g15	0.000373133	0.00415468	1.78805	3.55839	1	Gtpbp2
Aen	Rbm4b	2.64204e-12	3.26261e-11	1.60471	6.99556	0.823129	Usp50	2.35858e-10	3.2465e-09	0.583346	6.33597	0.907143	Klf10	1.67619e-11	2.27583e-10	2.4569	6.73176	0.683544	Nup85	8.6579e-10	8.83327e-09	1.19239	6.13237	0.924242	Lbr	7.7681e-06	0.000126178	0.682726	4.47148	0.921348	Srgap3	0.000209537	0.00275819	1.7488	3.70723	0.945946	1700047N06Rik	0.0012621	0.0161994	2.17218	3.22446	0.821918	Gm15859	0.000374339	0.00416231	2.20856	3.55754	0.934783	3830406C13Rik
Aes	Gpr19	2.66751e-12	3.29151e-11	2.34611	6.99421	0.0748299	D8Ertd82e	2.37437e-10	3.26542e-09	1.99587	6.33494	0.05	Fmnl3	1.79411e-11	2.41947e-10	2.1286	6.72187	0.151899	Ndufs7	9.08376e-10	9.25003e-09	0.874693	6.12473	0.0454545	Pdzd8	7.78326e-06	0.000126296	0.946279	4.47106	0.224719	Gm14173	0.000209797	0.00275933	0.838974	3.70692	0.594595	Ghr	0.00126411	0.0162121	0.774244	3.224	0.178082	Nfkb1	0.000374742	0.00416389	1.7402	3.55726	0.5	Rpl18a-ps1
Afap1	Lpar4	2.72569e-12	3.35552e-11	2.11131	6.99119	0.727891	Myo10	2.38761e-10	3.28081e-09	1.70538	6.33408	0.757143	Inpp5a	1.8659e-11	2.51416e-10	2.00167	6.71615	0.822785	Rpl30-ps1	9.38832e-10	9.53583e-09	0.59315	6.11948	0.0909091	Gm4482	7.87481e-06	0.000127264	1.33417	4.46856	0.359551	Rpl7	0.000210057	0.00276047	0.419762	3.7066	0.216216	Mcph1	0.00127726	0.0163151	1.11454	3.22104	0.452055	Gm9826	0.00037555	0.00416996	0.791302	3.55669	0.108696	Aldoa
Afap1l1	Cetn3	2.75855e-12	3.39335e-11	0.704473	6.98951	0.170068	Sec61a2	2.46036e-10	3.37207e-09	1.64384	6.32945	0.428571	Etl4	1.89998e-11	2.55792e-10	2.51759	6.71351	0.974684	Eftud2	9.55861e-10	9.70263e-09	1.41758	6.11661	0.378788	Ctdspl	7.95963e-06	0.000128375	1.65787	4.46627	0.955056	Qdpr	0.000210577	0.00276504	1.38335	3.70598	0.783784	Hn1l	0.00127828	0.0163151	0.917131	3.22081	0.958904	Mri1	0.000377169	0.00418503	1.39352	3.55556	0.913043	Pet100
Aff1	Fxyd6	2.7718e-12	3.40703e-11	2.09792	6.98883	0.265306	Rpl21-ps15	2.47133e-10	3.38419e-09	0.370372	6.32876	0.25	Tacc2	1.95813e-11	2.63399e-10	2.25738	6.70911	0.873418	Gm6139	9.58729e-10	9.72556e-09	1.02838	6.11613	0.772727	Dcun1d5	8.124e-06	0.000130894	0.565036	4.46189	0.831461	Klhdc3	0.000211884	0.00277991	1.4537	3.70441	0.648649	Inip	0.00127828	0.0163151	0.997383	3.22081	0.863014	Gm43984	0.000378388	0.00419564	1.83132	3.55472	0.804348	Gm10357
Aff3	Dnmt3b	2.78511e-12	3.42076e-11	1.90581	6.98816	0.47619	Gm8730	2.48233e-10	3.39635e-09	0.414494	6.32808	0.442857	Edil3	2.06101e-11	2.76076e-10	3.25461	6.70163	0.189873	Lsm4	9.81972e-10	9.9487e-09	1.41452	6.11231	0.0454545	Tgfb1	8.21938e-06	0.000132164	1.26704	4.45939	0.101124	Psmd5	0.000213199	0.00279257	1.25696	3.70284	0.0540541	Kdsr	0.00129156	0.0164715	1.04788	3.21785	0.150685	Tgfbr2	0.000379202	0.00420175	1.22097	3.55415	0.0652174	Clic4
Aff4	Slc4a7	3.01047e-12	3.68621e-11	1.79329	6.97723	1	Tomm5	2.51007e-10	3.43135e-09	0.907068	6.32636	0.992857	2700094K13Rik	2.12399e-11	2.84034e-10	0.90474	6.69724	0.974684	Apoo-ps	1.02704e-09	1.0379e-08	1.54586	6.10515	0.787879	Ccar2	8.25141e-06	0.000132545	1.54694	4.45855	1	Bcr	0.000213199	0.00279257	1.59324	3.70284	1	Vill	0.00129876	0.0165369	1.20357	3.21625	0.972603	Otub1	0.000380019	0.00420788	0.455116	3.55358	0.956522	Gnaq
Afg3l1	Hk2	3.20737e-12	3.9213e-11	2.02568	6.96832	0.823129	Mrto4-ps2	2.69186e-10	3.67045e-09	0.863071	6.31556	0.778571	Pcyt1a	2.1497e-11	2.87232e-10	2.53838	6.69548	0.860759	Rpl35a	1.0363e-09	1.04526e-08	0.684497	6.10372	0.80303	Dok2	8.45431e-06	0.000135532	1.72215	4.45334	0.842697	Atp5j	0.000214256	0.00280182	0.532112	3.70159	0.810811	Trim16	0.00129979	0.0165369	1.50639	3.21603	0.767123	Gm4879	0.000380837	0.00421401	1.02765	3.55302	0.891304	Creld2
Afg3l2	Gnl3l	3.21505e-12	3.92467e-11	1.14638	6.96799	0.829932	Elp5	2.74308e-10	3.7371e-09	1.00194	6.31264	0.857143	Txndc12	2.15618e-11	2.87857e-10	2.2249	6.69504	0.64557	Tfdp2	1.04719e-09	1.05559e-08	2.31333	6.10205	0.909091	Mfsd10	8.66198e-06	0.000138722	1.27626	4.44813	0.898876	Arl5a	0.000214256	0.00280182	1.37239	3.70159	0.783784	Immp2l	0.00129979	0.0165369	1.25499	3.21603	0.712329	Msrb2	0.000384124	0.00424745	1.46551	3.55076	0.869565	Sp110
Afmid	Armcx4	3.21505e-12	3.92467e-11	1.93215	6.96799	0.0272109	Pir	2.77366e-10	3.77553e-09	2.48849	6.31093	0.0214286	Gas2l3	2.32442e-11	3.098e-10	2.6379	6.68404	0.0379747	Gm10273	1.05505e-09	1.06284e-08	1.14101	6.10085	0.030303	Smagp	8.76338e-06	0.000140205	1.56266	4.44563	0.0337079	Chtf18	0.000214521	0.002803	1.81586	3.70127	0.0540541	Fmr1	0.00131328	0.0166952	0.967019	3.21306	0.0684932	Cd274	0.000384951	0.00425364	2.38848	3.55019	0.108696	Reep4
Aftph	Klf9	3.22274e-12	3.93105e-11	3.78071	6.96765	0.591837	Trp53bp2	2.81702e-10	3.83129e-09	1.72265	6.30853	0.664286	Fzd4	2.3845e-11	3.17543e-10	2.65267	6.6803	0.582278	Tomm22	1.08056e-09	1.08512e-08	0.842093	6.09703	0.833333	Prpf38b	8.79743e-06	0.000140469	0.802931	4.4448	0.853933	Gm9430	0.000215851	0.00281576	1.31641	3.6997	0.972973	Slc16a13	0.00132164	0.0167748	1.37071	3.21124	0.684932	Orai2	0.000387855	0.00428277	1.46479	3.54821	0.956522	Gm14513
Aga	Bbx	3.28884e-12	4.00862e-11	1.61393	6.96479	0.292517	Airn	2.84524e-10	3.86309e-09	1.82875	6.30698	0.421429	Platr5	2.5055e-11	3.331e-10	4.62084	6.67304	0.291139	Gm7363	1.0838e-09	1.08768e-08	0.765131	6.09655	0.151515	Tspan18	8.79743e-06	0.000140469	1.45092	4.4448	0.449438	Stra13	0.000215851	0.00281576	1.06854	3.6997	0.27027	Lin28b	0.00132374	0.0167881	1.16751	3.21078	0.383562	Gm15920	0.00039078	0.00431208	0.503953	3.54623	0.565217	Glipr2
Agap1	4930526A20Rik	3.33232e-12	4.05851e-11	1.4085	6.96295	0.911565	Cops8	2.86104e-10	3.88124e-09	0.958068	6.30613	0.878571	Gm29083	2.53193e-11	3.35775e-10	4.13835	6.6715	0.860759	Uqcr11	1.11165e-09	1.11423e-08	0.677861	6.09249	0.409091	Unc13d	9.00442e-06	0.000143626	1.39733	4.4398	0.696629	Gm15616	0.000216385	0.00281813	0.697071	3.69908	0.540541	Smarca5-ps	0.0013269	0.0168014	0.60056	3.2101	0.753425	Rpl35a-ps6	0.00039162	0.00431836	0.452354	3.54567	0.652174	Taf9b
Agap3	Prpf40b	3.39656e-12	4.13046e-11	1.83864	6.96026	0.70068	Carm1	2.9642e-10	4.01437e-09	1.59882	6.30064	0.657143	Bmp6	2.75754e-11	3.64786e-10	5.23365	6.65897	0.594937	Gm12445	1.13004e-09	1.13054e-08	0.991241	6.08987	0.575758	Pde3b	9.01314e-06	0.000143626	1.49748	4.43959	0.539326	Eif3a	0.000216921	0.0028205	0.578134	3.69845	0.432432	Pank1	0.00133958	0.0169217	1.46157	3.20736	0.643836	Tuba8	0.000392461	0.00432465	2.39023	3.5451	0.5	Zc3h7a
Agbl3	Tulp3	3.50357e-12	4.25734e-11	1.68871	6.95588	0.0408163	Rpl10	3.05744e-10	4.13014e-09	0.96116	6.29584	0.0785714	Gm43920	2.7658e-11	3.65576e-10	1.56429	6.65853	0.0632911	Gm11249	1.13342e-09	1.1332e-08	0.952319	6.08939	0.030303	Klhl15	9.14498e-06	0.000145581	1.43093	4.43646	0.11236	Sdhd	0.000216921	0.0028205	1.01002	3.69845	0.135135	Rbm45	0.00134171	0.0169218	0.702111	3.20691	0.246575	Gm4963	0.000398823	0.00438569	0.510461	3.54086	0.130435	Gdi1
Agbl5	Ctxn1	3.68344e-12	4.46572e-11	2.11481	6.94882	0.265306	Zfp334	3.05744e-10	4.13014e-09	1.81402	6.29584	0.192857	Atxn1	2.7824e-11	3.67466e-10	2.46123	6.65765	0.101266	Gm9892	1.1747e-09	1.17228e-08	0.685595	6.08366	0.272727	Atg101	9.20714e-06	0.000146425	1.31635	4.435	0.168539	Gm10074	0.000219075	0.00284157	0.971765	3.69594	0.108108	Prex2	0.00134703	0.0169756	0.758185	3.20577	0.164384	Wipf1	0.000399251	0.00438737	1.43446	3.54058	0.173913	Chst11
Ager	Zfp37	3.72758e-12	4.51238e-11	3.00407	6.94714	0.0816327	Psma3	3.12579e-10	4.21889e-09	0.726081	6.29241	0.135714	Mgat4b	2.80748e-11	3.70472e-10	1.98655	6.65633	0.0506329	Nfs1	1.1747e-09	1.17228e-08	2.20311	6.08366	0.030303	Atpaf1	9.30563e-06	0.000147844	1.44005	4.43271	0.0561798	Cd55	0.000221796	0.00287219	1.98703	3.6928	0.135135	Abcc1	0.00135667	0.0170701	1.11905	3.20371	0.0273973	Sytl4	0.000400966	0.00440015	0.45609	3.53945	0.0217391	Ccnb2
Agfg1	Myef2	3.72758e-12	4.51238e-11	0.865332	6.94714	0.891156	Gm16216	3.17452e-10	4.27743e-09	0.713027	6.29001	0.921429	Itpkb	2.90136e-11	3.81913e-10	1.92288	6.65149	0.987342	Ano1	1.18878e-09	1.18411e-08	3.41585	6.08175	0.939394	Pxn	9.42332e-06	0.000149412	1.50651	4.43	0.94382	Trappc1	0.000221796	0.00287219	1.20783	3.6928	0.918919	Gm27006	0.00136853	0.0171922	1.48975	3.20121	0.917808	Mrto4-ps2	0.000400966	0.00440015	0.902803	3.53945	0.869565	Gm12468
Agfg2	Tnnt3	3.73647e-12	4.51972e-11	2.78739	6.94681	0.217687	Bod1	3.29597e-10	4.43733e-09	1.65985	6.28418	0.3	Map10	2.92749e-11	3.84402e-10	3.10879	6.65017	0.468354	Nudt9	1.18878e-09	1.18411e-08	1.88521	6.08175	0.863636	Git1	9.43243e-06	0.000149412	1.34857	4.42979	0.808989	Ezh2	0.000222344	0.00287695	1.0857	3.69218	0.972973	Rpl13-ps1	0.00139145	0.0174664	0.681007	3.19642	0.60274	Serf1	0.000404416	0.00442888	1.51952	3.53719	0.5	Cox5b
Aggf1	Ktn1	3.78124e-12	4.57041e-11	1.04254	6.94513	0.986395	2200002D01Rik	3.33255e-10	4.47902e-09	1.59249	6.28246	0.935714	Stard8	3.07079e-11	4.02556e-10	2.79287	6.64314	0.797468	Etf1	1.22837e-09	1.22202e-08	1.04328	6.0765	0.863636	Gm17066	9.50563e-06	0.000150423	0.864561	4.42812	0.977528	Nudt3	0.000223443	0.00288884	1.51399	3.69092	0.891892	Ano6	0.00139365	0.0174802	1.14131	3.19596	0.931507	Hsp90ab1	0.00041228	0.00450573	0.223864	3.5321	0.956522	Dlg3
Agk	Plekha6	3.8448e-12	4.64371e-11	3.75209	6.94277	0.877551	Cpne4	3.3436e-10	4.49009e-09	3.37115	6.28195	0.857143	Lrp10	3.07998e-11	4.03429e-10	2.46921	6.6427	0.936709	Rps10-ps1	1.23203e-09	1.2249e-08	0.501787	6.07602	0.787879	Dhx36	9.52401e-06	0.000150564	1.34667	4.42771	0.876404	Ubxn2a	0.000224548	0.00290078	1.77254	3.68967	0.837838	Atxn7l3b	0.00140027	0.0175083	0.606374	3.1946	0.945205	Gm10012	0.000414047	0.00452195	0.953024	3.53096	0.869565	Pdlim7
Agl	Lrrc16a	3.90011e-12	4.69985e-11	1.90269	6.94075	0.272109	Mprip	3.38069e-10	4.53228e-09	1.39049	6.28023	0.385714	Acot7	3.12162e-11	4.08549e-10	2.36031	6.64072	0.367089	Gm15495	1.2357e-09	1.22702e-08	0.983528	6.07554	0.469697	Gm13202	9.69101e-06	0.000152751	0.556972	4.42396	0.52809	Fbxo9	0.000224825	0.00290201	1.43619	3.68935	0.648649	Gm15502	0.00140027	0.0175083	0.549626	3.1946	0.534247	Ddx11	0.00041939	0.00457092	1.71952	3.52757	0.543478	Asb1
Agmo	Igf2bp2	3.98928e-12	4.80007e-11	1.94147	6.93756	0	Rpl31-ps14	3.47135e-10	4.64993e-09	0.724797	6.27612	0	RP23-136A14.1	3.19227e-11	4.17111e-10	0.924526	6.63742	0.0886076	Bnip3	1.25423e-09	1.24232e-08	1.98624	6.07315	0	Clcn3	9.91803e-06	0.000155867	1.358	4.41895	0.011236	Il10ra	0.000225103	0.00290324	2.18274	3.68904	0	Tnpo1	0.00140027	0.0175083	0.769597	3.1946	0.0136986	Vamp5	0.000423892	0.00461369	1.6769	3.52474	0	Gm5380
Ago1	Ddr1	4.03222e-12	4.84808e-11	3.20974	6.93605	0.557823	Srm	3.47902e-10	4.65628e-09	1.06155	6.27577	0.378571	Tpm1	3.25961e-11	4.24174e-10	1.53294	6.63434	0.405063	Gm27529	1.29594e-09	1.28204e-08	0.612457	6.0679	0.484848	Gm11868	9.93717e-06	0.000156015	1.36987	4.41854	0.640449	Fam117a	0.000227894	0.00293213	2.0124	3.6859	0.72973	Ints7	0.00140692	0.0175639	0.751239	3.19323	0.712329	AU020206	0.000425705	0.00463027	1.54064	3.52361	0.695652	AI413582
Ago2	Prmt1	4.16871e-12	5.00465e-11	0.751673	6.93134	0.993197	Cpa2	3.52922e-10	4.71557e-09	2.63951	6.27354	0.978571	Snx4	3.30856e-11	4.30194e-10	1.55588	6.63214	1	Gars	1.35098e-09	1.33484e-08	1.30847	6.06121	1	Hhex	9.98519e-06	0.000156614	1.90621	4.41749	1	Grina	0.000230717	0.00296607	1.86246	3.68277	0.918919	Lrrc58	0.00140692	0.0175639	0.428532	3.19323	1	Cdt1	0.000426614	0.004637	1.40454	3.52305	1	Cd200r1
Ago3	Map1b	4.18858e-12	5.02472e-11	2.47675	6.93067	0.680272	Cald1	3.58803e-10	4.78614e-09	2.11632	6.27097	0.642857	Col5a2	3.35823e-11	4.36297e-10	2.60595	6.62994	0.860759	Gm2606	1.36307e-09	1.34595e-08	0.716054	6.05978	0.5	Taf9b	1.02188e-05	0.000159964	1.93765	4.41249	0.764045	Pls1	0.000231286	0.00297099	2.42318	3.68214	0.540541	Wdr7	0.00141583	0.0176476	0.888553	3.1914	0.739726	Gm13586	0.000427525	0.00464374	1.30786	3.52248	0.76087	Acox1
Ago4	Phf20-ps	4.69419e-12	5.61439e-11	1.25068	6.91453	0.00680272	Rbpms2	3.62777e-10	4.83511e-09	1.74359	6.26926	0.0428571	Ppp1r2-ps6	3.8508e-11	4.98264e-10	2.0353	6.60971	0.0253165	Mrpl23-ps1	1.37526e-09	1.35632e-08	1.07493	6.05835	0.030303	Nfkbib	1.02582e-05	0.000160265	1.20725	4.41166	0.0224719	Clec1b	0.000232999	0.0029906	1.93547	3.68026	0	Wwtr1	0.00143042	0.0178156	1.42145	3.18844	0.0136986	Gm8186	0.000431188	0.00467716	0.389406	3.52022	0.0217391	Gnb5
Agpat1	Mmp14	4.89883e-12	5.85038e-11	1.5408	6.90848	0.945578	Irs1	3.63977e-10	4.84706e-09	2.45129	6.26874	0.935714	Dnajc3	3.86226e-11	4.99342e-10	1.63924	6.60927	0.898734	Chsy1	1.39582e-09	1.37574e-08	1.4067	6.05596	0.80303	C130089K02Rik	1.02681e-05	0.000160265	1.59171	4.41145	0.910112	Acyp1	0.000235014	0.00301161	1.32401	3.67806	1	Phactr2	0.00143381	0.0178439	0.949217	3.18776	0.945205	Pus7l	0.000432569	0.00468578	1.5087	3.51937	0.891304	Lonp2
Agpat2	Mir684-1	5.04008e-12	6.0056e-11	0.98835	6.90444	0.585034	Gm16477	3.70445e-10	4.92498e-09	0.527685	6.266	0.414286	Map3k3	3.93755e-11	5.08664e-10	2.29412	6.60641	0.468354	Mrpl37	1.46798e-09	1.44242e-08	1.57133	6.04784	0.0909091	Hmha1	1.03276e-05	0.000161036	1.28937	4.4102	0.325843	Gm13198	0.000235882	0.00302031	0.939087	3.67712	0.351351	Dbf4	0.00144174	0.0179013	0.782499	3.18616	0.369863	Tomm20	0.000433492	0.00469259	0.922206	3.51881	0.586957	Rnf150
Agpat3	Hnrnpu	5.04008e-12	6.0056e-11	0.573123	6.90444	0.217687	Aldoa	3.90531e-10	5.17907e-09	0.431227	6.25777	0.321429	Slc25a24	4.05018e-11	5.22791e-10	2.23142	6.60223	0.493671	Mtch2	1.46798e-09	1.44242e-08	0.992927	6.04784	0.212121	Ddx10	1.04375e-05	0.00016259	0.941765	4.40791	0.314607	Nol7	0.000241749	0.00308553	1.16154	3.67085	0.243243	Ets1	0.00144288	0.0179013	1.56421	3.18593	0.39726	Gm24270	0.000433955	0.00469441	0.759178	3.51852	0.108696	Stard10
Agpat4	Pum1	5.06401e-12	6.02961e-11	0.924731	6.90377	0.707483	Aldoart1	3.9096e-10	5.18047e-09	0.538052	6.25759	0.628571	Creb3	4.10462e-11	5.28963e-10	2.30214	6.60025	0.974684	Kars	1.47671e-09	1.44921e-08	1.16568	6.04689	0.560606	Osgep	1.05485e-05	0.00016416	1.18261	4.40561	0.438202	Gm11964	0.000243535	0.00310337	0.812707	3.66896	0.405405	Hnrnpa1	0.00144516	0.0179013	0.510832	3.18548	0.589041	Galns	0.00043488	0.00469806	1.78537	3.51796	0.173913	Gm11662
Agpat5	Gm7327	5.10615e-12	6.07526e-11	0.833523	6.90259	0.931973	Psma7	3.9139e-10	5.18186e-09	0.463177	6.25742	0.9	Fam122b	4.27863e-11	5.50943e-10	2.57487	6.59409	0.78481	Rpl18	1.48109e-09	1.45262e-08	0.455164	6.04641	0.863636	Mri1	1.0579e-05	0.000164314	1.17855	4.40499	0.977528	R3hdm4	0.000243535	0.00310337	1.28819	3.66896	0.972973	Efcab14	0.00144516	0.0179013	1.10472	3.18548	0.958904	Rpl7a-ps11	0.00043488	0.00469806	0.13423	3.51796	0.956522	Gm15915
Agpat9	Ncbp2	5.19762e-12	6.17948e-11	1.24808	6.90007	0.0612245	Gm13690	3.94847e-10	5.21898e-09	0.958757	6.25605	0.192857	Msmo1	4.42694e-11	5.69123e-10	2.07258	6.58903	0.189873	Pigq	1.5166e-09	1.4838e-08	2.15378	6.04259	0	Ahsa2	1.06299e-05	0.000164945	1.28264	4.40395	0	Gm4707	0.000244133	0.00310851	0.84456	3.66834	0	Gm38248	0.00144743	0.0179157	1.18976	3.18502	0	Stx17	0.000436738	0.00471494	1.35473	3.51683	0	RP23-242J3.5
Agps	Zrsr2	5.49473e-12	6.52786e-11	1.40913	6.89217	0.986395	Cdh3	4.14398e-10	5.46835e-09	3.23727	6.24851	0.971429	Strn	4.44008e-11	5.70352e-10	1.67367	6.5886	0.962025	Cirh1a	1.60431e-09	1.5629e-08	1.30115	6.03352	0.909091	Nt5m	1.06914e-05	0.000165738	1.38851	4.40269	1	Arrb2	0.000247751	0.00314205	1.30104	3.66457	0.945946	Gm6419	0.00145429	0.0179727	0.420533	3.18365	1	Dtnbp1	0.000440943	0.00475391	1.71968	3.51428	1	Gmppb
Agrn	Nckap1	5.60625e-12	6.65044e-11	2.17739	6.88931	0.877551	Gm3511	4.23595e-10	5.58509e-09	0.348612	6.24508	0.9	Sh3tc2	4.6143e-11	5.92255e-10	4.12072	6.58288	0.518987	Gmps	1.64755e-09	1.6021e-08	1.32602	6.02922	0.909091	Dpm3	1.0712e-05	0.000165896	0.786124	4.40228	0.741573	Gm4596	0.000247751	0.00314205	0.959272	3.66457	0.972973	U2surp	0.00145658	0.0179871	0.534446	3.1832	0.712329	Prdx5	0.000441883	0.00476083	1.11765	3.51372	0.195652	Clec4g
Agtpbp1	Tma7	5.63281e-12	6.67699e-11	0.55571	6.88864	0.408163	Abtb2	4.2686e-10	5.6235e-09	2.42044	6.24388	0.457143	Steap1	4.96101e-11	6.35225e-10	3.59754	6.5721	0.632911	Rpl38-ps2	1.65243e-09	1.60489e-08	0.429897	6.02874	0.424242	Rcsd1	1.07532e-05	0.000166373	1.51063	4.40144	0.426966	Ptprj	0.000248969	0.00315248	1.90627	3.66332	0.594595	Clic1	0.00146233	0.0180301	1.04904	3.18206	0.712329	Cdca7l	0.00044424	0.00477978	1.39399	3.5123	0.521739	Tpm1
Agtrap	Slitrk2	5.67288e-12	6.7195e-11	4.61798	6.88763	0.70068	Wnk3	4.28737e-10	5.64357e-09	1.94173	6.24319	0.571429	Tead4	4.99042e-11	6.38478e-10	2.32797	6.57122	0.468354	Ppp2r1b	1.65243e-09	1.60489e-08	1.48599	6.02874	0.333333	Fubp1	1.07947e-05	0.000166691	0.561358	4.40061	0.696629	Chchd10	0.000251112	0.00317711	1.9148	3.66112	0.405405	Mctp1	0.00146809	0.0180733	1.47039	3.18092	0.60274	Sat1	0.000448037	0.0048109	1.8088	3.51004	0.652174	Bre
Ahctf1	Map4	5.80162e-12	6.8669e-11	1.93569	6.88444	1	Gm10288	4.31095e-10	5.66993e-09	0.264795	6.24233	1	Rbfox2	5.23958e-11	6.69283e-10	2.29685	6.56396	1	Tars	1.66714e-09	1.61622e-08	1.18294	6.02731	1	Tcf3	1.08466e-05	0.000167331	0.957069	4.39957	1	Gpn3	0.00025142	0.00317848	1.5746	3.66081	1	Nab1	0.00148903	0.0183168	1.27947	3.17681	1	Utp20	0.000449946	0.00482167	1.20001	3.50891	1	Vamp5
Ahcy	Ccne1	5.96834e-12	7.05377e-11	1.83421	6.8804	0.986395	Hmgn1	4.48448e-10	5.87879e-09	0.698934	6.23616	0.985714	Acap2	5.57436e-11	7.10342e-10	2.0959	6.55473	0.898734	Hnrnpa1	1.66714e-09	1.61622e-08	0.794431	6.02731	1	Gm11945	1.08988e-05	0.000167812	0.629977	4.39853	0.988764	Larp4	0.000252654	0.00319156	0.986574	3.65955	1	Fam162a	0.00149606	0.0183892	0.640136	3.17545	0.972603	2006-09-01	0.000459608	0.00491203	1.62662	3.50326	0.978261	Nelfcd
Ahcyl1	Epn2	6.147e-12	7.25419e-11	1.87467	6.8762	0.938776	Clns1a	4.79944e-10	6.27109e-09	0.916985	6.22553	0.9	Ctnnd1	5.72416e-11	7.28849e-10	1.6234	6.55077	0.860759	Amd-ps3	1.66714e-09	1.61622e-08	1.22889	6.02731	0.80303	Gm14539	1.1004e-05	0.000169105	0.460728	4.39644	0.966292	Gm5921	0.000253894	0.00320215	0.995099	3.6583	0.756757	Srp19	0.00149842	0.018404	0.2588	3.17499	0.808219	Polr2f	0.000459608	0.00491203	0.579256	3.50326	0.956522	Nab1
Ahcyl2	Clock	6.22726e-12	7.34348e-11	1.99349	6.87435	0.52381	Msantd3	4.84162e-10	6.31587e-09	1.68776	6.22415	0.507143	Morf4l2	5.74105e-11	7.29835e-10	0.856536	6.55033	0.227848	Gpc4	1.67207e-09	1.62002e-08	3.51899	6.02683	0.560606	Vti1b	1.10251e-05	0.000169267	1.04978	4.39603	0.539326	Fam162a	0.000254828	0.00321139	0.94583	3.65736	0.324324	Gm9392	0.00150905	0.0185061	0.812683	3.17294	0.438356	Tmem206	0.000461564	0.00492963	1.84779	3.50212	0.26087	Scamp5
Ahdc1	Orc4	6.47426e-12	7.61226e-11	1.26974	6.8688	0.877551	Mcmbp	4.84162e-10	6.31587e-09	0.787614	6.22415	0.814286	Nab1	5.80053e-11	7.36225e-10	2.47507	6.54879	0.582278	Uqcr10	1.70196e-09	1.64698e-08	0.66736	6.02396	0.272727	Ncoa3	1.10675e-05	0.000169755	0.70398	4.39519	0.853933	Xk	0.000255764	0.00322065	2.18	3.65642	0.675676	Il11ra1	0.00151498	0.0185504	1.10671	3.1718	0.794521	Vps18	0.000468469	0.00499669	1.2154	3.49817	0.608696	Stk10
Ahi1	Rpl39	6.48953e-12	7.619e-11	0.627483	6.86847	0.380952	Col4a6	4.97035e-10	6.47321e-09	2.13895	6.22004	0.471429	Exoc5	5.98262e-11	7.58131e-10	1.91377	6.54417	0.240506	Gm12254	1.73237e-09	1.67438e-08	0.438564	6.0211	0.515152	Susd1	1.12279e-05	0.00017172	1.12581	4.39206	0.88764	Art4	0.000257018	0.0032339	2.40084	3.65516	0.972973	Ywhab	0.00151498	0.0185504	0.264901	3.1718	0.890411	Cox15	0.000471458	0.00502522	1.38688	3.49647	0.695652	Cst7
Ahnak	Tsc22d2	6.5587e-12	7.69455e-11	1.31322	6.86695	0.897959	Rhobtb3	5.06908e-10	6.59104e-09	1.86378	6.21695	0.935714	Sacs	6.01793e-11	7.62001e-10	2.50661	6.54329	0.987342	Nup210	1.81073e-09	1.74273e-08	2.48324	6.01394	0.863636	Ddx54	1.12279e-05	0.00017172	1.33027	4.39206	0.651685	Ndufb4	0.000257648	0.00323926	0.661585	3.65454	0.648649	Tipin	0.00154619	0.0189036	0.564488	3.16587	0.821918	Gm14494	0.000483593	0.00513741	0.810579	3.48968	0.23913	Gm15753
Ahr	Lsm8	6.84269e-12	8.01594e-11	0.968688	6.8609	0.0136054	Nnat	5.09128e-10	6.61452e-09	2.67989	6.21626	0.0142857	Gm10320	6.07129e-11	7.67539e-10	0.668107	6.54197	0.544304	Gm38115	1.85939e-09	1.78633e-08	2.68778	6.00964	0.0151515	Tyrobp	1.13361e-05	0.000173043	1.22652	4.38998	0.258427	Gm9800	0.00025891	0.00325002	0.395364	3.65328	0.189189	Wtap	0.00154619	0.0189036	0.620294	3.16587	0.178082	H13	0.000483593	0.00513741	1.36193	3.48968	0.5	Fnbp1
Ahsa1	E330009J07Rik	7.31716e-12	8.56547e-11	2.0499	6.85132	1	Irs2	5.20939e-10	6.76246e-09	1.81117	6.21266	1	Gm12715	6.14314e-11	7.76009e-10	0.718014	6.54021	0.949367	Gm13611	1.88142e-09	1.80424e-08	0.396204	6.00773	0.984848	Rps19bp1	1.13469e-05	0.000173043	1.10689	4.38977	1	Snx9	0.000260179	0.00326082	1.75841	3.65203	1	Klhl15	0.00155105	0.0189484	1.30517	3.16496	1	Sirt3	0.00048513	0.00515031	1.21914	3.48884	1	Tet3
Ahsa2	Dcbld2	7.43854e-12	8.68845e-11	1.91843	6.84897	0.789116	Dzip1	5.27232e-10	6.83859e-09	1.84593	6.21078	0.857143	Zfyve16	6.60176e-11	8.33283e-10	2.53395	6.52944	0.708861	Mybbp1a	1.88697e-09	1.80848e-08	1.19929	6.00725	0.863636	Vill	1.13578e-05	0.000173044	1.73868	4.38956	0.932584	Pak1ip1	0.000260179	0.00326082	0.755454	3.65203	0.783784	Gm13477	0.0015547	0.0189785	1.06103	3.16428	0.753425	Psma8	0.000491844	0.00520084	1.92667	3.48516	0.891304	Tpm2
Aida	Golt1b	7.63327e-12	8.90288e-11	0.932226	6.84527	0.836735	Ndufa13	5.33017e-10	6.90802e-09	0.454799	6.20906	0.807143	Aacs	6.76856e-11	8.51644e-10	2.45015	6.5257	0.974684	Gm12020	1.92059e-09	1.8396e-08	0.838976	6.00438	0.69697	Emilin1	1.14124e-05	0.000173709	1.31787	4.38852	0.786517	Elf1	0.000264988	0.00331849	2.28753	3.64732	0.783784	Mtmr12	0.00156447	0.0190399	1.27821	3.16245	0.821918	Itgb1bp1	0.000494971	0.00523045	1.31058	3.48346	0.826087	Rnu2-10
Aif1	S100a10	7.66921e-12	8.93827e-11	1.03614	6.8446	0	Exosc7	5.43587e-10	7.03359e-09	1.14365	6.20598	0	Nova2	7.0938e-11	8.90462e-10	3.00868	6.51866	0	Phb2	1.97213e-09	1.8867e-08	1.2045	6.00009	0.0151515	Gm42908	1.14562e-05	0.00017421	1.10929	4.38769	0	Gm8925	0.00026596	0.00332804	0.744203	3.64638	0	Pop1	0.00156569	0.0190399	1.04271	3.16222	0	Hist1h2bg	0.000496018	0.00523458	1.43052	3.4829	0.0652174	Gm5312
Aif1l	Gm17936	7.77803e-12	9.05848e-11	1.24234	6.84258	0.938776	Nme1	5.4418e-10	7.03556e-09	0.562012	6.2058	0.885714	Aak1	7.14598e-11	8.96307e-10	2.25309	6.51756	0.0759494	Seh1l	1.97794e-09	1.89112e-08	1.31832	5.99961	0.0757576	Ptprb	1.14782e-05	0.000174378	0.851848	4.38727	0.101124	Gm3470	0.000272525	0.00339953	1.66004	3.64011	0	Ddx5	0.00156569	0.0190399	0.361125	3.16222	0.123288	Mbp	0.000497067	0.00523872	1.48253	3.48233	0.108696	Gm5575
Aifm1	Mb21d2	7.833e-12	9.11586e-11	2.89075	6.84157	0.938776	Drg2	5.60436e-10	7.23402e-09	1.32287	6.20117	0.95	P4ha1	7.41257e-11	9.27559e-10	1.87421	6.51206	0.848101	Aqp3	2.00134e-09	1.91235e-08	6.21666	5.9977	0.909091	Nbeal2	1.15886e-05	0.000175555	1.42766	4.38519	0.955056	Gm12751	0.000273856	0.00341347	0.948505	3.63885	1	Trmt2a	0.0015706	0.0190851	1.06692	3.16131	0.917808	Irf2	0.000499698	0.00526298	1.30955	3.48092	0.956522	Pdzd11
Aifm2	Dnajc10	8.03785e-12	9.34064e-11	1.68578	6.83787	0.0272109	Gm10566	5.74032e-10	7.39159e-09	0.76817	6.1974	0	Rasa3	8.4306e-11	1.04756e-09	2.71766	6.49271	0	Zcrb1	2.05498e-09	1.96009e-08	1.19285	5.9934	0.151515	Gm7729	1.15886e-05	0.000175555	0.708413	4.38519	0	Nsun3	0.000275864	0.00343581	1.82755	3.63697	0.108108	Sec24d	0.00157306	0.0190878	0.974799	3.16086	0.0136986	Cnpy3	0.000506065	0.00531951	1.44137	3.47753	0.0869565	Zfp672
Aig1	Armcx2	8.17093e-12	9.48839e-11	2.01728	6.83552	0.428571	Rps15	5.74032e-10	7.39159e-09	0.311141	6.1974	0.35	Tgfb1i1	8.62984e-11	1.07065e-09	2.41906	6.48919	0.240506	Ogdh	2.15383e-09	2.05192e-08	1.55809	5.98576	0.333333	Gm37906	1.16554e-05	0.000176399	1.79223	4.38394	0.280899	Gm11604	0.000277885	0.00345023	1.20421	3.63509	0.243243	Srrm1	0.00157553	0.0190878	0.278989	3.1604	0.328767	Pop5	0.000506599	0.00532162	0.98446	3.47724	0.282609	Snap23
[truncated: 15,096 more rows]
[truncated: 29 more columns]
