# Supplementary material for: In vivo clonal tracking reveals evidence of haemangioblast and haematomesoblast contribution to yolk sac haematopoiesis
Source: Nat Commun. 2023 Jan 3;14:41. doi: 10.1038/s41467-022-35744-x (PMC9810727; doi:10.1038/s41467-022-35744-x)
Supplement: Supplementary file 6 — Supplementary Data 4 [file 41467_2022_35744_MOESM6_ESM.xlsx]

## Sheet: Supplementary Data 4
			Target barcode detection call
Cell numbers in test mixture			Exp1		Exp2
Cells with target barcode	Cells with a different barcode	Total cell number	RepA	RepB	RepA	RepB
32768	32767	65, 535	Yes	Yes	Yes	Yes
4096	61439	65, 535	Yes	Yes	Yes	Yes
256	65279	65, 535	Yes	Yes	Yes	Yes
128	65407	65, 535	Yes	Yes	Yes	Yes
64	65471	65, 535	Yes	Yes	Not done	Not done
8	65527	65, 535	Yes	Yes	Yes	Yes
4	65531	65, 535	Not done	Not done	Yes	Yes
2	65533	65, 535	No	No	Not done	Not done
1	65534	65, 535	No	No	No	No
