# Supplementary material for: In vivo clonal tracking reveals evidence of haemangioblast and haematomesoblast contribution to yolk sac haematopoiesis
Source: Nat Commun. 2023 Jan 3;14:41. doi: 10.1038/s41467-022-35744-x (PMC9810727; doi:10.1038/s41467-022-35744-x)
Supplement: Supplementary file 7 — Supplementary Data 5 [file 41467_2022_35744_MOESM7_ESM.xlsx]

## Sheet: Supplementary Data 5
Experiment ID	Tissue ID	Purity after sort of lineage/group sorted								Contamination notes
		EryP	Mk	HPC	Mac	Endo	Haem	Mes	Microglia
Cdh5iCre_E7_ERY	YS53	100	95.8	100	96.6	-	-	-	-	low forward-scatter debris
	YS54	100	90.9	100	97	-	-	-	-	1 EMP event in Mac
	YS55	100	100	100	100	-	-	-	-	low forward-scatter debris
	YS56	100	91.7	89.3	100	-	-	-	-	low forward-scatter debris
	YS65	100	100	96	96.3	-	-	-	-	low forward-scatter debris
Cdh5iCre_E8_ERY	YS19	100	100	88.2	100	-	-	-	-	low forward-scatter debris
	YS21	99	100	100	82.8	-	-	-	-	low forward-scatter debris
	YS22	100	93.8	77.8	100	-	-	-	-	low forward-scatter debris
	YS23	98.7	90.9	100	100	-	-	-	-	low forward-scatter debris
	YS26	100	83.3	100	75	-	-	-	-	low forward-scatter debris
	YS31	100	100	100	100	-	-	-	-	low forward-scatter debris
Cdh5iCre_E7_ENDO	YS42	-	94.4	93.5	94.7	100	-	-	-	1 Endo in HPC
	YS43	-	90.3	96.4	90	100	-	-	-	1 Mk event in HPC, 1 EryP, 1 Endo in Mac
	YS46	-	100	100	100	100	-	-	-	low forward-scatter debris
	YS47	-	100	100	96.8	100	-	-	-	low forward-scatter debris
	YS50	-	90	100	100	100	-	-	-	low forward-scatter debris
	YS52	-	88.2	100	100	100	-	-	-	low forward-scatter debris
Cdh5iCre_E8_ENDO	YS32	-	100	100	96.7	97.7	-	-	-	low forward-scatter debris
	YS33	-	88.9	100	100	95.2	-	-	-	low forward-scatter debris
	YS34	-	90.9	100	100	100	-	-	-	low forward-scatter debris
	YS37	-	91.7	100	100	98.2	-	-	-	low forward-scatter debris
	YS38	-	90	100	100	100	-	-	-	low forward-scatter debris
	YS39	-	100	91.7	100	97.1	-	-	-	low forward-scatter debris
Rosa26iCre_E7_ERY	YS1	100	93.8	100	95.7	-	-	-	100	low forward-scatter debris
	YS2	100	95	100	100	-	-	-	95.5	low forward-scatter debris
	YS3	99.1	100	94.6	96.4	-	-	-	96.4	low forward-scatter debris
Rosa26iCre_E7_ENDO	YS4	-	96.2	100	100	96.8	-	-	100	low forward-scatter debris
	YS5	-	100	100	100	100	-	-	92	low forward-scatter debris
	YS6	-	96	100	95.2	95.8	-	-	89.7	low forward-scatter debris
Rosa26iCre_E7_ALL	YS7	100	-	-	-	100	100	100	-	low forward-scatter debris
	YS8	97.5	-	-	-	100	97.4	100	-	low forward-scatter debris
	YS9	98.9	-	-	-	96.9	100	100	-	low forward-scatter debris
Rosa26iCre_E6_ALL	YS25	98.4	-	-	-	100	100	100	-	low forward-scatter debris
	YS26	100	-	-	-	100	100	100	-
	YS33	100	-	-	-	100	100	100	-
	YS37	100	-	-	-	100	100	100	-
	YS38	99.6	-	-	-	100	100	100	-	low forward-scatter debris
	YS43	100	-	-	-	100	95.3	100	-	1 Endo in Haem group
	YS48	96.4	-	-	-	100	100	100	-	low forward-scatter debris
	YS49	100	-	-	-	100	100	100	-
	YS50	100	-	-	-	100	98.6	100	-	low forward-scatter debris
Rosa26iCre_E5_ALL	YS1	100	-	-	-	100	100	100	-	low forward-scatter debris
	YS5	100	-	-	-	100	100	100	-
	YS8	100	-	-	-	100	100	100	-
	YS9	99.4	-	-	-	100	100	100	-
	YS10	100	-	-	-	100	96.7	100	-	1 EryP in Haem
	YS11	100	-	-	-	100	100	100	-	1 Endo in Haem group
	YS12	99.4	-	-	-	100	100	100	-	1 cell with no staining in EryP
	YS13	93.2	-	-	-	100	100	100	-	low forward-scatter debris in EryP
	YS14	100	-	-	-	100	100	100	-	low forward-scatter debris
	YS16	100	-	-	-	98.3	100	100	-
	YS17	100	-	-	-	100	99.7	99.7	-
	YS18	99.5	-	-	-	100	100	99.1	-	1 Mk in Mes
	YS19	100	-	-	-	97.4	100	100	-	low forward-scatter debris
	YS20	100	-	-	-	97.9	100	100	-	low forward-scatter debris
