# Supplementary material for: In vivo clonal tracking reveals evidence of haemangioblast and haematomesoblast contribution to yolk sac haematopoiesis
Source: Nat Commun. 2023 Jan 3;14:41. doi: 10.1038/s41467-022-35744-x (PMC9810727; doi:10.1038/s41467-022-35744-x)
Supplement: Supplementary file 8 — Supplementary Data 6 [file 41467_2022_35744_MOESM8_ESM.xlsx]

## Sheet: Supplementary Data 6
gene	cluster	p_val	avg_log2FC	pct.1	pct.2	p_val_adj
Plac8	0	0	2.60695	0.992	0.321	0
Ccl3	0	0	1.98905	0.932	0.204	0
Lsp1	0	0	1.74063	0.959	0.252	0
Hp	0	0	1.37715	0.704	0.086	0
Cybb	0	0	1.27749	0.72	0.087	0
Irf8	0	8.90252e-303	1.36326	0.857	0.183	1.40081e-298
Cd52	0	5.52644e-294	2.00029	0.981	0.311	8.69585e-290
Tyrobp	0	1.9089e-287	2.0112	1	0.354	3.00365e-283
Cx3cr1	0	2.62751e-262	1.18701	0.846	0.174	4.13438e-258
Ctsc	0	1.92204e-247	1.7218	0.908	0.288	3.02434e-243
Emb	0	1.51566e-245	1.28998	0.932	0.273	2.3849e-241
Glipr1	0	1.06692e-243	1.08845	0.657	0.123	1.67879e-239
Ly86	0	1.03141e-242	1.08193	0.752	0.149	1.62293e-238
Gpr183	0	2.78458e-241	0.768982	0.516	0.069	4.38153e-237
Tpd52	0	1.38485e-238	1.25773	0.946	0.314	2.17906e-234
Rgs2	0	1.76652e-232	1.1959	0.784	0.191	2.77962e-228
Spi1	0	4.58524e-230	1.33577	0.966	0.319	7.21488e-226
Evi2a	0	2.10806e-225	0.90691	0.711	0.154	3.31703e-221
Hck	0	2.99311e-216	0.707919	0.529	0.082	4.70966e-212
Pycard	0	6.04158e-215	1.37372	0.985	0.426	9.50642e-211
Slfn2	0	1.46974e-213	0.933214	0.638	0.124	2.31264e-209
Mef2c	0	3.36312e-213	1.50886	0.989	0.459	5.29186e-209
Csf1r	0	1.33591e-212	0.827402	0.752	0.165	2.10205e-208
Lcp1	0	7.47e-212	1.22051	0.957	0.321	1.1754e-207
Ptprc	0	1.39973e-207	1.04309	0.799	0.215	2.20247e-203
Irf5	0	1.48624e-206	0.719892	0.567	0.1	2.3386e-202
Coro1a	0	1.02605e-203	1.40953	0.998	0.453	1.6145e-199
Cd53	0	3.31693e-202	0.802952	0.662	0.143	5.2192e-198
Apbb1ip	0	7.67871e-201	0.976794	0.816	0.236	1.20825e-196
Psmb8	0	1.96097e-195	0.836804	0.617	0.13	3.08558e-191
Cd33	0	1.06171e-194	0.538424	0.39	0.046	1.6706e-190
Tnni2	0	1.36773e-194	0.878115	0.638	0.142	2.15212e-190
Clec12a	0	2.29291e-194	0.655281	0.392	0.047	3.60789e-190
Lpl	0	8.84102e-194	1.17716	0.788	0.208	1.39113e-189
Laptm5	0	6.35414e-193	1.149	0.947	0.358	9.99824e-189
Lst1	0	8.28555e-189	1.17339	0.946	0.335	1.30373e-184
Lair1	0	2.95245e-186	0.509564	0.328	0.033	4.64567e-182
Cytip	0	2.0188e-179	0.756201	0.52	0.1	3.17658e-175
Erp29	0	7.54108e-179	1.07365	1	0.814	1.18659e-174
Sat1	0	5.40328e-177	1.18395	0.891	0.347	8.50206e-173
Ifngr1	0	3.99273e-176	0.98467	0.831	0.279	6.28257e-172
Cst3	0	6.28151e-174	1.3286	1	0.817	9.88395e-170
BC035044	0	1.37421e-173	0.775003	0.668	0.166	2.16232e-169
B2m	0	2.01143e-173	1.19387	0.987	0.571	3.16498e-169
Rac2	0	2.78673e-169	1.09226	0.979	0.383	4.38492e-165
Cebpb	0	4.24431e-169	1.24906	0.931	0.431	6.67842e-165
Ncf1	0	2.23075e-168	0.754811	0.627	0.15	3.51008e-164
Pilra	0	5.8172e-167	0.54309	0.355	0.045	9.15337e-163
Mbnl1	0	7.63799e-165	1.13095	0.976	0.689	1.20184e-160
Ctsz	0	7.69333e-164	1.18367	0.944	0.53	1.21055e-159
St8sia4	0	2.53427e-163	0.704473	0.552	0.119	3.98768e-159
Capza2	0	8.00804e-163	1.09757	0.989	0.673	1.26007e-158
Tspo	0	2.66015e-161	1.24068	0.983	0.688	4.18574e-157
Ccnd2	0	1.39885e-155	1.40028	0.812	0.353	2.20109e-151
H2afy	0	1.0506e-153	1.09646	0.991	0.656	1.65313e-149
Rogdi	0	9.78782e-153	0.655994	0.559	0.132	1.54011e-148
Arhgdib	0	1.71229e-152	1.02799	1	0.698	2.69429e-148
Hpgd	0	2.47577e-152	0.897211	0.782	0.248	3.89563e-148
Fcer1g	0	4.35777e-152	1.20032	1	0.522	6.85695e-148
Itgam	0	7.032e-151	0.526561	0.388	0.061	1.10648e-146
Prtn3	0	1.61789e-150	0.980476	0.78	0.249	2.54576e-146
Dock10	0	1.79114e-149	0.63931	0.48	0.098	2.81836e-145
Psme1	0	1.89925e-147	1.02763	0.968	0.601	2.98846e-143
Lyz2	0	5.13269e-147	1.26433	0.73	0.236	8.07629e-143
Unc93b1	0	3.32035e-146	0.74334	0.587	0.15	5.22457e-142
Sub1	0	1.039e-145	0.803129	1	0.985	1.63487e-141
Rassf4	0	3.44089e-144	0.71896	0.542	0.13	5.41424e-140
Arpc5	0	3.79528e-139	0.922234	1	0.854	5.97187e-135
Rps27a	0	4.3043e-139	0.420776	1	1	6.77281e-135
Alox5ap	0	5.80267e-139	0.870072	0.824	0.305	9.13051e-135
Tm6sf1	0	1.30292e-137	0.757984	0.752	0.253	2.05014e-133
Bcl2a1b	0	5.87575e-136	0.6821	0.366	0.061	9.24549e-132
Arpc1b	0	4.49239e-135	0.977209	0.994	0.617	7.06878e-131
Pou2f2	0	5.27816e-135	0.685476	0.615	0.172	8.30519e-131
Ptpn18	0	1.1043e-134	0.8981	0.981	0.404	1.73761e-130
Rps20	0	4.66334e-134	0.415369	1	1	7.33777e-130
Hcls1	0	3.86454e-133	0.733287	0.681	0.216	6.08085e-129
Rps12	0	2.81942e-132	0.479465	1	1	4.43636e-128
Fau	0	7.01938e-131	0.470929	1	1	1.1045e-126
Tmsb4x	0	9.77739e-130	1.10149	1	0.877	1.53847e-125
Ptpn6	0	1.48425e-129	0.799167	0.732	0.259	2.33547e-125
Psmb9	0	1.36821e-128	0.537707	0.424	0.086	2.15288e-124
Pld4	0	1.46077e-127	0.562115	0.415	0.083	2.29853e-123
Limd2	0	1.63511e-126	0.865526	0.961	0.494	2.57284e-122
Ncf2	0	5.26997e-126	0.713291	0.709	0.241	8.29229e-122
Rps6ka1	0	6.43243e-126	0.778354	0.709	0.252	1.01214e-121
Ramp1	0	3.80757e-125	0.650406	0.542	0.142	5.99122e-121
Pnp	0	2.3645e-124	1.01302	0.931	0.51	3.72055e-120
Hexb	0	4.72783e-124	0.610637	0.486	0.121	7.43924e-120
Nrros	0	6.19431e-124	0.738209	0.762	0.274	9.74674e-120
Rps23	0	7.06704e-124	0.37914	1	1	1.112e-119
Zfp36	0	4.45685e-123	0.870376	0.786	0.315	7.01285e-119
Sh3bgrl3	0	4.59603e-121	0.883747	1	0.813	7.23185e-117
Klk8	0	9.4811e-121	0.816147	0.865	0.36	1.49185e-116
Ly6e	0	2.54295e-120	0.96442	0.938	0.489	4.00133e-116
Sorl1	0	8.65132e-119	0.357384	0.255	0.032	1.36129e-114
Il17ra	0	2.48574e-118	0.600346	0.497	0.13	3.91131e-114
Actr3	0	6.79897e-118	0.914587	0.992	0.697	1.06982e-113
Fam111a	0	1.7368e-117	0.868636	0.895	0.434	2.73286e-113
Gnai2	0	2.99231e-117	0.826288	1	0.815	4.70839e-113
Plekho1	0	1.58212e-116	0.692624	0.711	0.259	2.48947e-112
Fes	0	9.15252e-116	0.571108	0.501	0.13	1.44015e-111
Cyth4	0	7.69884e-115	0.609621	0.57	0.168	1.21141e-110
Rplp1	0	2.4438e-113	0.36963	1	1	3.84532e-109
Pomp	0	2.74549e-112	0.715664	0.998	0.919	4.32002e-108
Lactb	0	3.22226e-112	0.802448	0.801	0.374	5.07023e-108
Celf2	0	2.86343e-111	0.767915	0.856	0.378	4.50561e-107
Kctd12	0	4.77533e-111	0.674249	0.698	0.243	7.51397e-107
Rps18	0	1.29302e-110	0.314462	1	1	2.03456e-106
Rps9	0	1.62574e-110	0.388176	1	1	2.55811e-106
Tifab	0	1.65314e-110	0.430842	0.332	0.06	2.60122e-106
Rps21	0	3.58686e-110	0.43341	1	1	5.64392e-106
Lyn	0	3.85143e-109	0.724896	0.809	0.343	6.06022e-105
Ifi204	0	1.3556e-108	0.700882	0.302	0.052	2.13304e-104
Myo1g	0	1.56826e-107	0.515708	0.469	0.122	2.46766e-103
Ccl4	0	3.68371e-107	1.57496	0.439	0.106	5.79631e-103
Rps29	0	6.01836e-107	0.373852	1	1	9.46988e-103
Rnpep	0	2.9828e-106	0.694189	0.767	0.304	4.69343e-102
Ckb	0	2.80171e-105	0.795274	0.863	0.382	4.40849e-101
Rpl10a	0	3.07902e-104	0.375816	1	1	4.84485e-100
Anxa3	0	4.70327e-104	0.732156	0.72	0.289	7.4006e-100
Il6ra	0	2.47995e-103	0.427313	0.362	0.076	3.90221e-99
Rpl3	0	2.88165e-103	0.42819	1	1	4.53427e-99
Coro2a	0	9.35573e-103	0.534883	0.538	0.157	1.47212e-98
Milr1	0	1.47074e-102	0.523425	0.508	0.143	2.31421e-98
Rpl19	0	7.498e-102	0.376635	1	1	1.17981e-97
Gas7	0	9.0626e-102	0.507857	0.409	0.099	1.426e-97
Rpl35a	0	1.33527e-101	0.380771	1	1	2.10104e-97
Fcgr1	0	1.55423e-101	0.586708	0.443	0.112	2.44558e-97
Bst2	0	2.82135e-101	1.011	0.764	0.343	4.4394e-97
Serpinb1a	0	5.56756e-101	0.505116	0.475	0.124	8.76056e-97
Sirpa	0	1.57973e-99	0.520716	0.546	0.163	2.48571e-95
Arhgap17	0	2.00489e-99	0.672805	0.674	0.271	3.15469e-95
Tifa	0	2.11368e-98	0.42073	0.379	0.086	3.32588e-94
Stap1	0	1.94937e-96	0.42451	0.338	0.07	3.06733e-92
Gpsm3	0	4.14987e-95	0.623368	0.649	0.251	6.52982e-91
Bmyc	0	1.90425e-93	0.663199	0.732	0.319	2.99634e-89
Hhex	0	4.81222e-92	0.647459	0.668	0.261	7.57202e-88
Lamtor1	0	5.03759e-92	0.754412	0.942	0.642	7.92665e-88
Stat1	0	9.75941e-92	0.578765	0.407	0.109	1.53564e-87
Fam105a	0	1.22184e-91	0.493779	0.454	0.13	1.92257e-87
Mtus1	0	2.53312e-91	0.506664	0.402	0.103	3.98586e-87
Rpl27a	0	2.69107e-91	0.282561	1	1	4.23441e-87
Myo1f	0	2.7872e-91	0.437591	0.371	0.09	4.38566e-87
Arhgap9	0	4.01413e-91	0.524056	0.525	0.169	6.31624e-87
Ptpn1	0	2.99818e-90	0.682501	0.809	0.41	4.71763e-86
Zeb2	0	3.91359e-90	0.795404	0.884	0.495	6.15804e-86
Tnfaip8l2	0	4.21776e-90	0.528019	0.486	0.147	6.63665e-86
Cyba	0	4.99017e-90	0.739314	1	0.708	7.85203e-86
Rpl32	0	6.48815e-90	0.270578	1	1	1.02091e-85
Trim30a	0	7.68035e-90	0.598523	0.362	0.089	1.2085e-85
Apobec3	0	4.53473e-89	0.645339	0.604	0.227	7.13539e-85
Pgd	0	7.73093e-89	0.68278	0.831	0.433	1.21646e-84
Samhd1	0	8.08647e-89	0.702012	0.717	0.333	1.27241e-84
Rel	0	1.45761e-88	0.463787	0.445	0.127	2.29355e-84
Hmgb2	0	1.58039e-88	0.585504	1	0.995	2.48674e-84
Skap2	0	2.25927e-88	0.641541	0.728	0.328	3.55496e-84
Cd69	0	3.31807e-88	0.462852	0.313	0.065	5.22099e-84
Dek	0	5.47787e-88	0.623922	0.996	0.94	8.61943e-84
H2-K1	0	5.99837e-88	0.580251	0.598	0.22	9.43844e-84
Cd79b	0	8.33483e-88	0.527389	0.514	0.165	1.31149e-83
Sp140	0	1.3359e-87	0.444115	0.368	0.091	2.10204e-83
Pak1	0	5.0929e-87	0.522127	0.492	0.153	8.01367e-83
H3f3a	0	5.29853e-87	0.498805	1	1	8.33724e-83
Pip4k2a	0	1.08523e-86	0.654538	0.702	0.317	1.70761e-82
Phgdh	0	1.76739e-86	0.743717	0.942	0.621	2.78098e-82
Arhgap30	0	2.25417e-86	0.512996	0.508	0.163	3.54694e-82
Rnf130	0	2.30095e-86	0.62148	0.784	0.352	3.62055e-82
Samsn1	0	2.34759e-86	0.635044	0.598	0.219	3.69393e-82
Clta	0	3.63667e-86	0.575221	1	0.92	5.7223e-82
Gria3	0	3.69126e-86	0.519946	0.409	0.112	5.80819e-82
Ier5	0	5.42965e-86	0.633455	0.597	0.232	8.54356e-82
Abi3	0	3.35933e-85	0.341245	0.306	0.065	5.2859e-81
Slc25a5	0	5.2731e-85	0.576666	0.998	0.977	8.29722e-81
Actb	0	7.06239e-85	0.639653	1	0.998	1.11127e-80
Hsp90ab1	0	1.1343e-84	0.516376	1	1	1.78482e-80
Rps25	0	1.56967e-84	0.325379	1	1	2.46987e-80
Klf2	0	2.02496e-84	0.830488	0.726	0.322	3.18628e-80
2810417H13Rik	0	2.18007e-84	0.774548	0.962	0.73	3.43034e-80
Bri3bp	0	3.19521e-84	0.659039	0.797	0.396	5.02766e-80
Vrk1	0	3.76562e-84	0.691675	0.837	0.488	5.9252e-80
Rps28	0	7.5e-84	0.36255	1	1	1.18013e-79
Rplp2	0	1.41236e-83	0.289602	1	1	2.22235e-79
Sms	0	1.68779e-83	0.705157	0.938	0.561	2.65574e-79
Rpsa	0	3.85094e-83	0.282865	1	1	6.05945e-79
Traf3ip3	0	4.71881e-83	0.474859	0.471	0.147	7.42504e-79
Tnfrsf13b	0	5.0035e-83	0.550709	0.475	0.152	7.873e-79
Rps6	0	1.02034e-82	0.348736	1	1	1.60551e-78
Psmb10	0	1.17959e-82	0.633255	0.846	0.445	1.85608e-78
Actg1	0	5.24796e-82	0.607923	1	0.855	8.25767e-78
Cd47	0	9.53496e-82	0.781128	0.893	0.533	1.50033e-77
Rpl30	0	1.06022e-81	0.296002	1	1	1.66825e-77
Cd34	0	1.416e-81	0.542258	0.6	0.216	2.22807e-77
Atp6v0b	0	3.21739e-81	0.6286	0.968	0.769	5.06256e-77
Arpc2	0	3.68179e-81	0.631919	0.998	0.85	5.7933e-77
Rpl39	0	4.32099e-81	0.318303	1	1	6.79908e-77
Efhd2	0	6.02596e-81	0.637465	0.831	0.428	9.48184e-77
Rps26	0	6.08624e-81	0.305719	1	1	9.5767e-77
Rpl22l1	0	1.22285e-80	0.414344	1	1	1.92415e-76
Maf	0	1.54028e-80	0.489886	0.78	0.315	2.42364e-76
Srgn	0	2.01053e-80	0.431699	0.782	0.331	3.16356e-76
Rps13	0	2.66797e-80	0.302885	1	1	4.19805e-76
Fam107b	0	2.72031e-80	0.624535	0.634	0.266	4.28041e-76
Cotl1	0	8.37089e-80	0.623747	0.893	0.448	1.31716e-75
Rpl8	0	1.98216e-79	0.306606	1	1	3.11893e-75
Vsir	0	4.04135e-79	0.399905	0.373	0.099	6.35907e-75
Chn2	0	4.17079e-79	0.3209	0.268	0.054	6.56274e-75
Fgd2	0	5.86033e-79	0.350308	0.319	0.074	9.22124e-75
Gsn	0	8.34827e-79	0.576541	0.527	0.19	1.3136e-74
Rpl37	0	1.17471e-78	0.284123	1	1	1.84841e-74
Gpi1	0	1.53708e-78	0.682395	0.923	0.576	2.4186e-74
Gpr65	0	3.1095e-78	0.393131	0.381	0.102	4.89279e-74
Ptma	0	4.72406e-78	0.496578	1	1	7.43331e-74
Dusp2	0	1.31745e-77	0.58581	0.523	0.183	2.07301e-73
Lmo2	0	1.82663e-77	0.634826	0.824	0.421	2.87421e-73
Was	0	3.34404e-77	0.552675	0.681	0.285	5.26184e-73
Srsf9	0	4.2367e-77	0.622603	0.97	0.796	6.66645e-73
Iqgap1	0	5.61189e-77	0.657021	0.824	0.441	8.83031e-73
Twf2	0	1.17074e-76	0.651353	0.794	0.412	1.84216e-72
Gngt2	0	2.11134e-76	0.427271	0.469	0.148	3.32219e-72
Sp110	0	2.86044e-76	0.384363	0.308	0.072	4.5009e-72
Rplp0	0	3.23749e-76	0.311877	1	1	5.09418e-72
Rpl7	0	5.12528e-76	0.325455	1	1	8.06463e-72
Arl6ip5	0	6.43102e-76	0.621129	0.801	0.428	1.01192e-71
Fxyd5	0	2.32898e-75	0.571765	0.649	0.271	3.66465e-71
Hk2	0	2.37725e-75	0.598372	0.54	0.214	3.7406e-71
Rpl26	0	3.94977e-75	0.25928	1	1	6.21496e-71
Cd300a	0	4.43433e-75	0.457699	0.51	0.175	6.97742e-71
Hprt	0	6.46673e-75	0.622594	0.895	0.522	1.01754e-70
Ctss	0	7.13577e-75	0.42853	0.385	0.105	1.12281e-70
Cd44	0	1.0804e-74	0.505013	0.548	0.205	1.70001e-70
1110008F13Rik	0	1.26982e-74	0.602063	0.983	0.873	1.99806e-70
Eif5a	0	1.69723e-74	0.454986	1	1	2.67059e-70
Rps5	0	4.02141e-74	0.275043	1	1	6.32769e-70
Aim2	0	4.94276e-74	0.39842	0.403	0.119	7.77743e-70
Arpc4	0	5.96709e-74	0.613228	0.951	0.642	9.38922e-70
Ccl6	0	1.08541e-73	0.508695	0.356	0.095	1.70789e-69
Evl	0	1.0997e-73	0.509753	0.563	0.222	1.73038e-69
Cox4i2	0	1.65174e-73	0.406606	0.336	0.087	2.59902e-69
Npm1	0	2.03783e-73	0.550665	1	0.999	3.20652e-69
Btf3	0	3.21459e-73	0.40663	1	1	5.05816e-69
Runx1	0	2.02957e-72	0.609485	0.741	0.344	3.19353e-68
Set	0	2.85921e-72	0.556853	1	0.995	4.49897e-68
Elmo1	0	5.18651e-72	0.445436	0.488	0.168	8.16097e-68
Hspe1	0	8.54294e-72	0.521487	1	0.999	1.34423e-67
I830077J02Rik	0	9.56355e-72	0.387799	0.353	0.096	1.50482e-67
Ldha	0	1.0846e-71	0.630226	0.998	0.938	1.70662e-67
Rnase6	0	1.26842e-71	0.326638	0.25	0.051	1.99586e-67
Emp3	0	2.05124e-71	0.687206	0.869	0.495	3.22763e-67
Acer3	0	2.25036e-71	0.506845	0.507	0.194	3.54094e-67
Igsf6	0	2.41651e-71	0.41319	0.355	0.097	3.80238e-67
Gng2	0	1.01944e-70	0.585422	0.765	0.378	1.60409e-66
Aldoa	0	1.2867e-70	0.609759	0.992	0.909	2.02462e-66
Denr	0	1.66142e-70	0.627015	0.977	0.86	2.61425e-66
Rassf5	0	2.21132e-70	0.328481	0.28	0.064	3.47951e-66
Psme2	0	3.46586e-70	0.631841	0.867	0.546	5.45353e-66
Aif1	0	3.66947e-70	0.439011	0.492	0.155	5.77391e-66
Rpl36	0	4.26799e-70	0.319747	1	1	6.71568e-66
Fam174a	0	7.36844e-70	0.526519	0.589	0.252	1.15942e-65
Klhl6	0	9.7213e-70	0.470784	0.522	0.196	1.52965e-65
Gbp7	0	1.16739e-69	0.412484	0.328	0.087	1.8369e-65
Tpm3	0	1.97191e-69	0.63417	0.989	0.817	3.1028e-65
Rpl37a	0	4.39148e-69	0.302694	1	1	6.90999e-65
Brk1	0	5.61336e-69	0.593132	0.968	0.77	8.83263e-65
Ostf1	0	5.96588e-69	0.581374	0.902	0.543	9.38731e-65
Rps11	0	8.01754e-69	0.310404	1	1	1.26156e-64
Fyb	0	8.5735e-69	0.500151	0.685	0.288	1.34904e-64
Cd180	0	1.06063e-68	0.375107	0.338	0.092	1.6689e-64
Parvg	0	1.48378e-68	0.332153	0.287	0.069	2.33472e-64
Ifnar2	0	1.86361e-68	0.516208	0.54	0.222	2.93238e-64
Fam96a	0	1.90667e-68	0.643293	0.901	0.621	3.00015e-64
Rpl22	0	2.01021e-68	0.282982	1	1	3.16306e-64
Rps15a	0	2.07412e-68	0.25092	1	1	3.26363e-64
Arpc5l	0	3.52184e-68	0.607335	0.874	0.577	5.54161e-64
Rcbtb2	0	4.68188e-68	0.558979	0.629	0.296	7.36693e-64
Pgam1	0	1.73135e-67	0.632943	0.991	0.783	2.72428e-63
Rps4x	0	3.42389e-67	0.267633	1	1	5.3875e-63
Sap30	0	4.68396e-67	0.596119	0.696	0.352	7.37022e-63
Msn	0	5.06631e-67	0.648059	0.874	0.552	7.97183e-63
2700094K13Rik	0	1.50693e-66	0.595258	0.979	0.811	2.37116e-62
C1qbp	0	1.71411e-66	0.594761	0.989	0.939	2.69715e-62
Prkcd	0	2.21268e-66	0.480125	0.497	0.189	3.48166e-62
Fam49b	0	3.64321e-66	0.612115	0.827	0.511	5.73259e-62
Plcg2	0	3.67642e-66	0.466467	0.52	0.199	5.78485e-62
Snx20	0	6.07767e-66	0.287984	0.263	0.06	9.56322e-62
Fkbp1b	0	6.5285e-66	0.322043	0.293	0.074	1.02726e-61
Dock8	0	1.16289e-65	0.506141	0.553	0.225	1.82981e-61
Neat1	0	2.31209e-65	0.471692	0.492	0.179	3.63808e-61
Cox7c	0	2.36424e-65	0.378204	1	1	3.72014e-61
Stk17b	0	3.24275e-65	0.482546	0.486	0.188	5.10247e-61
Ptgs1	0	3.35316e-65	0.50329	0.593	0.253	5.2762e-61
Hspa8	0	5.61708e-65	0.514012	1	0.997	8.83847e-61
Cox8a	0	7.47471e-65	0.381413	1	1	1.17615e-60
Fmnl1	0	1.18529e-64	0.378703	0.351	0.104	1.86506e-60
Mif	0	7.29231e-64	0.53304	1	0.977	1.14745e-59
Ifngr2	0	7.38873e-64	0.446613	0.433	0.153	1.16262e-59
Gnb2l1	0	1.29206e-63	0.283591	1	1	2.03305e-59
Tkt	0	1.79244e-63	0.573172	0.951	0.727	2.8204e-59
Cacybp	0	3.89824e-63	0.59033	0.964	0.891	6.13388e-59
Psmg4	0	1.0431e-62	0.586246	0.925	0.628	1.64132e-58
Arhgap15	0	1.12867e-62	0.32151	0.293	0.076	1.77596e-58
Stx7	0	1.5013e-62	0.510508	0.642	0.31	2.36229e-58
Ehd4	0	1.73324e-62	0.489012	0.777	0.379	2.72726e-58
Gusb	0	2.23355e-62	0.476782	0.645	0.292	3.51449e-58
Zeb2os	0	2.27102e-62	0.356541	0.356	0.108	3.57346e-58
Ddx5	0	2.56621e-62	0.505692	0.998	0.939	4.03793e-58
Pkig	0	2.84489e-62	0.570967	0.891	0.573	4.47643e-58
Ptges3	0	3.11683e-62	0.541691	0.992	0.946	4.90433e-58
Capg	0	4.42461e-62	0.408141	0.548	0.213	6.96212e-58
Snx2	0	4.71366e-62	0.434704	0.854	0.471	7.41695e-58
Glud1	0	8.57078e-62	0.579199	0.829	0.495	1.34861e-57
Prex1	0	1.23313e-61	0.383484	0.377	0.121	1.94033e-57
Pmaip1	0	2.245e-61	0.415093	0.31	0.087	3.5325e-57
Rps19	0	2.95766e-61	0.255134	1	1	4.65388e-57
Rpl18	0	3.89204e-61	0.256102	1	1	6.12413e-57
Jmjd1c	0	9.86742e-61	0.471592	0.568	0.248	1.55264e-56
Cfl1	0	2.00411e-60	0.472805	1	0.979	3.15347e-56
H2afj	0	2.28107e-60	0.54406	0.983	0.811	3.58926e-56
Glrx	0	2.93139e-60	0.428571	0.482	0.184	4.61254e-56
Atp5f1	0	3.6952e-60	0.444139	0.996	0.974	5.81439e-56
Tcof1	0	4.65906e-60	0.594999	0.846	0.524	7.33103e-56
Arid3a	0	5.28962e-60	0.645672	0.824	0.537	8.32321e-56
Zfp706	0	6.68236e-60	0.544428	0.979	0.823	1.05147e-55
Ccdc50	0	7.75462e-60	0.53533	0.816	0.488	1.22019e-55
Actr2	0	8.40745e-60	0.590716	0.871	0.554	1.32291e-55
Nagpa	0	1.11895e-59	0.412425	0.482	0.187	1.76066e-55
H2afz	0	1.22478e-59	0.387769	1	1	1.9272e-55
Rpl11	0	1.65637e-59	0.264437	1	1	2.6063e-55
Atp6v0e	0	2.05868e-59	0.50363	0.977	0.879	3.23933e-55
Hspa4	0	2.22072e-59	0.595763	0.932	0.7	3.4943e-55
Mrpl33	0	2.69371e-59	0.556036	0.977	0.902	4.23855e-55
Rpl10	0	5.96132e-59	0.300395	1	1	9.38013e-55
Arhgef6	0	7.78455e-59	0.385758	0.402	0.138	1.2249e-54
Cib1	0	1.14616e-58	0.55569	0.777	0.451	1.80349e-54
Taldo1	0	1.33217e-58	0.515473	0.985	0.88	2.09617e-54
Edem1	0	1.48922e-58	0.460416	0.593	0.271	2.34328e-54
Fos	0	1.56888e-58	0.75938	0.871	0.557	2.46863e-54
Syngr2	0	3.00405e-58	0.484233	0.617	0.29	4.72688e-54
Rnf213	0	3.22621e-58	0.432788	0.296	0.085	5.07645e-54
Snrpb	0	3.9962e-58	0.483175	0.998	0.948	6.28802e-54
Tmem173	0	4.43161e-58	0.364436	0.328	0.1	6.97314e-54
Ptk2b	0	6.90016e-58	0.377655	0.325	0.098	1.08574e-53
Ppp1r18	0	7.87603e-58	0.470693	0.614	0.284	1.23929e-53
Pfn1	0	1.33534e-57	0.443867	1	0.989	2.10115e-53
Serinc3	0	2.02455e-57	0.559615	0.88	0.602	3.18563e-53
Ube2f	0	3.36077e-57	0.511404	0.702	0.38	5.28816e-53
Cox5a	0	5.54414e-57	0.419831	1	0.992	8.7237e-53
Tor3a	0	5.79703e-57	0.300417	0.276	0.073	9.12162e-53
Ybx1	0	6.46584e-57	0.410564	1	0.998	1.0174e-52
Slc12a9	0	7.75179e-57	0.288894	0.278	0.074	1.21974e-52
Nmi	0	8.4733e-57	0.391712	0.341	0.11	1.33327e-52
Mtpn	0	1.11551e-56	0.566081	0.861	0.583	1.75525e-52
Hspd1	0	1.89708e-56	0.569163	0.996	0.972	2.98506e-52
Rgs1	0	2.17397e-56	0.50685	0.283	0.078	3.42074e-52
Ikzf1	0	4.44625e-56	0.446554	0.514	0.217	6.99618e-52
Btg1	0	5.70695e-56	0.559244	0.683	0.373	8.97988e-52
Ran	0	5.89323e-56	0.391611	1	1	9.273e-52
Hint1	0	7.54604e-56	0.41169	1	0.997	1.18737e-51
Trafd1	0	1.308e-55	0.416797	0.381	0.135	2.05814e-51
Hpgds	0	1.70122e-55	0.345619	0.422	0.147	2.67687e-51
Erh	0	2.07548e-55	0.388908	1	0.999	3.26577e-51
Gapdh	0	2.0917e-55	0.454366	1	0.994	3.29129e-51
Cap1	0	2.20556e-55	0.490839	0.762	0.409	3.47045e-51
2310040G24Rik	0	5.11393e-55	0.277399	0.265	0.07	8.04677e-51
Tln1	0	5.76849e-55	0.42945	0.974	0.732	9.07672e-51
Eif4a1	0	6.72393e-55	0.407961	1	0.998	1.05801e-50
Rpl7a	0	7.206e-55	0.278867	1	1	1.13386e-50
H2-D1	0	1.19647e-54	0.479497	0.645	0.309	1.88265e-50
Pa2g4	0	1.71519e-54	0.567658	0.934	0.755	2.69885e-50
Rhog	0	3.93173e-54	0.450917	0.625	0.301	6.18657e-50
Sdf2l1	0	7.42168e-54	0.548917	0.848	0.521	1.1678e-49
Stk4	0	8.82405e-54	0.460481	0.634	0.319	1.38846e-49
Dock2	0	9.82917e-54	0.366141	0.371	0.127	1.54662e-49
Nes	0	2.88258e-53	0.34835	0.328	0.105	4.53574e-49
Rbpj	0	3.49616e-53	0.455992	0.636	0.318	5.50121e-49
D1Ertd622e	0	5.11321e-53	0.359361	0.385	0.137	8.04564e-49
Zfp36l2	0	5.79868e-53	0.581501	0.769	0.453	9.12422e-49
F630028O10Rik	0	9.5083e-53	0.343215	0.283	0.081	1.49613e-48
Filip1l	0	1.01974e-52	0.368621	0.411	0.152	1.60457e-48
Hnrnpa1	0	1.04357e-52	0.467822	0.996	0.939	1.64207e-48
Ncl	0	1.3763e-52	0.553168	1	0.998	2.16561e-48
Ranbp1	0	1.40263e-52	0.397084	1	0.998	2.20704e-48
Irf2bp2	0	1.41099e-52	0.516174	0.649	0.338	2.22019e-48
Nfam1	0	2.03209e-52	0.282328	0.253	0.067	3.19749e-48
Zfp710	0	2.12867e-52	0.369782	0.394	0.144	3.34947e-48
Inpp5d	0	2.99242e-52	0.37041	0.437	0.169	4.70858e-48
Mapkapk2	0	4.14396e-52	0.475141	0.636	0.327	6.52051e-48
Hells	0	4.50489e-52	0.561658	0.809	0.479	7.08845e-48
Csk	0	5.29471e-52	0.421717	0.647	0.323	8.33123e-48
Abracl	0	6.07835e-52	0.455164	0.985	0.792	9.56428e-48
Ehbp1l1	0	6.23436e-52	0.422716	0.475	0.202	9.80976e-48
Arl6ip4	0	7.9241e-52	0.520142	0.886	0.617	1.24686e-47
Atp6v1b2	0	1.21602e-51	0.461267	0.559	0.266	1.91341e-47
Nckap1l	0	1.92064e-51	0.34583	0.402	0.147	3.02213e-47
Map3k1	0	3.36631e-51	0.362959	0.386	0.142	5.29689e-47
Prdx5	0	3.38195e-51	0.557096	0.878	0.624	5.3215e-47
Hat1	0	7.8088e-51	0.525128	0.831	0.562	1.22871e-46
Dnajc2	0	1.15397e-50	0.525011	0.931	0.739	1.81577e-46
Rpl36a	0	1.43115e-50	0.257944	1	1	2.25192e-46
Arpc3	0	1.74629e-50	0.428673	0.992	0.942	2.74779e-46
Agpat5	0	4.72509e-50	0.476962	0.805	0.481	7.43493e-46
Iqgap2	0	5.55039e-50	0.439928	0.617	0.299	8.73353e-46
Litaf	0	1.49141e-49	0.40319	0.576	0.266	2.34673e-45
Itgb2	0	1.59815e-49	0.306494	0.31	0.099	2.51469e-45
Itgal	0	1.70429e-49	0.280618	0.261	0.073	2.6817e-45
Cdc42	0	1.80269e-49	0.442266	0.998	0.925	2.83653e-45
Nfkbiz	0	4.54843e-49	0.365107	0.298	0.095	7.15695e-45
Gmfg	0	7.16426e-49	0.402213	0.886	0.456	1.1273e-44
Asah1	0	7.28219e-49	0.414758	0.629	0.317	1.14585e-44
Smchd1	0	7.66219e-49	0.499575	0.816	0.53	1.20564e-44
Rps27l	0	8.93592e-49	0.351435	1	1	1.40607e-44
Ebi3	0	1.01201e-48	0.285527	0.274	0.081	1.5924e-44
Cox4i1	0	1.17675e-48	0.338728	1	1	1.85161e-44
Tor1aip1	0	1.38799e-48	0.477071	0.619	0.328	2.184e-44
Polr1d	0	1.54738e-48	0.414682	0.994	0.963	2.43481e-44
Cct8	0	2.02908e-48	0.449039	0.981	0.956	3.19276e-44
Casp8	0	2.29905e-48	0.373707	0.497	0.217	3.61755e-44
Rgs19	0	2.62051e-48	0.374732	0.544	0.249	4.12337e-44
Hnrnpf	0	2.93838e-48	0.420234	0.992	0.984	4.62353e-44
Me2	0	3.00215e-48	0.457598	0.63	0.338	4.72388e-44
Atp5c1	0	3.2292e-48	0.428432	0.989	0.948	5.08114e-44
Mcm3	0	4.49154e-48	0.499592	0.837	0.537	7.06744e-44
Cnpy3	0	5.40224e-48	0.39525	0.488	0.218	8.50043e-44
Grb2	0	6.2516e-48	0.466674	0.805	0.494	9.83689e-44
Commd7	0	2.18693e-47	0.462006	0.775	0.483	3.44114e-43
Supt16	0	2.21602e-47	0.506993	0.914	0.699	3.48692e-43
Nudc	0	3.67095e-47	0.48762	0.961	0.837	5.77624e-43
Fgd4	0	4.10935e-47	0.282272	0.25	0.07	6.46607e-43
Bex6	0	4.32579e-47	0.27983	0.251	0.071	6.80664e-43
Snrpg	0	4.85855e-47	0.394279	0.998	0.98	7.64492e-43
Ctsa	0	5.2415e-47	0.394782	0.567	0.273	8.2475e-43
Hnrnpab	0	7.09874e-47	0.461162	0.994	0.964	1.11699e-42
Eef1g	0	8.65265e-47	0.388654	1	0.988	1.3615e-42
G3bp2	0	1.30838e-46	0.490231	0.856	0.586	2.05874e-42
Ap1s2	0	1.88867e-46	0.302077	0.295	0.096	2.97183e-42
Gpx1	0	2.24977e-46	0.446853	1	0.996	3.54001e-42
Rpl4	0	2.72653e-46	0.297763	1	1	4.2902e-42
Slc25a45	0	4.90255e-46	0.289859	0.325	0.11	7.71417e-42
Snrpf	0	6.40747e-46	0.336054	1	0.998	1.00822e-41
mt-Co1	0	6.83037e-46	0.343653	1	1	1.07476e-41
G6pdx	0	1.21374e-45	0.341064	0.375	0.145	1.90982e-41
Trem2	0	1.31418e-45	0.315392	0.266	0.079	2.06786e-41
Sh3bp1	0	1.58006e-45	0.448538	0.666	0.371	2.48623e-41
Mtdh	0	1.7005e-45	0.464122	0.972	0.781	2.67573e-41
Wdr1	0	1.81393e-45	0.449421	0.805	0.499	2.85421e-41
Tubb2a	0	2.25197e-45	0.436596	0.822	0.469	3.54348e-41
Raph1	0	2.40207e-45	0.397044	0.542	0.253	3.77966e-41
Commd8	0	3.04309e-45	0.463984	0.597	0.326	4.78831e-41
AI413582	0	4.10062e-45	0.413212	0.488	0.226	6.45232e-41
Sec11c	0	4.32383e-45	0.360401	0.914	0.574	6.80354e-41
Eml4	0	4.79637e-45	0.497633	0.846	0.546	7.54708e-41
Lsm6	0	4.83904e-45	0.439448	0.985	0.921	7.61423e-41
Exosc5	0	8.52246e-45	0.419186	0.72	0.41	1.34101e-40
Sash3	0	1.59146e-44	0.270394	0.306	0.102	2.50416e-40
Atp5g1	0	3.92387e-44	0.345543	1	0.999	6.17422e-40
Ctage5	0	4.81819e-44	0.434042	0.636	0.356	7.58142e-40
Tpm2	0	5.04692e-44	0.492238	0.773	0.445	7.94134e-40
Klf6	0	5.63417e-44	0.477167	0.7	0.391	8.86537e-40
Cyfip1	0	6.3792e-44	0.442762	0.685	0.383	1.00377e-39
Ptpre	0	7.63861e-44	0.367184	0.518	0.235	1.20194e-39
Tagln2	0	1.00198e-43	0.4699	0.987	0.739	1.57661e-39
Nt5c	0	1.32646e-43	0.47257	0.779	0.484	2.08719e-39
Vdac2	0	1.32777e-43	0.442003	0.985	0.883	2.08925e-39
Naca	0	1.47842e-43	0.270655	1	1	2.32629e-39
Colgalt1	0	6.51148e-43	0.453029	0.735	0.435	1.02458e-38
Serp1	0	6.67969e-43	0.486025	0.895	0.656	1.05105e-38
Nop10	0	9.02015e-43	0.363594	1	0.994	1.41932e-38
Plin2	0	1.23941e-42	0.540896	0.818	0.56	1.95021e-38
Morc3	0	1.79475e-42	0.40289	0.529	0.267	2.82404e-38
Trmt112	0	1.90764e-42	0.410425	0.983	0.908	3.00166e-38
Bcap29	0	1.91824e-42	0.385042	0.55	0.277	3.01835e-38
Lpcat2	0	2.55538e-42	0.267399	0.27	0.086	4.02089e-38
Sh3kbp1	0	5.81099e-42	0.349924	0.381	0.155	9.14359e-38
Llph	0	5.88948e-42	0.44855	0.964	0.862	9.26709e-38
Myl12b	0	8.83167e-42	0.456307	0.859	0.588	1.38966e-37
Ccdc86	0	1.40779e-41	0.463565	0.63	0.364	2.21515e-37
Ndufb8	0	1.44907e-41	0.393815	0.998	0.942	2.28011e-37
Ccdc12	0	1.80941e-41	0.292058	0.934	0.673	2.8471e-37
Apex1	0	1.81795e-41	0.442002	0.884	0.606	2.86055e-37
Atp6v1g1	0	2.12754e-41	0.440846	0.957	0.798	3.34769e-37
BC005537	0	3.22477e-41	0.405509	0.657	0.374	5.07417e-37
Stk10	0	3.38924e-41	0.297189	0.293	0.102	5.33296e-37
Pak2	0	4.0376e-41	0.486494	0.871	0.635	6.35317e-37
Eef1d	0	4.49368e-41	0.375492	0.992	0.984	7.0708e-37
Mycbp2	0	4.52049e-41	0.452015	0.722	0.441	7.11298e-37
Tmem55b	0	8.54532e-41	0.339522	0.403	0.172	1.34461e-36
Tsc22d4	0	1.21223e-40	0.450016	0.884	0.635	1.90744e-36
Ogfrl1	0	1.57237e-40	0.435694	0.591	0.332	2.47413e-36
Cd68	0	1.7682e-40	0.268826	0.349	0.129	2.78226e-36
Cmpk1	0	2.03271e-40	0.460199	0.88	0.68	3.19847e-36
Atp1b3	0	2.93802e-40	0.536314	0.777	0.484	4.62297e-36
Cct5	0	4.15502e-40	0.389767	0.976	0.919	6.53792e-36
Rbfa	0	4.38117e-40	0.432474	0.794	0.508	6.89376e-36
Rbm3	0	4.58722e-40	0.338233	1	0.991	7.21799e-36
Tet2	0	5.37211e-40	0.29897	0.302	0.109	8.45302e-36
Psma1	0	5.45172e-40	0.434692	0.947	0.794	8.57828e-36
Atf6	0	6.01578e-40	0.326088	0.398	0.17	9.46582e-36
Park7	0	6.7735e-40	0.366046	0.994	0.979	1.06581e-35
Cox7b	0	6.84649e-40	0.353845	0.992	0.989	1.0773e-35
Psma4	0	7.94483e-40	0.393626	0.987	0.911	1.25012e-35
Nap1l1	0	9.03179e-40	0.35999	1	0.991	1.42115e-35
Eef1b2	0	9.70509e-40	0.264172	1	1	1.5271e-35
Npm3	0	1.00017e-39	0.434837	0.837	0.568	1.57377e-35
Lrrfip1	0	1.11126e-39	0.437615	0.681	0.4	1.74856e-35
G3bp1	0	1.14517e-39	0.43617	0.944	0.764	1.80193e-35
Tnfaip8	0	1.89862e-39	0.429636	0.795	0.499	2.98747e-35
Gdi2	0	2.02713e-39	0.440196	0.872	0.643	3.18969e-35
Ftsj3	0	2.04468e-39	0.437082	0.647	0.378	3.21731e-35
Naa20	0	2.34336e-39	0.447113	0.803	0.531	3.68727e-35
Arl6ip1	0	2.36126e-39	0.430444	0.964	0.805	3.71545e-35
Atic	0	2.39775e-39	0.434985	0.777	0.528	3.77286e-35
Sf3b2	0	3.83409e-39	0.431655	0.953	0.794	6.03294e-35
Baz1a	0	4.21203e-39	0.394829	0.636	0.361	6.62762e-35
Wbp11	0	1.24332e-38	0.433788	0.854	0.612	1.95637e-34
Npc2	0	1.32243e-38	0.44878	0.908	0.706	2.08084e-34
Acap2	0	1.32663e-38	0.346362	0.507	0.247	2.08745e-34
Dctpp1	0	1.5399e-38	0.405169	0.962	0.876	2.42303e-34
Rfc5	0	1.83754e-38	0.389997	0.612	0.347	2.89137e-34
Rpl36al	0	1.91004e-38	0.258052	1	1	3.00545e-34
Anp32b	0	2.41858e-38	0.335287	1	0.999	3.80564e-34
Cycs	0	4.22601e-38	0.418043	0.968	0.908	6.64962e-34
Slc25a12	0	4.87828e-38	0.309495	0.355	0.144	7.67597e-34
Pkm	0	4.94223e-38	0.430771	0.972	0.789	7.7766e-34
Dna2	0	5.53965e-38	0.281756	0.345	0.137	8.71665e-34
Arhgdia	0	6.0053e-38	0.434964	0.921	0.682	9.44934e-34
Adap1	0	6.05126e-38	0.258328	0.263	0.088	9.52165e-34
Dpy30	0	6.28937e-38	0.42424	0.925	0.754	9.89633e-34
Ebp	0	6.53223e-38	0.372491	0.553	0.293	1.02785e-33
Tomm7	0	7.66024e-38	0.351122	0.998	0.983	1.20534e-33
Plekhj1	0	1.11457e-37	0.445846	0.816	0.576	1.75378e-33
Tmem176b	0	1.26443e-37	0.555696	0.51	0.262	1.98958e-33
Cbl	0	1.64563e-37	0.361282	0.55	0.286	2.5894e-33
Bin2	0	2.50547e-37	0.251598	0.503	0.231	3.94236e-33
Adrbk1	0	2.84685e-37	0.364783	0.567	0.3	4.47951e-33
Ifitm3	0	4.41788e-37	1.15705	0.6	0.37	6.95154e-33
Tfec	0	5.14531e-37	0.32068	0.311	0.118	8.09614e-33
Dcp2	0	7.65007e-37	0.380573	0.612	0.346	1.20374e-32
Anapc15	0	8.01466e-37	0.408536	0.739	0.487	1.26111e-32
Atp6v1f	0	1.05219e-36	0.379327	0.972	0.87	1.65562e-32
Tomm20	0	1.134e-36	0.397196	0.994	0.967	1.78435e-32
Cyb5b	0	1.37465e-36	0.415392	0.739	0.493	2.163e-32
Fbl	0	1.9157e-36	0.392483	0.957	0.854	3.01436e-32
Fkbp3	0	2.14019e-36	0.370257	0.992	0.926	3.36758e-32
Itpr1	0	2.93544e-36	0.30599	0.298	0.114	4.61891e-32
Impdh2	0	3.4532e-36	0.430448	0.887	0.695	5.43361e-32
Parp1	0	3.70006e-36	0.457815	0.818	0.581	5.82204e-32
Lamtor5	0	3.74005e-36	0.436711	0.876	0.672	5.88497e-32
Hsp90aa1	0	4.39266e-36	0.311544	1	1	6.91185e-32
Spg21	0	4.86362e-36	0.352106	0.535	0.282	7.65291e-32
Emg1	0	6.06916e-36	0.387101	0.964	0.895	9.54982e-32
Pik3cd	0	7.6003e-36	0.300422	0.345	0.143	1.19591e-31
Eef2	0	7.78203e-36	0.335865	0.994	0.978	1.2245e-31
Cisd2	0	8.32807e-36	0.404687	0.839	0.611	1.31042e-31
Prr5	0	9.66084e-36	0.324495	0.45	0.219	1.52013e-31
Hpcal1	0	1.37859e-35	0.26331	0.298	0.113	2.16921e-31
Srsf3	0	1.80668e-35	0.357323	0.998	0.975	2.84282e-31
Lcp2	0	1.82305e-35	0.27384	0.409	0.178	2.86857e-31
Tbpl1	0	2.01063e-35	0.379633	0.518	0.281	3.16373e-31
Mcl1	0	2.27365e-35	0.437727	0.848	0.616	3.5776e-31
Mpp6	0	2.80303e-35	0.411442	0.816	0.569	4.41057e-31
Lamtor4	0	3.32241e-35	0.455501	0.811	0.595	5.22781e-31
Bcl11a	0	3.89378e-35	0.341015	0.257	0.09	6.12687e-31
Capzb	0	4.09293e-35	0.385915	0.966	0.786	6.44022e-31
Znrf2	0	4.10512e-35	0.32016	0.398	0.181	6.45941e-31
Fnbp1	0	5.12931e-35	0.370657	0.482	0.245	8.07098e-31
Uqcr10	0	6.0808e-35	0.315439	1	0.989	9.56814e-31
Siva1	0	6.37277e-35	0.362293	0.974	0.837	1.00275e-30
Nucks1	0	6.81207e-35	0.356141	0.992	0.949	1.07188e-30
Myo5a	0	8.56062e-35	0.275533	0.345	0.142	1.34701e-30
Hps3	0	8.9387e-35	0.262968	0.285	0.106	1.4065e-30
Snapc5	0	1.02361e-34	0.375852	0.604	0.343	1.61066e-30
Dut	0	1.34693e-34	0.39671	0.968	0.924	2.1194e-30
Mcm4	0	1.55094e-34	0.416614	0.732	0.476	2.4404e-30
Ptbp3	0	1.57222e-34	0.432297	0.829	0.591	2.47389e-30
Nfe2l2	0	1.99015e-34	0.388311	0.649	0.395	3.13151e-30
Glyr1	0	2.20601e-34	0.378584	0.629	0.365	3.47116e-30
Psap	0	2.23359e-34	0.426852	0.674	0.403	3.51456e-30
Gnb2	0	2.43377e-34	0.363474	0.991	0.885	3.82954e-30
Zfand5	0	2.69917e-34	0.422146	0.779	0.528	4.24714e-30
Rps12-ps3	0	3.77471e-34	0.369264	0.957	0.811	5.9395e-30
Clic1	0	4.48637e-34	0.372728	0.998	0.886	7.05931e-30
Nupr1	0	4.92258e-34	0.314651	0.296	0.114	7.74568e-30
Aldh2	0	5.26458e-34	0.339226	0.512	0.265	8.28382e-30
Slc25a3	0	6.03196e-34	0.336088	0.998	0.984	9.49129e-30
Vps4b	0	1.11789e-33	0.388986	0.657	0.406	1.759e-29
Ppid	0	1.16569e-33	0.443764	0.816	0.588	1.83422e-29
Tmem176a	0	1.31278e-33	0.400493	0.456	0.224	2.06565e-29
Sys1	0	1.33793e-33	0.397317	0.835	0.607	2.10523e-29
Dgkz	0	1.68972e-33	0.358861	0.572	0.315	2.65878e-29
Txnrd1	0	1.88081e-33	0.384151	0.758	0.494	2.95945e-29
Tmed5	0	2.59037e-33	0.415586	0.67	0.431	4.07595e-29
Vps13c	0	3.19947e-33	0.328667	0.366	0.166	5.03437e-29
Psat1	0	3.29407e-33	0.412933	0.675	0.431	5.18322e-29
Snrpd1	0	3.8831e-33	0.336723	0.996	0.98	6.11005e-29
Ptrhd1	0	4.32027e-33	0.358316	0.634	0.383	6.79794e-29
Rtn4	0	4.56075e-33	0.368902	0.82	0.552	7.17634e-29
Slc25a11	0	4.77112e-33	0.355547	0.615	0.368	7.50735e-29
Acsl5	0	5.45718e-33	0.319787	0.433	0.212	8.58687e-29
Atp5l	0	6.24824e-33	0.283122	1	0.999	9.83161e-29
Tpi1	0	6.81417e-33	0.373289	0.976	0.887	1.07221e-28
Atp5g2	0	7.75473e-33	0.291508	1	0.995	1.22021e-28
Hmox2	0	8.6597e-33	0.353984	0.715	0.453	1.3626e-28
Tuba1b	0	9.18197e-33	0.327951	0.992	0.977	1.44478e-28
Hnrnpc	0	9.81877e-33	0.355424	0.983	0.916	1.54498e-28
Map2k1	0	1.08239e-32	0.285092	0.375	0.169	1.70314e-28
Rbmxl1	0	1.10086e-32	0.368386	0.917	0.687	1.73221e-28
Sf3b1	0	1.14184e-32	0.384573	0.951	0.83	1.79668e-28
Irf2	0	1.25854e-32	0.366284	0.503	0.271	1.98032e-28
Ddx24	0	1.50571e-32	0.410034	0.906	0.738	2.36923e-28
Pabpc1	0	2.10188e-32	0.3459	0.994	0.976	3.3073e-28
Igsf8	0	2.47109e-32	0.271453	0.304	0.123	3.88827e-28
Dbnl	0	2.54372e-32	0.375933	0.567	0.324	4.00254e-28
Bub1b	0	2.74385e-32	0.400742	0.533	0.3	4.31745e-28
Snx5	0	2.87485e-32	0.363074	0.854	0.585	4.52357e-28
Marcks	0	3.13017e-32	0.361191	0.893	0.526	4.92532e-28
Cdk9	0	3.27113e-32	0.361096	0.722	0.464	5.14712e-28
Hmgn2	0	4.16967e-32	0.3699	0.989	0.873	6.56098e-28
Tmem243	0	4.65092e-32	0.260885	0.298	0.12	7.31822e-28
Rrm1	0	5.0317e-32	0.382322	0.758	0.513	7.91737e-28
Dnmt1	0	5.2477e-32	0.426819	0.788	0.545	8.25726e-28
Dhx9	0	6.58376e-32	0.421683	0.784	0.538	1.03595e-27
Rfc2	0	6.62273e-32	0.388994	0.756	0.51	1.04209e-27
Mpc2	0	7.36331e-32	0.397098	0.886	0.674	1.15862e-27
Rcsd1	0	7.49218e-32	0.254554	0.289	0.114	1.17889e-27
Ptpn7	0	7.60829e-32	0.310171	0.433	0.206	1.19716e-27
Xrn2	0	8.84059e-32	0.398223	0.878	0.665	1.39107e-27
Nhp2l1	0	9.779e-32	0.373739	0.953	0.914	1.53873e-27
Swap70	0	1.11652e-31	0.275842	0.385	0.175	1.75685e-27
Cln8	0	1.34655e-31	0.284909	0.315	0.133	2.1188e-27
Otulin	0	1.74639e-31	0.362036	0.638	0.402	2.74795e-27
Mybbp1a	0	3.49454e-31	0.392371	0.822	0.592	5.49866e-27
Ubl3	0	3.60513e-31	0.325009	0.48	0.254	5.67268e-27
Btk	0	4.5895e-31	0.2795	0.52	0.265	7.22158e-27
Bzw2	0	4.59907e-31	0.406641	0.773	0.542	7.23664e-27
Nek7	0	4.84e-31	0.297003	0.409	0.199	7.61574e-27
Kif15	0	5.12175e-31	0.342725	0.591	0.348	8.05907e-27
Rwdd1	0	5.26796e-31	0.361745	0.966	0.899	8.28914e-27
Tomm40	0	5.27047e-31	0.411734	0.833	0.614	8.29309e-27
Fcgr3	0	5.39385e-31	0.259729	0.46	0.215	8.48722e-27
Tma7	0	5.60936e-31	0.286817	1	0.992	8.82633e-27
Zfp36l1	0	5.62207e-31	0.375199	0.662	0.391	8.84633e-27
Mrpl12	0	5.82783e-31	0.365347	0.925	0.768	9.17008e-27
Kdm7a	0	6.16441e-31	0.251258	0.266	0.102	9.69971e-27
Wdr12	0	7.11835e-31	0.358457	0.726	0.468	1.12007e-26
Ncf4	0	7.91593e-31	0.315179	0.563	0.307	1.24557e-26
Mrpl20	0	8.33981e-31	0.353583	0.972	0.939	1.31227e-26
Anp32e	0	8.43287e-31	0.383832	0.895	0.729	1.32691e-26
Fh1	0	8.67463e-31	0.417224	0.704	0.496	1.36495e-26
Isyna1	0	9.12718e-31	0.354426	0.644	0.39	1.43616e-26
Rcc2	0	9.40097e-31	0.361551	0.841	0.593	1.47924e-26
Nedd8	0	1.05046e-30	0.293991	1	0.981	1.65289e-26
Agps	0	1.08132e-30	0.319443	0.469	0.245	1.70146e-26
Gspt1	0	1.22207e-30	0.372953	0.953	0.841	1.92292e-26
Dgkd	0	1.27188e-30	0.282231	0.424	0.206	2.0013e-26
Nudt21	0	1.27552e-30	0.352807	0.921	0.734	2.00704e-26
Trappc5	0	1.36222e-30	0.408361	0.715	0.494	2.14346e-26
Pla2g4a	0	1.7136e-30	0.34664	0.636	0.375	2.69635e-26
Nolc1	0	1.91646e-30	0.443867	0.818	0.61	3.01555e-26
Ube2e1	0	2.07622e-30	0.335942	0.75	0.484	3.26693e-26
Hes6	0	3.07754e-30	0.312501	0.42	0.208	4.8425e-26
Gtf3a	0	3.28867e-30	0.365385	0.762	0.515	5.17472e-26
Ddx39	0	3.3613e-30	0.382511	0.936	0.791	5.289e-26
Mrps26	0	3.53631e-30	0.380676	0.842	0.617	5.56438e-26
Rsl1d1	0	3.94355e-30	0.432452	0.901	0.736	6.20517e-26
Prpf40a	0	4.49436e-30	0.377811	0.863	0.654	7.07188e-26
Ola1	0	4.92498e-30	0.396491	0.857	0.653	7.74945e-26
Junb	0	7.3065e-30	0.381172	0.585	0.341	1.14968e-25
Mcts1	0	7.48835e-30	0.374399	0.597	0.374	1.17829e-25
Slc38a1	0	7.91543e-30	0.331785	0.593	0.346	1.24549e-25
Eif6	0	8.48647e-30	0.371481	0.869	0.651	1.33535e-25
Arrb2	0	9.174e-30	0.268031	0.445	0.221	1.44353e-25
Cct3	0	9.2577e-30	0.363557	0.951	0.908	1.4567e-25
Cntrl	0	1.03483e-29	0.294551	0.418	0.208	1.6283e-25
Nsa2	0	1.12903e-29	0.321951	0.987	0.952	1.77653e-25
Eif3b	0	1.80062e-29	0.404783	0.775	0.55	2.83327e-25
Mcm6	0	2.2007e-29	0.374159	0.75	0.513	3.46281e-25
Cct2	0	2.23215e-29	0.313284	0.985	0.97	3.51228e-25
Hnrnpa0	0	2.2716e-29	0.341596	0.983	0.888	3.57437e-25
Scand1	0	2.34979e-29	0.35601	0.953	0.823	3.6974e-25
Smdt1	0	2.66535e-29	0.309506	1	0.961	4.19393e-25
Slbp	0	3.5802e-29	0.38478	0.831	0.614	5.63344e-25
Alyref	0	5.82174e-29	0.329767	0.955	0.863	9.16051e-25
Smarca5	0	6.53428e-29	0.352406	0.955	0.858	1.02817e-24
Rsl24d1	0	9.39345e-29	0.378762	0.702	0.482	1.47806e-24
Rilpl2	0	1.02231e-28	0.292433	0.394	0.192	1.6086e-24
Vasp	0	1.39694e-28	0.343462	0.72	0.485	2.19808e-24
Eif2ak2	0	1.51902e-28	0.289311	0.295	0.127	2.39018e-24
Akap13	0	1.73042e-28	0.337481	0.602	0.362	2.72282e-24
mt-Atp6	0	1.74874e-28	0.297207	1	1	2.75164e-24
Bid	0	1.90798e-28	0.274639	0.336	0.153	3.00221e-24
Atp5g3	0	2.29383e-28	0.277089	1	0.985	3.60934e-24
Ccdc28b	0	2.69397e-28	0.286681	0.437	0.226	4.23897e-24
Utp14a	0	2.69998e-28	0.343563	0.598	0.374	4.24841e-24
Pin1	0	2.80641e-28	0.376199	0.906	0.705	4.41589e-24
Caprin1	0	2.8874e-28	0.417399	0.846	0.667	4.54333e-24
Dnajb6	0	3.16675e-28	0.359719	0.863	0.658	4.98287e-24
Tnfrsf1a	0	3.35214e-28	0.275461	0.409	0.203	5.27459e-24
Mrpl43	0	3.49886e-28	0.371228	0.814	0.617	5.50545e-24
Aurkaip1	0	4.17773e-28	0.36142	0.938	0.845	6.57366e-24
Elf1	0	5.16683e-28	0.305627	0.57	0.331	8.13001e-24
Prcp	0	6.01236e-28	0.296005	0.437	0.228	9.46045e-24
Capza1	0	6.10755e-28	0.345394	0.795	0.546	9.61023e-24
Acin1	0	6.5581e-28	0.357541	0.891	0.672	1.03192e-23
Vrk2	0	6.70455e-28	0.260391	0.368	0.176	1.05496e-23
Acot9	0	7.15208e-28	0.276584	0.334	0.156	1.12538e-23
Uvrag	0	1.0011e-27	0.296804	0.417	0.215	1.57523e-23
Pes1	0	1.05045e-27	0.344864	0.598	0.375	1.65289e-23
Nfkb1	0	1.14006e-27	0.278404	0.411	0.206	1.79388e-23
Ddx21	0	1.29001e-27	0.427307	0.816	0.61	2.02983e-23
Hmga1	0	1.36841e-27	0.321558	0.501	0.283	2.15319e-23
Rnf149	0	1.37765e-27	0.314087	0.529	0.3	2.16773e-23
Cdc42se1	0	1.42027e-27	0.317907	0.651	0.393	2.23479e-23
Mcm5	0	1.43343e-27	0.331805	0.681	0.439	2.2555e-23
Rab32	0	1.43431e-27	0.265152	0.343	0.157	2.25688e-23
Ppp3ca	0	1.56936e-27	0.329056	0.6	0.361	2.46939e-23
S100a13	0	1.57946e-27	0.314758	0.732	0.476	2.48527e-23
Tacc1	0	1.70447e-27	0.291627	0.638	0.388	2.68198e-23
Eed	0	1.77133e-27	0.321694	0.495	0.279	2.78719e-23
Atad2	0	1.8005e-27	0.367511	0.687	0.452	2.83309e-23
Lmnb1	0	1.88537e-27	0.370168	0.857	0.64	2.96663e-23
Snrpd2	0	1.99963e-27	0.25567	1	0.997	3.14641e-23
St6galnac4	0	2.13304e-27	0.279318	0.358	0.17	3.35634e-23
Jun	0	2.2529e-27	0.341327	0.812	0.538	3.54494e-23
Slc35c2	0	2.27917e-27	0.283872	0.415	0.215	3.58627e-23
Spred1	0	2.30602e-27	0.284277	0.371	0.18	3.62852e-23
Chd4	0	2.44054e-27	0.38545	0.886	0.702	3.84019e-23
Ifi35	0	2.51898e-27	0.321226	0.385	0.193	3.96362e-23
Vps36	0	2.58363e-27	0.318348	0.811	0.564	4.06534e-23
2700060E02Rik	0	3.78989e-27	0.32345	0.953	0.854	5.96339e-23
Ppp2r5a	0	4.441e-27	0.328133	0.529	0.306	6.98792e-23
Cwc15	0	4.6402e-27	0.351058	0.842	0.659	7.30135e-23
2006-09-01	0	5.25146e-27	0.25305	0.321	0.146	8.26317e-23
Lyar	0	5.55547e-27	0.408703	0.899	0.78	8.74153e-23
Jak1	0	5.73757e-27	0.332282	0.602	0.374	9.02806e-23
Slk	0	6.00032e-27	0.323131	0.578	0.346	9.4415e-23
Cdc5l	0	6.22582e-27	0.380717	0.737	0.525	9.79632e-23
Itga6	0	6.88654e-27	0.288453	0.499	0.267	1.0836e-22
Usp14	0	7.38232e-27	0.368533	0.831	0.614	1.16161e-22
Exoc3	0	7.77957e-27	0.362767	0.6	0.388	1.22411e-22
Mdh2	0	8.32529e-27	0.29863	0.981	0.932	1.30998e-22
9430038I01Rik	0	1.02416e-26	0.299069	0.445	0.243	1.61151e-22
Cct4	0	1.06879e-26	0.339201	0.942	0.85	1.68174e-22
Chd7	0	1.13235e-26	0.294638	0.486	0.272	1.78176e-22
Rybp	0	1.54095e-26	0.316331	0.441	0.239	2.42468e-22
Prpf31	0	1.55427e-26	0.316239	0.647	0.417	2.44564e-22
Hnrnpa3	0	1.5644e-26	0.377421	0.977	0.938	2.46158e-22
Ormdl2	0	2.21176e-26	0.319446	0.674	0.44	3.48021e-22
Rab8b	0	2.24594e-26	0.319805	0.523	0.307	3.53399e-22
Tomm22	0	2.38314e-26	0.321504	0.959	0.88	3.74987e-22
Gmnn	0	2.49693e-26	0.371104	0.919	0.779	3.92891e-22
Pcbp2	0	2.50498e-26	0.288923	0.991	0.969	3.94158e-22
Mrpl18	0	2.66995e-26	0.312639	0.957	0.9	4.20117e-22
Pitpna	0	2.82227e-26	0.317759	0.777	0.536	4.44084e-22
Dusp6	0	3.02394e-26	0.270365	0.304	0.136	4.75817e-22
Rad50	0	3.06055e-26	0.330734	0.709	0.476	4.81578e-22
Nhp2	0	3.12153e-26	0.316701	0.981	0.931	4.91172e-22
Bax	0	3.12878e-26	0.332821	0.936	0.829	4.92313e-22
Pfdn5	0	3.19715e-26	0.295205	0.989	0.948	5.03071e-22
Anxa7	0	3.2396e-26	0.317675	0.522	0.311	5.09752e-22
Incenp	0	3.33462e-26	0.386734	0.629	0.413	5.24702e-22
Ubl5	0	3.35074e-26	0.309966	0.981	0.941	5.27239e-22
Ttc32	0	3.51531e-26	0.307266	0.39	0.201	5.53133e-22
Nub1	0	4.20703e-26	0.281182	0.383	0.195	6.61976e-22
Chmp4b	0	4.3242e-26	0.377888	0.795	0.602	6.80413e-22
Ube2d3	0	6.24795e-26	0.325247	0.961	0.887	9.83114e-22
Dtymk	0	6.97166e-26	0.307146	0.964	0.889	1.09699e-21
Slc25a13	0	7.88675e-26	0.335136	0.525	0.316	1.24098e-21
Camk2d	0	8.10477e-26	0.268438	0.418	0.215	1.27529e-21
Atox1	0	8.23199e-26	0.294564	0.974	0.878	1.2953e-21
Lage3	0	8.86642e-26	0.323546	0.799	0.567	1.39513e-21
Emc6	0	1.08994e-25	0.348891	0.938	0.787	1.71502e-21
Utp3	0	1.59068e-25	0.352536	0.872	0.664	2.50293e-21
Wsb1	0	1.60152e-25	0.265942	0.484	0.268	2.51999e-21
Pts	0	1.6336e-25	0.303358	0.559	0.338	2.57047e-21
Atp2b1	0	1.68364e-25	0.328785	0.685	0.452	2.64921e-21
Ccdc115	0	2.43937e-25	0.318732	0.559	0.343	3.83835e-21
Eif3i	0	4.08384e-25	0.281475	0.981	0.962	6.42592e-21
Rnps1	0	4.34225e-25	0.33828	0.91	0.745	6.83253e-21
Psmd8	0	4.72052e-25	0.313935	0.947	0.831	7.42774e-21
Ahsa1	0	5.22366e-25	0.356178	0.882	0.708	8.21942e-21
Msrb1	0	6.10007e-25	0.333774	0.475	0.272	9.59847e-21
Ssrp1	0	6.17401e-25	0.352993	0.859	0.699	9.71481e-21
Ssr4	0	6.82555e-25	0.282339	0.992	0.923	1.074e-20
Mcm10	0	6.8575e-25	0.294025	0.392	0.208	1.07903e-20
Phb2	0	6.88863e-25	0.330333	0.957	0.901	1.08393e-20
Vapa	0	7.6219e-25	0.331625	0.914	0.705	1.19931e-20
Cdca7	0	7.75156e-25	0.303832	0.585	0.356	1.21971e-20
Gemin6	0	7.89161e-25	0.332259	0.563	0.357	1.24175e-20
Bola2	0	1.01023e-24	0.326513	0.953	0.856	1.58959e-20
Nrm	0	1.09847e-24	0.26575	0.381	0.197	1.72844e-20
Bphl	0	1.23999e-24	0.281311	0.43	0.234	1.95112e-20
Lsm4	0	1.2471e-24	0.301252	0.979	0.927	1.9623e-20
Vdac1	0	1.29438e-24	0.312192	0.977	0.853	2.0367e-20
Gsto1	0	1.45834e-24	0.338005	0.645	0.441	2.2947e-20
Stmn1	0	1.48472e-24	0.298327	0.983	0.906	2.33621e-20
Ucp2	0	1.50461e-24	0.3107	0.653	0.42	2.36751e-20
Adss	0	2.20025e-24	0.293351	0.617	0.391	3.46209e-20
Ssu72	0	2.23159e-24	0.32228	0.942	0.763	3.51141e-20
Apitd1	0	2.57552e-24	0.284699	0.46	0.257	4.05258e-20
Atp5a1	0	2.62896e-24	0.271045	0.998	0.98	4.13668e-20
Eif1ax	0	2.64109e-24	0.308595	0.934	0.853	4.15575e-20
Ap3b1	0	2.75387e-24	0.290059	0.462	0.264	4.33322e-20
Tox4	0	2.76421e-24	0.286942	0.51	0.304	4.34949e-20
Polr2h	0	3.06881e-24	0.334398	0.835	0.621	4.82877e-20
Cd164	0	3.8247e-24	0.310808	0.719	0.483	6.01816e-20
Uhrf1	0	3.94772e-24	0.340533	0.674	0.446	6.21174e-20
Sumo2	0	4.75696e-24	0.268648	1	0.993	7.48508e-20
Txnl4a	0	4.88252e-24	0.343349	0.827	0.646	7.68265e-20
Psma7	0	4.99084e-24	0.268733	0.996	0.989	7.85308e-20
Fam21	0	5.138e-24	0.295108	0.418	0.231	8.08465e-20
Srsf7	0	5.33731e-24	0.317579	0.968	0.919	8.39826e-20
Abcf1	0	5.35361e-24	0.314515	0.846	0.635	8.4239e-20
Gart	0	5.38027e-24	0.327637	0.576	0.373	8.46585e-20
Lsm2	0	5.39288e-24	0.290877	0.959	0.872	8.4857e-20
Parl	0	5.41084e-24	0.300658	0.638	0.414	8.51396e-20
Akr1b3	0	6.1334e-24	0.311259	0.78	0.55	9.6509e-20
Taf10	0	6.22526e-24	0.283148	0.983	0.957	9.79544e-20
Sptssa	0	7.34402e-24	0.287298	0.687	0.439	1.15558e-19
St13	0	7.44064e-24	0.301429	0.961	0.844	1.17078e-19
Tor1a	0	8.75965e-24	0.272326	0.598	0.376	1.37833e-19
Ipo5	0	8.92023e-24	0.307503	0.659	0.434	1.4036e-19
Mrpl57	0	9.58523e-24	0.296504	0.931	0.813	1.50824e-19
Kxd1	0	1.01726e-23	0.307053	0.636	0.427	1.60066e-19
Cmip	0	1.16138e-23	0.274249	0.411	0.222	1.82743e-19
Zbtb8os	0	1.30594e-23	0.311244	0.574	0.365	2.0549e-19
Txn2	0	1.33379e-23	0.345947	0.841	0.646	2.09871e-19
Ppp5c	0	1.38732e-23	0.257092	0.465	0.26	2.18295e-19
Gtf2f1	0	1.45522e-23	0.313488	0.625	0.414	2.28979e-19
Cisd1	0	1.92737e-23	0.34038	0.812	0.618	3.03271e-19
Thrap3	0	1.93825e-23	0.346924	0.826	0.635	3.04984e-19
Gls	0	2.22248e-23	0.322409	0.552	0.347	3.49707e-19
Hspa14	0	2.24807e-23	0.333577	0.782	0.586	3.53733e-19
Ssbp4	0	2.24845e-23	0.258979	0.54	0.313	3.53793e-19
2009-09-01	0	2.2573e-23	0.272546	0.535	0.319	3.55186e-19
Srpk2	0	2.54734e-23	0.289694	0.462	0.267	4.00824e-19
Arf3	0	2.69908e-23	0.301438	0.503	0.301	4.247e-19
Chchd4	0	3.05415e-23	0.362947	0.668	0.472	4.80571e-19
Far1	0	3.19395e-23	0.299232	0.428	0.243	5.02568e-19
Bag1	0	3.9483e-23	0.319267	0.893	0.731	6.21265e-19
Nop16	0	4.21286e-23	0.335196	0.704	0.506	6.62893e-19
Trappc2l	0	4.50088e-23	0.303539	0.782	0.558	7.08213e-19
Ppp1cc	0	4.79731e-23	0.31542	0.865	0.672	7.54856e-19
Arhgef1	0	5.05266e-23	0.26773	0.473	0.272	7.95035e-19
Cab39	0	5.23194e-23	0.295986	0.51	0.31	8.23246e-19
Psma2	0	5.25208e-23	0.258546	0.992	0.982	8.26414e-19
Mgat2	0	5.44544e-23	0.282736	0.578	0.362	8.56841e-19
Cited2	0	5.73613e-23	0.363776	0.801	0.588	9.02581e-19
Pphln1	0	5.99426e-23	0.282066	0.508	0.305	9.43198e-19
U2af1	0	6.19886e-23	0.287414	0.977	0.933	9.75391e-19
2310036O22Rik	0	6.6154e-23	0.296671	0.968	0.895	1.04093e-18
Mrps34	0	6.85159e-23	0.338752	0.749	0.552	1.0781e-18
Necap2	0	9.16653e-23	0.289565	0.505	0.305	1.44235e-18
Hnrnpm	0	1.06735e-22	0.31012	0.934	0.799	1.67948e-18
Ier2	0	1.12696e-22	0.331179	0.764	0.541	1.77327e-18
Ywhaz	0	1.16797e-22	0.311643	0.966	0.783	1.8378e-18
Mrps33	0	1.19562e-22	0.292411	0.961	0.846	1.8813e-18
Suclg1	0	1.21699e-22	0.306997	0.867	0.671	1.91494e-18
Snrpa1	0	1.40239e-22	0.324417	0.902	0.772	2.20667e-18
Ufsp2	0	1.52367e-22	0.308186	0.608	0.407	2.39749e-18
Tmco1	0	1.62417e-22	0.311915	0.857	0.676	2.55563e-18
Whsc1	0	1.64203e-22	0.290963	0.608	0.397	2.58373e-18
Rab10os	0	1.86048e-22	0.264677	0.426	0.238	2.92746e-18
2700029M09Rik	0	1.87581e-22	0.330548	0.85	0.684	2.95159e-18
Timm9	0	2.09925e-22	0.317523	0.683	0.469	3.30317e-18
Lbr	0	2.30445e-22	0.318195	0.737	0.527	3.62605e-18
Snrpd3	0	2.82261e-22	0.268566	0.983	0.964	4.44137e-18
mt-Nd5	0	3.05163e-22	0.35119	0.923	0.788	4.80175e-18
Arf6	0	3.32181e-22	0.32098	0.634	0.441	5.22687e-18
Mrpl36	0	3.33022e-22	0.330705	0.88	0.702	5.24009e-18
Sppl2a	0	3.72215e-22	0.314788	0.443	0.263	5.85681e-18
Cops4	0	4.55442e-22	0.308948	0.72	0.533	7.16639e-18
Phf5a	0	7.38369e-22	0.28321	0.951	0.846	1.16182e-17
Uchl3	0	7.41473e-22	0.306815	0.835	0.643	1.16671e-17
1810043H04Rik	0	8.31332e-22	0.330687	0.801	0.607	1.3081e-17
Arpp19	0	9.68921e-22	0.277931	0.974	0.918	1.5246e-17
Ddx54	0	9.71718e-22	0.27061	0.533	0.333	1.529e-17
Cenpa	0	9.72947e-22	0.320347	0.889	0.707	1.53093e-17
Nono	0	1.05103e-21	0.298697	0.856	0.644	1.65379e-17
Mbd2	0	1.05168e-21	0.291104	0.662	0.461	1.65483e-17
Hras	0	1.14954e-21	0.348993	0.852	0.709	1.8088e-17
Mcmbp	0	1.222e-21	0.277103	0.514	0.312	1.92282e-17
Nop56	0	1.22591e-21	0.371753	0.861	0.702	1.92897e-17
Wdr26	0	1.22765e-21	0.305289	0.728	0.53	1.93171e-17
Chchd1	0	1.23588e-21	0.270262	0.961	0.901	1.94465e-17
Bclaf1	0	1.32484e-21	0.301374	0.829	0.625	2.08463e-17
Eif1ad	0	1.39975e-21	0.314611	0.741	0.534	2.2025e-17
Eif3a	0	1.45091e-21	0.28883	0.977	0.95	2.28301e-17
Sdhd	0	1.49737e-21	0.301697	0.788	0.579	2.35612e-17
Mrpl34	0	1.52003e-21	0.297985	0.936	0.805	2.39177e-17
Nifk	0	1.60316e-21	0.331374	0.683	0.486	2.52257e-17
Tpr	0	1.73158e-21	0.276297	0.972	0.915	2.72464e-17
Shmt2	0	1.85104e-21	0.300104	0.557	0.357	2.91261e-17
Sirt7	0	1.86791e-21	0.251661	0.377	0.206	2.93915e-17
Cks1b	0	1.86908e-21	0.258504	0.976	0.939	2.941e-17
Cse1l	0	2.03348e-21	0.302797	0.582	0.385	3.19967e-17
Bloc1s2	0	2.24492e-21	0.295023	0.572	0.378	3.53239e-17
Stip1	0	2.30616e-21	0.304414	0.788	0.595	3.62875e-17
Ppa2	0	2.3884e-21	0.274421	0.52	0.326	3.75814e-17
Abi1	0	2.44011e-21	0.286942	0.492	0.302	3.83952e-17
Lsm5	0	2.65114e-21	0.271687	0.97	0.931	4.17157e-17
Zc3h18	0	2.78954e-21	0.272854	0.563	0.359	4.38935e-17
Tomm5	0	2.85689e-21	0.276051	0.947	0.909	4.49532e-17
Asf1b	0	3.02079e-21	0.289298	0.493	0.308	4.75322e-17
Ssbp1	0	3.20266e-21	0.319955	0.857	0.703	5.03938e-17
Snrnp40	0	3.25711e-21	0.291126	0.807	0.599	5.12506e-17
Ywhab	0	3.29799e-21	0.277107	0.968	0.86	5.18939e-17
Setd8	0	3.70488e-21	0.310901	0.829	0.642	5.82963e-17
Wdr18	0	3.88561e-21	0.308599	0.705	0.515	6.114e-17
Prpf8	0	4.33183e-21	0.314192	0.651	0.449	6.81614e-17
Lsm3	0	4.44025e-21	0.262679	0.964	0.892	6.98674e-17
Ncbp1	0	4.64552e-21	0.26384	0.523	0.324	7.30973e-17
Nasp	0	4.79823e-21	0.295364	0.961	0.905	7.55002e-17
Safb2	0	5.00256e-21	0.286031	0.469	0.284	7.87153e-17
Ctr9	0	5.99047e-21	0.364703	0.482	0.302	9.42601e-17
Ybx3	0	6.13018e-21	0.284001	0.962	0.927	9.64584e-17
Ptp4a2	0	6.42198e-21	0.29425	0.902	0.739	1.0105e-16
Sumo1	0	7.70115e-21	0.299212	0.897	0.743	1.21178e-16
Ndufb3	0	7.70569e-21	0.308234	0.951	0.858	1.21249e-16
Elovl1	0	7.73319e-21	0.274178	0.555	0.353	1.21682e-16
Pcm1	0	8.78196e-21	0.284803	0.653	0.445	1.38184e-16
Sf3b6	0	9.40021e-21	0.263867	0.955	0.92	1.47912e-16
Arhgap11a	0	1.02759e-20	0.289694	0.435	0.256	1.61691e-16
Osgep	0	1.06976e-20	0.309284	0.578	0.388	1.68326e-16
mt-Atp8	0	1.14973e-20	0.275429	0.525	0.337	1.8091e-16
Coa3	0	1.2954e-20	0.296896	0.925	0.773	2.03831e-16
Cdc25a	0	1.34349e-20	0.283936	0.559	0.357	2.11399e-16
Mettl16	0	1.35838e-20	0.292855	0.561	0.369	2.13741e-16
Srrm1	0	1.36427e-20	0.282105	0.961	0.903	2.14668e-16
Ndufb5	0	1.50198e-20	0.26835	0.981	0.912	2.36336e-16
Dcun1d5	0	1.57503e-20	0.304609	0.869	0.701	2.4783e-16
Mrpl4	0	1.62464e-20	0.303899	0.625	0.445	2.55637e-16
Etf1	0	1.8492e-20	0.302349	0.786	0.607	2.90971e-16
Tomm34	0	1.98671e-20	0.257502	0.445	0.262	3.12609e-16
Itgb1bp1	0	2.07059e-20	0.256462	0.462	0.276	3.25807e-16
Eno1	0	2.25345e-20	0.323105	0.856	0.67	3.54581e-16
Uchl5	0	2.6807e-20	0.30013	0.675	0.482	4.21808e-16
Dpysl2	0	2.7023e-20	0.274828	0.454	0.267	4.25207e-16
Dusp1	0	2.98827e-20	0.361494	0.454	0.271	4.70204e-16
Gatad2a	0	3.15259e-20	0.310701	0.666	0.48	4.96061e-16
Rrp1b	0	3.33615e-20	0.32203	0.497	0.313	5.24943e-16
Nufip1	0	3.43683e-20	0.290216	0.49	0.31	5.40786e-16
Dnajc7	0	3.9026e-20	0.275751	0.674	0.469	6.14074e-16
Rars	0	3.95301e-20	0.308057	0.711	0.521	6.22007e-16
Atp6v1e1	0	3.97825e-20	0.286813	0.775	0.578	6.25977e-16
Uqcc3	0	4.51496e-20	0.274379	0.696	0.49	7.10429e-16
Lamp1	0	4.83125e-20	0.281528	0.932	0.778	7.60198e-16
Sae1	0	4.96715e-20	0.290348	0.705	0.51	7.81581e-16
Rps19bp1	0	5.48765e-20	0.272459	0.713	0.515	8.63482e-16
Ndufs8	0	5.53634e-20	0.281887	0.795	0.614	8.71142e-16
Slmo2	0	5.82906e-20	0.277924	0.623	0.42	9.17202e-16
Rbm22	0	7.49221e-20	0.268632	0.583	0.388	1.1789e-15
Dhx38	0	8.40365e-20	0.267808	0.385	0.218	1.32231e-15
Zfp593	0	9.55264e-20	0.315172	0.6	0.418	1.50311e-15
Slc6a6	0	1.08258e-19	0.272939	0.454	0.272	1.70344e-15
Wdr43	0	1.10592e-19	0.278417	0.754	0.544	1.74017e-15
Snf8	0	1.25174e-19	0.29084	0.784	0.623	1.96962e-15
Ppm1g	0	1.39081e-19	0.308815	0.833	0.625	2.18844e-15
Emc8	0	1.39897e-19	0.290229	0.72	0.535	2.20127e-15
Prps2	0	1.40324e-19	0.256002	0.341	0.183	2.208e-15
Slc3a2	0	1.42768e-19	0.274701	0.732	0.54	2.24646e-15
Khdrbs1	0	1.48441e-19	0.279581	0.886	0.698	2.33572e-15
Srsf2	0	1.51817e-19	0.270937	0.966	0.937	2.38884e-15
Eif3h	0	1.58075e-19	0.264039	0.981	0.946	2.48731e-15
Fen1	0	1.63363e-19	0.261893	0.617	0.418	2.57052e-15
Cdca8	0	1.64341e-19	0.322479	0.886	0.739	2.58591e-15
Eif3j1	0	1.65232e-19	0.33164	0.882	0.776	2.59992e-15
Smn1	0	1.73223e-19	0.31159	0.713	0.523	2.72567e-15
Mrpl41	0	1.85516e-19	0.291709	0.707	0.517	2.9191e-15
Eif3l	0	2.14161e-19	0.293798	0.805	0.622	3.36982e-15
Rrp15	0	2.17004e-19	0.281169	0.709	0.509	3.41456e-15
Sf3a3	0	2.28405e-19	0.306786	0.771	0.588	3.59395e-15
Stra13	0	2.65435e-19	0.30056	0.897	0.759	4.17662e-15
Eif2s1	0	2.7335e-19	0.302934	0.904	0.798	4.30116e-15
Dip2b	0	2.79723e-19	0.269064	0.418	0.246	4.40144e-15
Aurkb	0	3.16222e-19	0.314604	0.595	0.407	4.97576e-15
Ralbp1	0	3.33113e-19	0.276477	0.777	0.585	5.24154e-15
Syncrip	0	3.33823e-19	0.324088	0.794	0.627	5.2527e-15
Gtpbp4	0	3.39593e-19	0.305351	0.72	0.533	5.34349e-15
Acadl	0	3.43629e-19	0.270609	0.535	0.347	5.40699e-15
Borcs7	0	3.5413e-19	0.266762	0.475	0.293	5.57224e-15
Eif1a	0	3.65187e-19	0.287723	0.765	0.561	5.74622e-15
Clns1a	0	4.28823e-19	0.278891	0.741	0.539	6.74753e-15
Dcps	0	4.38364e-19	0.262608	0.632	0.436	6.89765e-15
Pum3	0	4.71506e-19	0.274367	0.649	0.457	7.41914e-15
Atf3	0	4.92244e-19	0.279061	0.323	0.167	7.74546e-15
Cdc40	0	5.57234e-19	0.28179	0.563	0.372	8.76808e-15
Timm13	0	6.04114e-19	0.257649	0.976	0.958	9.50574e-15
Med28	0	6.55681e-19	0.278389	0.773	0.598	1.03171e-14
Hnrnpd	0	6.58959e-19	0.265055	0.966	0.909	1.03687e-14
Dera	0	6.64403e-19	0.2702	0.527	0.344	1.04544e-14
Aurka	0	6.98694e-19	0.333842	0.54	0.37	1.09939e-14
Srrt	0	7.31616e-19	0.308662	0.617	0.447	1.1512e-14
Dkc1	0	7.84741e-19	0.28673	0.704	0.515	1.23479e-14
Aqr	0	8.11457e-19	0.26996	0.527	0.343	1.27683e-14
Mrps25	0	8.20621e-19	0.278053	0.679	0.492	1.29125e-14
Rpp14	0	9.51727e-19	0.25484	0.422	0.252	1.49754e-14
Ppil1	0	9.69393e-19	0.29397	0.689	0.507	1.52534e-14
Wasf2	0	1.00244e-18	0.276498	0.73	0.522	1.57734e-14
Mrto4	0	1.05637e-18	0.29665	0.777	0.612	1.6622e-14
Akirin1	0	1.2156e-18	0.270366	0.572	0.382	1.91275e-14
Prtn3	1	0	3.61006	1	0.234	0
Mpo	1	0	2.81044	0.986	0.13	0
Hp	1	0	1.74014	0.749	0.085	0
Serpinb1a	1	0	1.31337	0.769	0.103	0
Srgn	1	1.7714e-306	2.09913	0.99	0.316	2.7873e-302
Coro2a	1	2.77161e-297	1.05655	0.773	0.14	4.36112e-293
Ramp1	1	2.1222e-280	1.15718	0.718	0.13	3.33928e-276
Plac8	1	7.97332e-269	2.11136	0.986	0.324	1.2546e-264
Id1	1	8.60396e-269	1.32786	0.798	0.171	1.35383e-264
Stfa1	1	9.93511e-263	2.43686	0.455	0.046	1.56329e-258
Cmtm7	1	1.38415e-251	1.68794	0.994	0.481	2.17796e-247
Gria3	1	4.85771e-246	0.898496	0.604	0.098	7.6436e-242
Emb	1	1.2953e-242	1.47957	0.91	0.277	2.03815e-238
Cd34	1	2.25261e-240	1.10655	0.825	0.2	3.54448e-236
Tspo	1	2.34053e-232	1.64027	1	0.688	3.68282e-228
H2afy	1	4.18146e-224	1.5869	0.996	0.657	6.57952e-220
Hmga2	1	3.76695e-219	1.33114	0.861	0.25	5.9273e-215
Myb	1	5.36154e-219	1.06402	0.614	0.112	8.43638e-215
Ms4a3	1	3.71229e-216	0.920022	0.282	0.017	5.84129e-212
Rgs18	1	1.54686e-213	0.980898	0.875	0.24	2.43399e-209
Rac2	1	6.93676e-206	1.31337	0.99	0.384	1.0915e-201
BC035044	1	7.71034e-205	0.900606	0.714	0.165	1.21322e-200
Ptma	1	1.33446e-201	0.899884	1	1	2.09977e-197
Mapkapk3	1	6.27049e-201	0.754222	0.533	0.092	9.86662e-197
Fgl2	1	1.06719e-196	0.490616	0.345	0.033	1.67923e-192
Bex6	1	1.88244e-193	0.596137	0.433	0.058	2.96202e-189
Rab44	1	1.88272e-193	0.392186	0.263	0.017	2.96246e-189
Pycard	1	4.75472e-193	1.32802	0.986	0.428	7.48155e-189
Spi1	1	1.56113e-192	1.13749	0.969	0.321	2.45644e-188
Perp	1	1.63452e-185	0.739208	0.439	0.064	2.57192e-181
Gpr141	1	2.90357e-182	0.36644	0.257	0.017	4.56877e-178
Rplp1	1	3.50316e-180	0.505462	1	1	5.51223e-176
Glipr1	1	2.68213e-178	0.910746	0.6	0.129	4.22034e-174
Plppr3	1	7.17021e-177	0.476347	0.324	0.033	1.12823e-172
Alox5ap	1	5.57313e-174	0.947806	0.896	0.301	8.76932e-170
Npm1	1	1.2125e-173	0.964447	1	0.999	1.90786e-169
Hsp90aa1	1	4.9648e-172	0.874878	1	1	7.81211e-168
Hsp90ab1	1	4.2169e-170	0.750481	1	1	6.6353e-166
1700097N02Rik	1	6.19143e-168	0.483852	0.3	0.029	9.74221e-164
Rps12	1	1.32973e-163	0.563215	1	1	2.09232e-159
Def6	1	4.21623e-163	0.679829	0.573	0.127	6.63425e-159
Hspe1	1	8.813e-163	0.870036	1	0.999	1.38673e-158
Egln3	1	3.8102e-162	0.549133	0.392	0.057	5.99535e-158
Pstpip1	1	4.00053e-162	0.548781	0.425	0.068	6.29483e-158
Parp8	1	4.51857e-162	0.50877	0.378	0.052	7.10996e-158
H2afz	1	2.78246e-161	0.733402	1	1	4.3782e-157
Bri3bp	1	3.28636e-161	0.950795	0.914	0.389	5.17109e-157
Samsn1	1	2.17271e-160	0.859303	0.725	0.211	3.41876e-156
F630028O10Rik	1	5.53707e-160	0.707034	0.427	0.071	8.71257e-156
Nop10	1	1.51495e-159	0.857665	1	0.994	2.38377e-155
Cox4i2	1	7.99245e-158	0.633094	0.451	0.079	1.25761e-153
Rps20	1	1.89352e-157	0.4726	1	1	2.97945e-153
Rps23	1	6.56845e-157	0.439327	1	1	1.03355e-152
Set	1	8.25748e-157	0.928935	1	0.995	1.29932e-152
Cebpb	1	3.0205e-156	1.24594	0.931	0.433	4.75275e-152
Dut	1	3.60586e-155	1.01437	0.996	0.922	5.67382e-151
Tfec	1	8.93488e-155	0.698129	0.506	0.104	1.4059e-150
Ap3s1	1	4.86982e-154	1.14237	0.869	0.407	7.66267e-150
Cacybp	1	6.99471e-154	1.03219	0.998	0.888	1.10062e-149
Ran	1	1.20597e-153	0.692871	1	1	1.8976e-149
Eif5a	1	1.47764e-152	0.721606	1	1	2.32507e-148
Fut8	1	3.22474e-152	0.995759	0.669	0.199	5.07413e-148
Sms	1	3.6596e-151	1.02774	0.98	0.559	5.75838e-147
Ncl	1	7.55151e-147	1.03594	1	0.998	1.18823e-142
Calr	1	9.66975e-147	1.1721	1	0.849	1.52153e-142
Kit	1	1.11019e-146	0.618598	0.476	0.092	1.74688e-142
Ptprcap	1	2.48161e-144	0.686948	0.486	0.098	3.90482e-140
B4galnt1	1	2.97601e-144	0.503831	0.371	0.057	4.68276e-140
Cd52	1	6.05382e-144	0.864333	0.931	0.317	9.52569e-140
Ikzf2	1	2.00439e-142	0.766393	0.5	0.11	3.1539e-138
Spn	1	2.83701e-142	0.412647	0.3	0.036	4.46404e-138
Erh	1	1.56513e-141	0.668756	1	0.999	2.46273e-137
Tyrobp	1	1.14584e-140	0.959378	0.988	0.357	1.80298e-136
Csf3r	1	2.96581e-139	0.505577	0.373	0.06	4.6667e-135
Phgdh	1	3.02093e-139	0.969762	0.99	0.618	4.75344e-135
Dpy30	1	4.96337e-139	0.925238	0.976	0.75	7.80986e-135
Snrpf	1	1.68369e-138	0.645309	1	0.998	2.64929e-134
Rps6ka1	1	4.5071e-138	0.80059	0.749	0.251	7.09193e-134
Arpc1b	1	3.94598e-137	0.996943	0.996	0.618	6.209e-133
Hspd1	1	5.5662e-137	0.947538	0.998	0.972	8.75842e-133
Btf3	1	1.29082e-136	0.583255	1	1	2.0311e-132
Ptpn6	1	2.7836e-136	0.780016	0.763	0.258	4.38e-132
Stk26	1	3.24321e-136	0.549036	0.447	0.09	5.1032e-132
C1qbp	1	1.42996e-135	0.879338	1	0.938	2.25005e-131
Spns1	1	8.33923e-134	0.875061	0.847	0.315	1.31218e-129
Runx1	1	1.88835e-133	0.939772	0.841	0.337	2.97132e-129
Ncf2	1	9.06826e-133	0.710341	0.743	0.24	1.42689e-128
Mybbp1a	1	3.35467e-132	1.0002	0.963	0.582	5.27858e-128
Mrpl12	1	4.68107e-132	0.941493	0.98	0.764	7.36567e-128
Znrf1	1	5.41987e-132	0.689734	0.618	0.182	8.52817e-128
Klk8	1	1.03946e-131	0.851418	0.886	0.36	1.63559e-127
Rps21	1	1.92819e-131	0.48106	1	1	3.03401e-127
Slc25a12	1	4.85999e-131	0.621351	0.527	0.132	7.64719e-127
Rnf130	1	9.9074e-130	0.816153	0.853	0.348	1.55893e-125
Mgst2	1	9.56383e-129	0.458997	0.298	0.04	1.50487e-124
1110008F13Rik	1	1.91341e-128	0.837188	1	0.872	3.01075e-124
Ptpn18	1	4.62391e-128	0.872265	0.986	0.405	7.27572e-124
Cd47	1	9.35575e-128	0.993851	0.955	0.529	1.47213e-123
Dnajc2	1	2.47152e-127	0.93095	0.984	0.736	3.88894e-123
Hhex	1	1.99108e-126	0.792313	0.735	0.257	3.13297e-122
Arhgap15	1	6.96077e-126	0.483158	0.384	0.07	1.09528e-121
Dusp2	1	1.89417e-124	0.752202	0.61	0.178	2.98048e-120
Rps9	1	2.40162e-124	0.411023	1	1	3.77894e-120
Arhgap9	1	3.46811e-123	0.606106	0.59	0.165	5.45707e-119
Rpl27a	1	6.24948e-123	0.333925	1	1	9.83356e-119
Slc25a5	1	1.50453e-122	0.735939	1	0.977	2.36738e-118
Nudc	1	1.83211e-122	0.855718	0.992	0.835	2.88283e-118
Rpl3	1	3.20108e-122	0.462339	1	1	5.03691e-118
Tomm20	1	5.54641e-122	0.781606	1	0.967	8.72728e-118
Adgrg1	1	4.61606e-121	0.679124	0.59	0.166	7.26337e-117
Nhp2	1	8.32172e-121	0.813894	0.992	0.93	1.30942e-116
Fxyd5	1	1.61163e-120	0.705277	0.751	0.264	2.5359e-116
Fam107b	1	1.94309e-120	0.749027	0.724	0.261	3.05745e-116
Igsf6	1	3.15366e-120	0.59972	0.429	0.093	4.96228e-116
Rpl19	1	8.41309e-120	0.416996	1	1	1.3238e-115
Rpl30	1	5.31156e-119	0.381943	1	1	8.35774e-115
Llph	1	7.48737e-119	0.824381	0.994	0.86	1.17814e-114
Gpx1	1	9.28552e-119	0.767602	1	0.996	1.46108e-114
Zfp706	1	1.22965e-118	0.795087	0.992	0.822	1.93486e-114
Pde4d	1	1.50153e-118	0.565065	0.429	0.095	2.36265e-114
Psmb10	1	3.22768e-118	0.814813	0.904	0.442	5.07876e-114
Coro1a	1	5.19114e-118	0.913847	0.988	0.456	8.16826e-114
Rpl36	1	5.56166e-118	0.444357	1	1	8.75126e-114
Laptm5	1	5.20947e-117	0.750969	0.908	0.363	8.1971e-113
Gsr	1	1.94395e-116	0.878553	0.708	0.285	3.0588e-112
Mrpl18	1	2.15589e-116	0.737185	0.998	0.897	3.39229e-112
Ptges3	1	2.5078e-116	0.785884	0.998	0.946	3.94603e-112
Apbb1ip	1	4.46297e-116	0.675343	0.722	0.245	7.02248e-112
Tuba4a	1	8.80257e-116	0.635127	0.761	0.286	1.38508e-111
Emilin2	1	4.4541e-115	0.509013	0.41	0.087	7.00853e-111
Rpl35a	1	5.05003e-115	0.420637	1	1	7.94622e-111
Lcp1	1	1.07287e-114	0.657194	0.904	0.327	1.68816e-110
Celf2	1	6.71218e-114	0.772526	0.878	0.378	1.05616e-109
Zfp36l2	1	1.54516e-113	0.84912	0.896	0.445	2.43131e-109
Cd69	1	2.77003e-113	0.479558	0.351	0.063	4.35865e-109
Atp5g1	1	4.15372e-113	0.596399	1	0.999	6.53589e-109
Pou2f2	1	4.48048e-113	0.653174	0.588	0.175	7.05004e-109
Rps27a	1	1.06656e-112	0.381838	1	1	1.67824e-108
Ly6e	1	1.61929e-112	0.839152	0.961	0.489	2.54795e-108
Ddx39	1	3.29459e-112	0.783568	0.986	0.787	5.18403e-108
Eif4a1	1	5.7273e-112	0.609413	1	0.998	9.01191e-108
Ptpn7	1	7.23151e-112	0.646469	0.618	0.193	1.13788e-107
Lyar	1	4.82891e-111	0.859549	0.976	0.775	7.59829e-107
Tomm5	1	1.51935e-110	0.825089	0.996	0.906	2.39069e-106
Lmo2	1	1.54367e-110	0.815443	0.863	0.419	2.42896e-106
Rpl32	1	3.72131e-110	0.312418	1	1	5.85549e-106
Hnrnpa1	1	4.56505e-110	0.761211	0.996	0.939	7.1831e-106
Dctpp1	1	4.57238e-110	0.788881	0.99	0.874	7.19464e-106
Rps27l	1	4.74548e-110	0.552653	1	1	7.46701e-106
Rps25	1	1.29889e-109	0.388283	1	1	2.04381e-105
Rps6	1	2.79003e-109	0.414376	1	1	4.39011e-105
Lsm3	1	4.9742e-109	0.737573	0.998	0.89	7.8269e-105
Anp32b	1	7.86544e-109	0.591941	1	0.999	1.23763e-104
Rpl28	1	1.62514e-108	0.326998	1	1	2.55715e-104
Hspa8	1	3.90418e-108	0.684187	1	0.997	6.14323e-104
Cycs	1	4.56933e-108	0.762254	0.986	0.907	7.18985e-104
Adgrg3	1	2.00165e-107	0.364816	0.275	0.041	3.1496e-103
Psme1	1	3.1437e-107	0.800276	0.971	0.602	4.94661e-103
Wdr12	1	3.14572e-107	0.798913	0.875	0.458	4.94979e-103
Vapa	1	6.03689e-107	0.771431	0.984	0.7	9.49904e-103
Cd44	1	6.04012e-107	0.636002	0.614	0.201	9.50413e-103
Plcg2	1	6.23381e-107	0.626789	0.602	0.194	9.80891e-103
Arhgdib	1	6.75755e-107	0.867185	0.998	0.699	1.0633e-102
Ppid	1	2.50394e-106	0.861324	0.922	0.581	3.93995e-102
G3bp1	1	2.55918e-106	0.798394	0.984	0.761	4.02687e-102
Serbp1	1	3.67702e-106	0.583406	1	0.999	5.78579e-102
Mrpl33	1	7.26733e-106	0.76223	0.99	0.901	1.14351e-101
Sub1	1	8.73088e-106	0.656781	1	0.985	1.3738e-101
Srsf3	1	3.96239e-105	0.649682	1	0.975	6.23482e-101
Ranbp1	1	6.29883e-105	0.57066	1	0.998	9.91121e-101
Hells	1	8.2967e-105	0.877851	0.91	0.473	1.30549e-100
Rgs2	1	8.46783e-105	0.664207	0.637	0.204	1.33241e-100
Cdk6	1	1.46919e-104	0.721299	0.68	0.248	2.31176e-100
Rpl7	1	1.94646e-104	0.391891	1	1	3.06275e-100
Rpl22	1	2.05366e-104	0.371165	1	1	3.23143e-100
Sh3bgrl3	1	5.20829e-104	0.787948	1	0.814	8.19525e-100
Cox7c	1	7.89167e-104	0.482783	1	1	1.24175e-99
Srm	1	1.85239e-103	0.866082	0.961	0.751	2.91473e-99
Pak1	1	2.85374e-103	0.619668	0.52	0.153	4.49035e-99
Tagln2	1	3.52906e-103	0.787603	1	0.739	5.55297e-99
Lpcat2	1	8.95591e-103	0.468308	0.373	0.079	1.40921e-98
Pa2g4	1	9.66339e-103	0.82354	0.976	0.753	1.52053e-98
Iqgap2	1	1.25203e-102	0.689304	0.727	0.292	1.97006e-98
Dock8	1	1.60592e-102	0.601404	0.643	0.219	2.52691e-98
Lst1	1	3.27567e-102	0.639179	0.878	0.342	5.15426e-98
Mpc2	1	1.05285e-101	0.763332	0.961	0.669	1.65666e-97
Sec11c	1	2.54397e-101	0.691661	0.975	0.571	4.00294e-97
Pgd	1	5.62052e-101	0.741947	0.873	0.431	8.84388e-97
Phb2	1	1.1592e-100	0.713286	0.994	0.899	1.82399e-96
Bcap29	1	1.26799e-100	0.647117	0.686	0.268	1.99519e-96
Impdh2	1	3.76847e-100	0.763702	0.965	0.69	5.92968e-96
Nrros	1	3.88428e-100	0.653602	0.724	0.278	6.11192e-96
Ncf1	1	9.54816e-100	0.607179	0.533	0.158	1.5024e-95
Snrpb	1	1.02845e-99	0.643006	0.998	0.948	1.61827e-95
Rps11	1	1.21278e-99	0.384861	1	1	1.9083e-95
Vdac2	1	1.95233e-99	0.716654	0.988	0.883	3.072e-95
Ybx1	1	2.09752e-99	0.527264	1	0.998	3.30045e-95
Snrpd1	1	4.30323e-99	0.62232	1	0.98	6.77114e-95
Psat1	1	1.28669e-98	0.723646	0.845	0.419	2.0246e-94
Cox8a	1	2.91377e-98	0.481937	1	1	4.58482e-94
Sumo2	1	5.12147e-98	0.58934	1	0.993	8.05864e-94
Erp29	1	1.21488e-97	0.757315	0.996	0.815	1.91162e-93
Rps8	1	3.9506e-97	0.256275	1	1	6.21628e-93
Dnmt3b	1	5.24859e-97	0.595144	0.559	0.177	8.25865e-93
Fam136a	1	8.04932e-97	0.789364	0.89	0.529	1.26656e-92
Cd53	1	8.9607e-97	0.574433	0.522	0.155	1.40997e-92
Myo1g	1	1.64084e-96	0.526859	0.457	0.124	2.58186e-92
Hnrnpf	1	1.95174e-96	0.595064	1	0.984	3.07106e-92
Baz1a	1	4.64272e-96	0.676337	0.765	0.352	7.30532e-92
Hnrnpab	1	5.90217e-96	0.691339	0.996	0.964	9.28707e-92
Rpl26	1	7.80581e-96	0.302952	1	1	1.22824e-91
Actr3	1	2.1255e-95	0.762422	0.996	0.697	3.34448e-91
Rab27a	1	2.50013e-95	0.388249	0.343	0.071	3.93395e-91
Rpl23	1	3.2514e-95	0.283718	1	1	5.11607e-91
Tkt	1	4.75784e-95	0.748472	0.969	0.727	7.48647e-91
Fam111a	1	5.80385e-95	0.751779	0.892	0.436	9.13235e-91
Gmfg	1	6.64057e-95	0.745772	0.931	0.454	1.04489e-90
Rps13	1	1.16453e-94	0.337317	1	1	1.83239e-90
Lamtor4	1	1.52096e-94	0.755478	0.92	0.588	2.39322e-90
Tm6sf1	1	2.4356e-94	0.571374	0.704	0.259	3.83242e-90
Rangrf	1	8.66198e-94	0.604452	0.661	0.256	1.36296e-89
Nolc1	1	9.53189e-94	0.846221	0.927	0.603	1.49984e-89
Hspa4	1	1.50625e-93	0.794617	0.965	0.698	2.37008e-89
Denr	1	1.54686e-93	0.649565	0.998	0.859	2.43398e-89
Eef1d	1	1.89792e-93	0.582446	0.998	0.984	2.98637e-89
Pkig	1	6.00392e-93	0.736828	0.935	0.571	9.44716e-89
Rin3	1	6.71781e-93	0.479421	0.388	0.096	1.05705e-88
Rpl14	1	7.39449e-93	0.34006	1	1	1.16352e-88
Snrpe	1	7.39684e-93	0.462617	1	0.999	1.16389e-88
Il17ra	1	8.21916e-93	0.517346	0.471	0.133	1.29328e-88
Ybx3	1	1.22978e-92	0.662644	0.992	0.925	1.93506e-88
Fau	1	1.5952e-92	0.385919	1	1	2.51005e-88
Rsl24d1	1	1.84356e-92	0.681726	0.861	0.47	2.90084e-88
Park7	1	2.29771e-92	0.569131	1	0.978	3.61545e-88
Cct3	1	3.75022e-92	0.658456	0.988	0.905	5.90097e-88
Naca	1	3.94844e-92	0.415793	1	1	6.21287e-88
Rps18	1	5.11194e-92	0.283212	1	1	8.04363e-88
Rsl1d1	1	7.78424e-92	0.78617	0.959	0.732	1.22485e-87
Rpl7a	1	1.17377e-91	0.366808	1	1	1.84693e-87
Ptpre	1	1.57712e-91	0.640683	0.622	0.228	2.48159e-87
Eef1g	1	1.77848e-91	0.557747	1	0.988	2.79844e-87
Rps5	1	2.32005e-91	0.318816	1	1	3.6506e-87
Rpl8	1	2.58637e-91	0.330165	1	1	4.06965e-87
Polr1d	1	3.90482e-91	0.613609	0.998	0.963	6.14423e-87
2700094K13Rik	1	5.2849e-91	0.714766	0.996	0.81	8.31579e-87
Gtf3a	1	1.53265e-90	0.709481	0.871	0.508	2.41162e-86
Rps28	1	1.75808e-90	0.370632	1	1	2.76633e-86
Mrps26	1	2.8666e-90	0.719301	0.927	0.611	4.5106e-86
Ddx21	1	4.51097e-90	0.798996	0.929	0.602	7.09801e-86
Ruvbl1	1	1.68484e-89	0.732322	0.922	0.61	2.65109e-85
Lsm2	1	3.15798e-89	0.663996	0.986	0.87	4.96909e-85
Rplp2	1	4.78562e-89	0.303158	1	1	7.53017e-85
Smarca5	1	6.25285e-89	0.721496	0.978	0.857	9.83886e-85
Chchd4	1	6.92573e-89	0.717204	0.855	0.459	1.08976e-84
Timm13	1	9.58047e-89	0.616075	0.998	0.956	1.50749e-84
Uqcr10	1	1.24582e-88	0.533424	1	0.989	1.9603e-84
Stap1	1	1.49455e-88	0.422301	0.331	0.071	2.35168e-84
Rpl39	1	2.23667e-88	0.339828	1	1	3.5194e-84
Bzw2	1	3.35095e-88	0.70738	0.888	0.534	5.27271e-84
Cct2	1	3.44777e-88	0.586561	0.998	0.969	5.42507e-84
Snrpg	1	4.32892e-88	0.564789	1	0.979	6.81156e-84
Tomm7	1	5.68002e-88	0.554344	1	0.983	8.93752e-84
Apex1	1	1.33747e-86	0.739572	0.937	0.603	2.10451e-82
Rpl18	1	1.46478e-86	0.320617	1	1	2.30483e-82
Eef1b2	1	1.73241e-86	0.390848	1	1	2.72595e-82
Rpl36a	1	3.51627e-86	0.33868	1	1	5.53285e-82
Cytip	1	5.51332e-86	0.458708	0.414	0.109	8.67521e-82
Rpl22l1	1	7.15866e-86	0.428664	1	1	1.12642e-81
Lbr	1	2.18652e-85	0.73086	0.869	0.517	3.44048e-81
Mrpl20	1	3.72208e-85	0.601625	0.992	0.938	5.8567e-81
Psmg4	1	4.04091e-85	0.68941	0.947	0.628	6.35838e-81
Pabpc1	1	1.11739e-84	0.622773	1	0.975	1.75821e-80
Srpk1	1	1.43527e-84	0.671759	0.873	0.501	2.2584e-80
Mrpl36	1	1.67705e-84	0.689567	0.951	0.698	2.63884e-80
Syce2	1	2.31143e-84	0.72353	0.853	0.502	3.63704e-80
Rpl4	1	2.51864e-84	0.432152	1	1	3.96308e-80
Rrp15	1	3.45258e-84	0.645017	0.867	0.498	5.43263e-80
Rpl13a	1	5.83609e-84	0.316896	1	1	9.18309e-80
Rpl10a	1	1.92105e-83	0.328573	1	1	3.02277e-79
Dnmt1	1	3.66835e-83	0.693921	0.9	0.537	5.77216e-79
Eef1a1	1	5.71881e-83	0.311438	1	1	8.99855e-79
Ftsj3	1	9.92625e-83	0.619582	0.761	0.37	1.5619e-78
Rcc2	1	1.21502e-82	0.702943	0.927	0.587	1.91183e-78
Dtd1	1	2.08133e-82	0.614976	0.741	0.349	3.27497e-78
Trappc5	1	3.59629e-82	0.636425	0.849	0.485	5.65876e-78
Rps15a	1	5.43793e-82	0.283634	1	1	8.55658e-78
Eif1ad	1	9.64179e-82	0.726963	0.857	0.526	1.51714e-77
Pgam1	1	9.95654e-82	0.69446	0.994	0.783	1.56666e-77
Rpl36al	1	1.11233e-81	0.39976	1	1	1.75025e-77
Mapkapk2	1	1.49557e-81	0.639213	0.708	0.323	2.35327e-77
Hmgb2	1	1.50629e-81	0.552044	1	0.995	2.37015e-77
Nhp2l1	1	1.87466e-81	0.63933	0.988	0.911	2.94978e-77
Chd7	1	3.74201e-81	0.587823	0.629	0.262	5.88806e-77
Was	1	4.42701e-81	0.553955	0.696	0.286	6.96589e-77
Emg1	1	5.11465e-81	0.637126	0.992	0.893	8.04791e-77
Slc38a1	1	5.18443e-81	0.59229	0.737	0.336	8.15769e-77
Dtymk	1	6.71462e-81	0.618595	0.99	0.887	1.05654e-76
Hprt	1	7.30366e-81	0.633577	0.904	0.522	1.14923e-76
Limd2	1	7.44298e-81	0.658326	0.931	0.498	1.17115e-76
Ptprc	1	8.98978e-81	0.472458	0.645	0.229	1.41454e-76
Rps29	1	1.02097e-80	0.319341	1	1	1.60649e-76
Pin1	1	1.0498e-80	0.648871	0.963	0.702	1.65187e-76
Vamp8	1	1.06608e-80	0.699803	0.971	0.766	1.67748e-76
Tes	1	1.31951e-80	0.473357	0.48	0.152	2.07625e-76
Apobec3	1	1.76323e-80	0.548217	0.604	0.228	2.77445e-76
Tcp1	1	2.11248e-80	0.601178	0.99	0.901	3.32398e-76
Cbfa2t3	1	3.67203e-80	0.584064	0.629	0.253	5.77794e-76
Atp5f1	1	3.98794e-80	0.548069	0.998	0.974	6.27503e-76
Exosc5	1	7.54269e-80	0.61056	0.788	0.406	1.18684e-75
Eif3b	1	9.34502e-80	0.667051	0.896	0.542	1.47044e-75
Gar1	1	9.72222e-80	0.683693	0.922	0.627	1.52979e-75
Gpi1	1	1.53402e-79	0.654203	0.947	0.576	2.41378e-75
Cd79b	1	2.03312e-79	0.438769	0.516	0.166	3.19911e-75
Cox5a	1	2.30694e-79	0.527736	1	0.992	3.62997e-75
Atp1b3	1	2.94047e-79	0.64645	0.865	0.478	4.62683e-75
Grb2	1	6.49894e-79	0.666406	0.873	0.49	1.02261e-74
Supt16	1	1.03412e-78	0.715956	0.953	0.697	1.62718e-74
Nop16	1	2.98077e-78	0.652467	0.861	0.495	4.69024e-74
Npm3	1	3.67355e-78	0.700912	0.9	0.564	5.78033e-74
Fbl	1	5.03688e-78	0.617302	0.988	0.852	7.92552e-74
Mrto4	1	7.26499e-78	0.659694	0.92	0.601	1.14315e-73
Mrpl34	1	7.44161e-78	0.636087	0.975	0.803	1.17094e-73
Gpsm3	1	8.11833e-78	0.519031	0.637	0.253	1.27742e-73
Nap1l1	1	8.23585e-78	0.560161	1	0.991	1.29591e-73
Sh3kbp1	1	1.01726e-77	0.462895	0.467	0.149	1.60066e-73
Etv6	1	1.05934e-77	0.542736	0.545	0.2	1.66687e-73
Fcer1g	1	1.13497e-77	0.601984	1	0.523	1.78587e-73
Fcgr3	1	1.14725e-77	0.568313	0.588	0.207	1.80519e-73
Tcof1	1	1.41323e-77	0.673862	0.886	0.522	2.22371e-73
Atic	1	1.92842e-77	0.631289	0.876	0.521	3.03438e-73
Hes6	1	2.08428e-77	0.484025	0.545	0.199	3.27962e-73
Farsa	1	2.12103e-77	0.633597	0.733	0.376	3.33744e-73
Adap1	1	3.38079e-77	0.405641	0.337	0.083	5.31967e-73
Epb41l4aos	1	1.06073e-76	0.64183	0.735	0.37	1.66907e-72
Hmga1	1	1.08528e-76	0.539946	0.651	0.273	1.70768e-72
Soat1	1	1.92187e-76	0.594342	0.675	0.295	3.02407e-72
Pum3	1	3.03365e-76	0.608061	0.812	0.445	4.77344e-72
Rrp1b	1	3.81738e-76	0.573735	0.676	0.3	6.00665e-72
Anxa3	1	6.46313e-76	0.56664	0.69	0.293	1.01697e-71
Slc25a3	1	6.90863e-76	0.512899	1	0.984	1.08707e-71
Fkbp4	1	1.19504e-75	0.647002	0.976	0.792	1.8804e-71
Rpl37a	1	1.26641e-75	0.320191	1	1	1.9927e-71
Rps19	1	1.48584e-75	0.292091	1	1	2.33797e-71
Mcm3	1	2.79653e-75	0.64397	0.896	0.534	4.40034e-71
Dnaja1	1	4.37735e-75	0.59848	0.998	0.936	6.88776e-71
Ruvbl2	1	6.20924e-75	0.60787	0.765	0.406	9.77024e-71
Exosc7	1	6.68898e-75	0.626722	0.912	0.576	1.05251e-70
Dnaja2	1	7.17217e-75	0.627829	0.939	0.671	1.12854e-70
Ebna1bp2	1	9.08829e-75	0.654015	0.943	0.666	1.43004e-70
Milr1	1	1.00938e-74	0.440731	0.469	0.147	1.58826e-70
Alas1	1	1.04198e-74	0.500378	0.406	0.122	1.63955e-70
Nasp	1	1.44942e-74	0.61153	0.996	0.903	2.28065e-70
Atp5c1	1	1.93126e-74	0.538745	0.994	0.948	3.03884e-70
Rps3	1	5.66317e-74	0.296968	1	1	8.911e-70
B9d2	1	8.61583e-74	0.490919	0.5	0.176	1.3557e-69
Timm9	1	9.20004e-74	0.639158	0.818	0.46	1.44763e-69
Hint1	1	1.64564e-73	0.466117	1	0.997	2.58941e-69
Rpl9	1	2.1555e-73	0.281294	1	1	3.39168e-69
Lsm6	1	3.18932e-73	0.556346	0.996	0.92	5.01839e-69
Cct8	1	3.51368e-73	0.554392	0.996	0.955	5.52877e-69
Cebpz	1	4.42162e-73	0.632611	0.929	0.596	6.95742e-69
Fkbp3	1	4.45449e-73	0.539979	0.996	0.926	7.00913e-69
Atp5l	1	4.45903e-73	0.433233	1	0.999	7.01629e-69
Txnrd1	1	4.5152e-73	0.656092	0.839	0.489	7.10467e-69
Hat1	1	5.63645e-73	0.614579	0.906	0.558	8.86896e-69
Cks2	1	6.29952e-73	0.624784	0.992	0.937	9.9123e-69
Srsf7	1	8.19959e-73	0.627831	0.994	0.917	1.2902e-68
Atp6v0b	1	8.62817e-73	0.591146	0.978	0.768	1.35764e-68
Smn1	1	1.91341e-72	0.596425	0.873	0.512	3.01075e-68
Akap13	1	1.96956e-72	0.559276	0.737	0.353	3.09911e-68
Eif1ax	1	2.57527e-72	0.555279	0.986	0.85	4.05219e-68
Nop58	1	3.46307e-72	0.646743	0.967	0.83	5.44914e-68
Slc25a13	1	6.21604e-72	0.542663	0.667	0.306	9.78095e-68
Rfc2	1	6.54514e-72	0.61146	0.857	0.503	1.02988e-67
St13	1	7.31985e-72	0.595049	0.982	0.842	1.15178e-67
Srsf2	1	9.68591e-72	0.547419	1	0.934	1.52408e-67
Rps4x	1	1.14537e-71	0.288954	1	1	1.80224e-67
Dkc1	1	1.54436e-71	0.631692	0.849	0.505	2.43005e-67
Rpl6	1	1.66607e-71	0.286796	1	1	2.62157e-67
Fam49b	1	1.81392e-71	0.628653	0.869	0.509	2.8542e-67
Rps17	1	2.21386e-71	0.270466	1	1	3.48351e-67
Adipor2	1	2.462e-71	0.513511	0.524	0.201	3.87395e-67
Thoc7	1	4.09822e-71	0.596352	0.967	0.721	6.44854e-67
Rpl37	1	5.77195e-71	0.27374	1	1	9.08217e-67
Shmt1	1	6.89465e-71	0.467804	0.508	0.184	1.08487e-66
Mrpl57	1	8.05257e-71	0.5876	0.971	0.81	1.26707e-66
Srrm1	1	1.14341e-70	0.556162	0.992	0.901	1.79916e-66
Rpl31	1	1.25494e-70	0.317888	1	1	1.97464e-66
Phf5a	1	1.71796e-70	0.572792	0.98	0.844	2.7032e-66
Gspt1	1	2.16932e-70	0.631327	0.961	0.841	3.41342e-66
Cdv3	1	2.45679e-70	0.635931	0.988	0.859	3.86577e-66
Traf3ip3	1	2.64517e-70	0.418073	0.457	0.149	4.16217e-66
Mcm5	1	2.86973e-70	0.561142	0.8	0.431	4.51551e-66
Nop56	1	4.15293e-70	0.6832	0.933	0.697	6.53463e-66
Irf8	1	5.99816e-70	0.841823	0.539	0.209	9.4381e-66
Rpl11	1	7.44955e-70	0.292582	1	1	1.17219e-65
Elf1	1	7.82348e-70	0.566075	0.69	0.322	1.23102e-65
Metap2	1	8.23224e-70	0.540253	0.986	0.909	1.29534e-65
Rgs19	1	9.57708e-70	0.513264	0.596	0.246	1.50695e-65
Sdf2l1	1	9.8014e-70	0.632012	0.896	0.518	1.54225e-65
Rpsa	1	1.0248e-69	0.262029	1	1	1.61253e-65
Ogfrl1	1	1.15089e-69	0.563508	0.68	0.326	1.81092e-65
Snapc5	1	1.19268e-69	0.528534	0.708	0.336	1.87668e-65
Sash3	1	1.21782e-69	0.401063	0.355	0.099	1.91624e-65
Ipo5	1	1.34844e-69	0.565654	0.786	0.425	2.12177e-65
Emc6	1	1.73498e-69	0.600287	0.965	0.786	2.72999e-65
Bin2	1	2.11078e-69	0.440902	0.586	0.226	3.32131e-65
Polr2f	1	2.20575e-69	0.553486	0.992	0.917	3.47075e-65
Tomm22	1	2.27137e-69	0.556127	0.975	0.879	3.57399e-65
Hnrnpc	1	2.40828e-69	0.559547	0.994	0.915	3.78942e-65
Sf3b2	1	2.87836e-69	0.608771	0.969	0.793	4.52911e-65
Usp14	1	3.42974e-69	0.628214	0.902	0.609	5.3967e-65
Sh3bp1	1	3.8489e-69	0.574669	0.725	0.367	6.05625e-65
Mef2c	1	4.43189e-69	0.620349	0.937	0.465	6.97358e-65
Comtd1	1	4.46411e-69	0.464429	0.531	0.202	7.02427e-65
Gtpbp4	1	6.79568e-69	0.629991	0.869	0.522	1.0693e-64
Magoh	1	7.07609e-69	0.552431	0.986	0.897	1.11342e-64
Frat2	1	7.78051e-69	0.33295	0.306	0.075	1.22426e-64
Dna2	1	9.03965e-69	0.431759	0.416	0.133	1.42239e-64
Uchl3	1	1.12563e-68	0.586245	0.931	0.636	1.77118e-64
Zfp593	1	1.61588e-68	0.579031	0.757	0.407	2.54259e-64
Clns1a	1	1.86049e-68	0.581138	0.878	0.53	2.92748e-64
Nin	1	2.34116e-68	0.444765	0.424	0.139	3.68382e-64
Siva1	1	4.17571e-68	0.555834	0.986	0.836	6.57049e-64
Arhgap6	1	4.53332e-68	0.406985	0.492	0.165	7.13318e-64
Nt5c	1	4.96885e-68	0.596238	0.841	0.48	7.81849e-64
Arhgap30	1	7.46679e-68	0.43563	0.48	0.166	1.1749e-63
Abcf1	1	7.51644e-68	0.627253	0.914	0.63	1.18271e-63
Rnpep	1	7.60085e-68	0.469876	0.722	0.309	1.19599e-63
Fes	1	2.76631e-67	0.413641	0.427	0.137	4.35278e-63
Cdca7	1	3.69465e-67	0.579809	0.708	0.347	5.81354e-63
Dock10	1	5.28611e-67	0.400389	0.373	0.108	8.3177e-63
Btk	1	6.35397e-67	0.445194	0.631	0.257	9.99798e-63
Skap2	1	9.17853e-67	0.519994	0.704	0.331	1.44424e-62
Nxt1	1	9.83717e-67	0.584495	0.786	0.456	1.54788e-62
Impa2	1	1.12478e-66	0.496284	0.604	0.263	1.76985e-62
Naf1	1	1.18284e-66	0.495095	0.541	0.219	1.8612e-62
Ola1	1	1.4576e-66	0.592467	0.939	0.648	2.29353e-62
Tpm3	1	2.1548e-66	0.613855	0.996	0.818	3.39058e-62
Myo1f	1	2.38131e-66	0.345826	0.341	0.093	3.74699e-62
Vps36	1	2.38629e-66	0.606309	0.876	0.56	3.75482e-62
Ormdl2	1	3.07852e-66	0.556634	0.78	0.432	4.84406e-62
Chchd2	1	3.19931e-66	0.362981	1	1	5.03411e-62
Trim13	1	3.22996e-66	0.291285	0.263	0.058	5.08235e-62
Wdr43	1	3.27689e-66	0.646665	0.867	0.537	5.15619e-62
Tpd52	1	5.52166e-66	0.475135	0.755	0.33	8.68834e-62
Gusb	1	5.99112e-66	0.511274	0.651	0.293	9.42703e-62
Ddx18	1	8.63099e-66	0.631579	0.935	0.698	1.35809e-61
Nifk	1	8.71489e-66	0.587618	0.816	0.476	1.37129e-61
Ddx5	1	1.45027e-65	0.576583	1	0.939	2.28199e-61
Trim28	1	1.51917e-65	0.584941	0.863	0.534	2.39041e-61
Gnb2l1	1	2.40715e-65	0.281198	1	1	3.78765e-61
H2afj	1	2.62176e-65	0.565259	0.973	0.812	4.12534e-61
Hk2	1	3.06226e-65	0.482981	0.541	0.215	4.81846e-61
Gng12	1	3.06725e-65	0.566198	0.733	0.371	4.82632e-61
Rrm2	1	8.30333e-65	0.623028	0.816	0.468	1.30653e-60
Csgalnact2	1	8.57578e-65	0.433811	0.337	0.097	1.3494e-60
Eef2k	1	8.98487e-65	0.372413	0.351	0.102	1.41377e-60
Uchl5	1	9.65018e-65	0.589965	0.8	0.473	1.51846e-60
Apoc1	1	1.04271e-64	0.368251	0.312	0.081	1.6407e-60
Ldha	1	1.75144e-64	0.56235	1	0.938	2.75589e-60
Snrpd3	1	2.05911e-64	0.49133	0.996	0.963	3.24002e-60
Cdc37	1	2.60101e-64	0.573883	0.963	0.78	4.09269e-60
Mpp6	1	3.02843e-64	0.604179	0.865	0.566	4.76523e-60
Psma4	1	5.17264e-64	0.522594	0.988	0.911	8.13915e-60
Mphosph10	1	6.44737e-64	0.598912	0.829	0.507	1.01449e-59
Rbfa	1	9.46495e-64	0.597989	0.859	0.504	1.48931e-59
Psma2	1	1.37188e-63	0.455714	0.998	0.982	2.15866e-59
Ahsa1	1	1.58605e-63	0.573754	0.957	0.703	2.49565e-59
Cotl1	1	1.6589e-63	0.494413	0.888	0.45	2.61028e-59
Mrpl51	1	2.08602e-63	0.532056	0.988	0.856	3.28236e-59
Bphl	1	2.12856e-63	0.4605	0.549	0.226	3.34929e-59
Eif6	1	2.3984e-63	0.575096	0.924	0.647	3.77389e-59
Tgfb1	1	2.68533e-63	0.456656	0.827	0.407	4.22537e-59
Ddx27	1	2.77959e-63	0.58543	0.837	0.52	4.37368e-59
Hnrnpd	1	3.08403e-63	0.555768	0.994	0.907	4.85272e-59
Rplp0	1	3.85968e-63	0.292257	1	1	6.0732e-59
Ikzf1	1	3.97227e-63	0.461436	0.537	0.216	6.25036e-59
Agpat5	1	4.56497e-63	0.519898	0.849	0.479	7.18298e-59
Mtus1	1	4.81998e-63	0.395925	0.361	0.107	7.58423e-59
Gpatch4	1	5.96063e-63	0.559642	0.794	0.449	9.37905e-59
Cenpv	1	7.71842e-63	0.474118	0.449	0.163	1.21449e-58
Gsto1	1	8.17749e-63	0.527265	0.771	0.432	1.28673e-58
Cd320	1	9.41301e-63	0.499024	0.561	0.246	1.48114e-58
Umps	1	1.59902e-62	0.53108	0.716	0.377	2.51605e-58
Anp32e	1	1.75769e-62	0.587499	0.949	0.726	2.76573e-58
Vrk1	1	2.10856e-62	0.569813	0.814	0.491	3.31782e-58
Utp14a	1	2.30886e-62	0.547847	0.706	0.367	3.63299e-58
Pebp1	1	2.42254e-62	0.550599	0.988	0.852	3.81186e-58
Mtdh	1	4.51918e-62	0.578759	0.971	0.782	7.11094e-58
Polr2h	1	4.55158e-62	0.578506	0.922	0.616	7.16191e-58
Mcm4	1	8.28474e-62	0.579466	0.812	0.471	1.3036e-57
Rp9	1	8.46957e-62	0.555157	0.908	0.623	1.33269e-57
Ssbp1	1	9.94185e-62	0.585857	0.937	0.697	1.56435e-57
1190007I07Rik	1	1.0319e-61	0.499032	0.722	0.379	1.6237e-57
Cct4	1	1.28853e-61	0.537804	0.976	0.848	2.0275e-57
Cyb5b	1	1.50034e-61	0.521782	0.825	0.487	2.36078e-57
Mdh2	1	1.75111e-61	0.52128	0.994	0.931	2.75537e-57
Ppp1r14b	1	1.86966e-61	0.466227	0.998	0.988	2.94191e-57
U2af1	1	2.00846e-61	0.500554	0.994	0.932	3.16031e-57
Dapp1	1	2.37175e-61	0.444146	0.541	0.215	3.73195e-57
Frg1	1	2.43481e-61	0.53672	0.831	0.494	3.83117e-57
Rpl24	1	2.91452e-61	0.254865	1	1	4.586e-57
Arhgef6	1	3.17554e-61	0.387057	0.414	0.138	4.99671e-57
Noc2l	1	3.46885e-61	0.561113	0.824	0.493	5.45823e-57
Idh3a	1	4.17999e-61	0.544878	0.714	0.389	6.57722e-57
Mrpl19	1	4.24471e-61	0.532161	0.745	0.415	6.67905e-57
Mrps33	1	4.37695e-61	0.528162	0.99	0.845	6.88713e-57
Rrs1	1	5.40787e-61	0.52422	0.737	0.385	8.50928e-57
Ninj1	1	5.49541e-61	0.467115	0.512	0.205	8.64703e-57
Sf3a1	1	5.82907e-61	0.525179	0.663	0.331	9.17204e-57
Rrp9	1	6.38619e-61	0.483063	0.582	0.26	1.00487e-56
Ggct	1	6.61768e-61	0.380922	0.347	0.104	1.04129e-56
Prpf8	1	8.10424e-61	0.543745	0.776	0.44	1.2752e-56
Naa50	1	1.26288e-60	0.57452	0.91	0.62	1.98715e-56
Snrnp40	1	1.64527e-60	0.559435	0.886	0.593	2.58883e-56
Atp5a1	1	1.82602e-60	0.450252	0.998	0.98	2.87324e-56
B2m	1	2.42977e-60	0.477082	0.971	0.573	3.82325e-56
Tipin	1	3.2035e-60	0.550759	0.927	0.646	5.04071e-56
Ptk2b	1	3.26454e-60	0.338454	0.337	0.098	5.13675e-56
Gadd45gip1	1	3.48387e-60	0.562623	0.951	0.772	5.48188e-56
Tomm40	1	3.61213e-60	0.578965	0.898	0.609	5.68369e-56
Eif3j1	1	4.53832e-60	0.546972	0.963	0.77	7.14105e-56
Rcc1	1	5.20268e-60	0.471373	0.592	0.261	8.18641e-56
Acin1	1	5.96563e-60	0.582173	0.931	0.67	9.38692e-56
Srsf9	1	6.52812e-60	0.539359	0.984	0.795	1.0272e-55
Prmt1	1	7.3073e-60	0.538108	0.99	0.883	1.1498e-55
Mtf2	1	8.41029e-60	0.481446	0.702	0.355	1.32336e-55
Ncbp1	1	9.48634e-60	0.500759	0.651	0.316	1.49268e-55
Ppil1	1	1.00324e-59	0.530154	0.818	0.498	1.5786e-55
Heatr1	1	1.16458e-59	0.379011	0.373	0.119	1.83246e-55
Ptgs1	1	1.26964e-59	0.45242	0.596	0.254	1.99778e-55
Stip1	1	1.68749e-59	0.556311	0.894	0.588	2.65527e-55
Las1l	1	2.21176e-59	0.515439	0.724	0.389	3.48021e-55
Cd37	1	4.10974e-59	0.28198	0.253	0.06	6.46667e-55
Eif3c	1	6.34913e-59	0.450041	0.998	0.974	9.99035e-55
Arid1a	1	8.80183e-59	0.551711	0.747	0.422	1.38497e-54
Nipsnap3b	1	9.42306e-59	0.474935	0.643	0.313	1.48272e-54
Sf3b6	1	1.07596e-58	0.486667	0.99	0.918	1.69302e-54
Nip7	1	1.15652e-58	0.581543	0.865	0.563	1.81978e-54
Eif2s1	1	1.3135e-58	0.553972	0.963	0.794	2.06679e-54
St6galnac4	1	2.18601e-58	0.40311	0.447	0.164	3.43969e-54
Bid	1	2.1955e-58	0.367578	0.424	0.147	3.45463e-54
Arl6ip4	1	2.38115e-58	0.530301	0.916	0.616	3.74674e-54
Rbm39	1	2.89382e-58	0.457925	1	0.965	4.55343e-54
Adrbk1	1	2.90216e-58	0.487473	0.627	0.297	4.56655e-54
Commd7	1	2.97307e-58	0.528184	0.82	0.481	4.67813e-54
Ssbp4	1	2.98257e-58	0.471723	0.653	0.305	4.69307e-54
Hacd2	1	3.83158e-58	0.456662	0.627	0.302	6.029e-54
Pak2	1	4.09658e-58	0.52643	0.945	0.63	6.44597e-54
Nop2	1	5.32488e-58	0.459794	0.531	0.226	8.37871e-54
Ppa1	1	6.66961e-58	0.553742	0.943	0.719	1.04946e-53
Atp5g3	1	7.49719e-58	0.430056	1	0.985	1.17968e-53
Dhx38	1	9.11585e-58	0.455304	0.508	0.209	1.43438e-53
Hnrnpm	1	1.28444e-57	0.576248	0.957	0.798	2.02107e-53
Rpia	1	1.39477e-57	0.48354	0.567	0.258	2.19466e-53
Psma1	1	1.45357e-57	0.525632	0.969	0.793	2.28719e-53
Bloc1s2	1	1.60008e-57	0.492613	0.702	0.368	2.51772e-53
Hspa9	1	1.93405e-57	0.601163	0.898	0.628	3.04322e-53
Ppm1g	1	2.11413e-57	0.536875	0.904	0.621	3.32658e-53
Arid3a	1	3.33226e-57	0.582352	0.847	0.536	5.24331e-53
Rnps1	1	3.96763e-57	0.530801	0.947	0.743	6.24306e-53
Setd8	1	4.58546e-57	0.565799	0.922	0.636	7.21523e-53
Mat2a	1	5.00134e-57	0.622422	0.829	0.544	7.86961e-53
Gart	1	6.42359e-57	0.491275	0.702	0.364	1.01075e-52
Rps12-ps3	1	6.96636e-57	0.51921	0.98	0.81	1.09616e-52
Nagpa	1	6.97386e-57	0.405189	0.48	0.188	1.09734e-52
Zfp106	1	8.45633e-57	0.553536	0.904	0.585	1.3306e-52
Snrpa1	1	9.5096e-57	0.547631	0.953	0.769	1.49634e-52
Thyn1	1	1.30166e-56	0.511719	0.767	0.453	2.04816e-52
Trp53	1	2.02862e-56	0.524679	0.904	0.613	3.19203e-52
Mcm2	1	2.40231e-56	0.483019	0.743	0.409	3.78004e-52
Ndufab1	1	2.91004e-56	0.437414	0.998	0.982	4.57895e-52
Wdr36	1	2.98382e-56	0.463376	0.575	0.261	4.69504e-52
Ino80e	1	2.99658e-56	0.496757	0.633	0.314	4.71511e-52
Coq7	1	3.24183e-56	0.509466	0.776	0.455	5.10102e-52
Gmnn	1	3.43803e-56	0.536929	0.957	0.777	5.40974e-52
Lactb	1	4.01308e-56	0.486668	0.722	0.381	6.31458e-52
Nme1	1	4.75008e-56	0.39158	1	0.996	7.47425e-52
Tspan5	1	4.78815e-56	0.361039	0.349	0.111	7.53415e-52
St8sia4	1	5.29201e-56	0.400583	0.394	0.133	8.32698e-52
Caprin1	1	5.96865e-56	0.622761	0.92	0.662	9.39167e-52
Ddx46	1	8.83693e-56	0.54163	0.929	0.672	1.39049e-51
Glud1	1	9.27946e-56	0.520183	0.847	0.495	1.46012e-51
Batf	1	1.05184e-55	0.334405	0.335	0.103	1.65507e-51
Tma16	1	1.06237e-55	0.488923	0.694	0.367	1.67163e-51
Suclg1	1	1.07571e-55	0.509244	0.933	0.667	1.69263e-51
Uck2	1	1.42386e-55	0.464129	0.639	0.316	2.24044e-51
Vamp5	1	2.12985e-55	0.48751	0.627	0.278	3.35132e-51
Mrpl43	1	2.27056e-55	0.535785	0.892	0.612	3.57273e-51
Eif3a	1	3.25311e-55	0.525907	0.99	0.949	5.11877e-51
Fam195a	1	3.98582e-55	0.474946	0.547	0.244	6.27169e-51
Bop1	1	4.46581e-55	0.445793	0.498	0.211	7.02694e-51
Uqcc3	1	5.46529e-55	0.498055	0.802	0.483	8.59964e-51
Glyr1	1	5.48344e-55	0.476071	0.7	0.361	8.62819e-51
Haus4	1	5.72638e-55	0.448895	0.527	0.232	9.01046e-51
Fmnl1	1	5.98563e-55	0.346949	0.339	0.105	9.41839e-51
Chchd1	1	1.11993e-54	0.504132	0.982	0.9	1.76221e-50
Syncrip	1	1.48374e-54	0.559172	0.89	0.62	2.33467e-50
Eml4	1	1.566e-54	0.545379	0.89	0.544	2.46409e-50
Acsl1	1	1.57513e-54	0.299562	0.278	0.076	2.47846e-50
Smchd1	1	1.68117e-54	0.508801	0.857	0.528	2.64532e-50
Cisd1	1	1.80632e-54	0.508141	0.898	0.613	2.84224e-50
Kxd1	1	1.82533e-54	0.482305	0.745	0.42	2.87216e-50
Lmo4	1	1.9184e-54	0.670483	0.631	0.327	3.0186e-50
Tnfaip8	1	1.9912e-54	0.524624	0.831	0.497	3.13316e-50
Cdk9	1	2.98563e-54	0.509969	0.778	0.461	4.69789e-50
Tnfaip8l2	1	3.08795e-54	0.36426	0.427	0.153	4.85889e-50
Ankrd13a	1	3.82733e-54	0.402611	0.496	0.204	6.0223e-50
Bclaf1	1	4.02084e-54	0.573006	0.882	0.622	6.32679e-50
Abce1	1	4.84212e-54	0.560995	0.804	0.523	7.61908e-50
Nono	1	5.65822e-54	0.522478	0.92	0.64	8.90321e-50
Ctsc	1	6.45142e-54	0.583165	0.678	0.307	1.01513e-49
Mrpl15	1	6.82694e-54	0.553861	0.916	0.673	1.07422e-49
Rae1	1	7.12357e-54	0.518734	0.818	0.515	1.12089e-49
G3bp2	1	8.45247e-54	0.518446	0.902	0.584	1.33e-49
Rpl12	1	8.838e-54	0.271584	1	1	1.39066e-49
Nsun2	1	9.46473e-54	0.492298	0.743	0.417	1.48928e-49
Hnrnpa0	1	1.05377e-53	0.512209	0.994	0.887	1.65811e-49
Rbmxl1	1	1.06639e-53	0.538329	0.931	0.687	1.67796e-49
Gtf2f2	1	1.09891e-53	0.448317	0.643	0.322	1.72913e-49
Tmem97	1	1.16905e-53	0.52324	0.843	0.521	1.8395e-49
Zfp422	1	1.41147e-53	0.480519	0.598	0.289	2.22095e-49
Stk4	1	1.43393e-53	0.458918	0.645	0.319	2.25628e-49
Parp1	1	1.45695e-53	0.531113	0.886	0.577	2.2925e-49
Dnajc8	1	1.4776e-53	0.461268	0.984	0.887	2.325e-49
Isyna1	1	1.72018e-53	0.484733	0.72	0.385	2.7067e-49
Pomp	1	1.81772e-53	0.462945	0.998	0.919	2.86018e-49
Fndc3a	1	2.03198e-53	0.462352	0.545	0.248	3.19732e-49
Ifngr1	1	2.31892e-53	0.442339	0.643	0.295	3.64882e-49
Trmt6	1	2.46963e-53	0.492478	0.725	0.412	3.88596e-49
Exosc1	1	2.53264e-53	0.487877	0.684	0.37	3.98511e-49
Atg3	1	2.61248e-53	0.495717	0.769	0.447	4.11073e-49
Cnbp	1	2.7811e-53	0.488626	0.986	0.937	4.37606e-49
Kif15	1	3.13066e-53	0.476641	0.671	0.343	4.9261e-49
Cntrl	1	3.36751e-53	0.421177	0.49	0.204	5.29878e-49
Minos1	1	3.7057e-53	0.405726	0.998	0.972	5.83092e-49
Rcl1	1	4.06426e-53	0.470684	0.59	0.288	6.39511e-49
Pdcd11	1	5.34436e-53	0.468993	0.606	0.298	8.40935e-49
Utp3	1	6.58135e-53	0.514337	0.906	0.662	1.03557e-48
Pfdn2	1	7.77368e-53	0.526651	0.963	0.877	1.22319e-48
Oaf	1	8.46269e-53	0.451297	0.569	0.259	1.3316e-48
Rpf2	1	8.76433e-53	0.470437	0.702	0.387	1.37907e-48
Imp3	1	9.81821e-53	0.515722	0.898	0.638	1.5449e-48
Adss	1	1.16232e-52	0.478634	0.708	0.385	1.8289e-48
Prdx5	1	1.71951e-52	0.558851	0.902	0.623	2.70565e-48
Ptpn1	1	2.52276e-52	0.471934	0.755	0.416	3.96956e-48
Nr2c2ap	1	2.52348e-52	0.437679	0.52	0.23	3.9707e-48
Snx5	1	2.55164e-52	0.49939	0.91	0.582	4.01501e-48
Nudt19	1	3.37159e-52	0.456662	0.598	0.292	5.30519e-48
Dock2	1	3.42451e-52	0.36779	0.371	0.128	5.38847e-48
Cdc25a	1	3.88373e-52	0.459313	0.669	0.35	6.11105e-48
Acot7	1	4.88648e-52	0.409054	0.463	0.188	7.68887e-48
Eef2	1	4.9119e-52	0.431812	1	0.977	7.72888e-48
Ccdc12	1	5.39861e-52	0.380083	0.941	0.673	8.49471e-48
H3f3b	1	6.2898e-52	0.466486	1	0.993	9.897e-48
Imp4	1	6.29737e-52	0.485079	0.702	0.388	9.90891e-48
Exosc8	1	6.98164e-52	0.501669	0.933	0.67	1.09856e-47
2410016O06Rik	1	7.64863e-52	0.337737	0.382	0.134	1.20351e-47
Twf2	1	7.92282e-52	0.450083	0.784	0.414	1.24666e-47
Psma7	1	8.017e-52	0.410209	1	0.989	1.26148e-47
Adsl	1	8.1023e-52	0.430986	0.635	0.319	1.2749e-47
Mcmbp	1	9.52351e-52	0.438278	0.618	0.305	1.49852e-47
Mrps10	1	9.68139e-52	0.507906	0.814	0.538	1.52337e-47
1810043H04Rik	1	1.15402e-51	0.522613	0.869	0.602	1.81585e-47
Aqr	1	1.18323e-51	0.493045	0.637	0.335	1.86181e-47
Guk1	1	1.36609e-51	0.496414	0.81	0.498	2.14954e-47
Acbd6	1	1.38463e-51	0.494496	0.814	0.516	2.17871e-47
Mrps35	1	1.41694e-51	0.450839	0.696	0.379	2.22956e-47
Pim1	1	1.42264e-51	0.576435	0.767	0.469	2.23852e-47
Fam60a	1	1.74543e-51	0.508653	0.627	0.329	2.74644e-47
Sdad1	1	2.08151e-51	0.444502	0.58	0.282	3.27525e-47
Uhrf1	1	2.30039e-51	0.531861	0.761	0.44	3.61967e-47
Ctcf	1	2.67519e-51	0.524839	0.855	0.566	4.20941e-47
Mrps16	1	2.73186e-51	0.467287	0.982	0.818	4.29858e-47
Csk	1	2.80624e-51	0.444484	0.649	0.324	4.41562e-47
Ube2q1	1	3.01309e-51	0.483982	0.778	0.464	4.7411e-47
Tsc22d4	1	5.17157e-51	0.507973	0.902	0.635	8.13747e-47
Myc	1	6.72235e-51	0.593369	0.518	0.247	1.05776e-46
Ndufb8	1	1.07625e-50	0.425225	0.994	0.943	1.69348e-46
Gnpnat1	1	1.12786e-50	0.439892	0.557	0.265	1.77469e-46
Elmo1	1	1.24992e-50	0.3737	0.445	0.172	1.96675e-46
Atad2	1	1.33569e-50	0.51788	0.773	0.447	2.10172e-46
Shmt2	1	1.59264e-50	0.4487	0.663	0.35	2.50602e-46
Ddx24	1	1.65034e-50	0.512896	0.929	0.737	2.59681e-46
Syngr2	1	1.72957e-50	0.42156	0.618	0.292	2.72148e-46
Mak16	1	1.76556e-50	0.538566	0.855	0.566	2.7781e-46
Tmem173	1	2.01312e-50	0.306298	0.322	0.101	3.16764e-46
Jtb	1	2.05628e-50	0.46545	0.68	0.381	3.23555e-46
Apitd1	1	2.54891e-50	0.42809	0.541	0.252	4.01071e-46
Ppp1r35	1	2.75798e-50	0.466417	0.684	0.379	4.33968e-46
2310036O22Rik	1	3.174e-50	0.446294	0.984	0.894	4.99429e-46
Aldh2	1	3.26778e-50	0.43331	0.559	0.262	5.14185e-46
Cdk2ap2	1	4.15091e-50	0.514452	0.631	0.335	6.53145e-46
Psmb5	1	5.12713e-50	0.434849	0.992	0.935	8.06754e-46
Supt4a	1	5.70064e-50	0.4944	0.963	0.815	8.96995e-46
Cdkn1a	1	5.71989e-50	0.27862	0.259	0.069	9.00025e-46
Tex30	1	6.55714e-50	0.475617	0.62	0.323	1.03177e-45
Srrt	1	6.75364e-50	0.482429	0.753	0.438	1.06268e-45
Ube2e1	1	7.061e-50	0.471774	0.8	0.481	1.11105e-45
Atp6v0e	1	8.97548e-50	0.467834	0.988	0.878	1.41229e-45
Ywhaz	1	9.28042e-50	0.531602	0.986	0.782	1.46027e-45
Lyz2	1	9.7911e-50	0.561727	0.573	0.25	1.54063e-45
Ppat	1	9.93305e-50	0.488361	0.682	0.385	1.56297e-45
Gyg	1	1.07796e-49	0.436953	0.52	0.236	1.69617e-45
Trnau1ap	1	1.30533e-49	0.476654	0.778	0.461	2.05393e-45
Arpc4	1	1.3184e-49	0.498241	0.929	0.645	2.0745e-45
Msh2	1	1.89418e-49	0.437966	0.498	0.223	2.9805e-45
Wdr3	1	1.99646e-49	0.412141	0.496	0.218	3.14143e-45
Gcsh	1	2.13749e-49	0.483114	0.782	0.475	3.36335e-45
Ppp5c	1	2.5567e-49	0.425474	0.547	0.254	4.02297e-45
Ptbp1	1	2.86583e-49	0.483935	0.843	0.553	4.50939e-45
Fam105a	1	3.31691e-49	0.339004	0.382	0.136	5.21915e-45
Kat2a	1	3.44498e-49	0.338611	0.384	0.14	5.42068e-45
Stoml2	1	3.55959e-49	0.491268	0.924	0.675	5.60102e-45
Uqcr11	1	3.73613e-49	0.379207	0.996	0.987	5.8788e-45
Chd4	1	4.00359e-49	0.549093	0.92	0.7	6.29965e-45
Uri1	1	4.23937e-49	0.447936	0.629	0.323	6.67065e-45
Cuedc2	1	4.24614e-49	0.477257	0.761	0.466	6.6813e-45
Mlec	1	4.32047e-49	0.497636	0.924	0.6	6.79825e-45
Nup37	1	4.47902e-49	0.456365	0.669	0.36	7.04774e-45
Mplkip	1	4.49955e-49	0.452773	0.757	0.435	7.08004e-45
Hnrnpu	1	4.56155e-49	0.484037	0.845	0.534	7.1776e-45
Ostf1	1	4.87032e-49	0.465798	0.898	0.545	7.66345e-45
Lamtor5	1	5.2651e-49	0.471837	0.931	0.669	8.28463e-45
Tax1bp1	1	5.91045e-49	0.530051	0.9	0.676	9.3001e-45
Nucks1	1	6.11914e-49	0.451658	1	0.948	9.62846e-45
Mthfd1l	1	6.14727e-49	0.425019	0.482	0.213	9.67272e-45
Ssb	1	7.15903e-49	0.43751	0.988	0.921	1.12647e-44
U2af2	1	7.17906e-49	0.500065	0.861	0.58	1.12963e-44
Timm44	1	7.3808e-49	0.461005	0.743	0.432	1.16137e-44
Tpr	1	7.82177e-49	0.482161	0.984	0.914	1.23075e-44
2006-09-01	1	1.18545e-48	0.369488	0.382	0.142	1.8653e-44
Abracl	1	1.25129e-48	0.417461	0.99	0.792	1.9689e-44
Mrpl11	1	1.45705e-48	0.487928	0.888	0.648	2.29267e-44
Nfam1	1	1.53179e-48	0.269735	0.251	0.068	2.41027e-44
Mrpl44	1	1.63668e-48	0.432564	0.602	0.307	2.57532e-44
Tsfm	1	1.64415e-48	0.473744	0.769	0.477	2.58706e-44
Slk	1	1.90604e-48	0.476488	0.651	0.341	2.99915e-44
Vars	1	1.98147e-48	0.455134	0.651	0.35	3.11784e-44
Med21	1	1.9929e-48	0.550202	0.869	0.597	3.13582e-44
Eif3l	1	2.05641e-48	0.483558	0.873	0.618	3.23576e-44
Cct5	1	2.07615e-48	0.4545	0.984	0.918	3.26682e-44
Emp3	1	2.07804e-48	0.407175	0.888	0.495	3.26979e-44
Nup214	1	2.47322e-48	0.417379	0.596	0.295	3.89161e-44
Rbm17	1	2.76587e-48	0.502365	0.888	0.624	4.3521e-44
Slc35c2	1	2.78882e-48	0.394349	0.486	0.211	4.3882e-44
Dtnbp1	1	3.33865e-48	0.445138	0.624	0.32	5.25336e-44
Ppif	1	3.81158e-48	0.357594	0.61	0.288	5.99752e-44
Dek	1	4.01139e-48	0.432791	0.996	0.94	6.31192e-44
Ppp2cb	1	4.27362e-48	0.449966	0.804	0.486	6.72453e-44
Trnt1	1	4.56325e-48	0.491574	0.657	0.364	7.18028e-44
Abhd14a	1	4.94441e-48	0.390954	0.49	0.215	7.78003e-44
Itgam	1	4.97386e-48	0.293625	0.259	0.072	7.82636e-44
Mrps9	1	5.38124e-48	0.444787	0.712	0.405	8.46737e-44
Txnl4a	1	5.43029e-48	0.502316	0.892	0.642	8.54456e-44
Eif4g2	1	5.91212e-48	0.455595	0.986	0.896	9.30272e-44
Plekhj1	1	6.34922e-48	0.46796	0.88	0.572	9.9905e-44
Eftud2	1	6.80593e-48	0.467674	0.651	0.359	1.07091e-43
Smarcc1	1	7.06451e-48	0.519258	0.845	0.556	1.1116e-43
Mrpl41	1	9.1044e-48	0.465412	0.808	0.51	1.43258e-43
Bola2	1	9.37066e-48	0.463643	0.969	0.855	1.47447e-43
Eif2s3x	1	1.03197e-47	0.477492	0.778	0.476	1.62381e-43
Rel	1	1.09147e-47	0.346735	0.371	0.134	1.71742e-43
Lage3	1	1.09505e-47	0.466532	0.851	0.564	1.72306e-43
Arl6ip1	1	1.22856e-47	0.45368	0.986	0.804	1.93315e-43
Fam98c	1	1.36076e-47	0.360052	0.388	0.147	2.14116e-43
Mapre2	1	1.6757e-47	0.418481	0.565	0.271	2.63672e-43
Prkcd	1	1.72017e-47	0.375428	0.465	0.193	2.70669e-43
Pnn	1	2.10249e-47	0.491211	0.927	0.675	3.30827e-43
Exosc3	1	2.33882e-47	0.482675	0.857	0.568	3.68013e-43
Mfng	1	2.76734e-47	0.280936	0.275	0.081	4.35441e-43
Fam117a	1	2.95297e-47	0.351927	0.349	0.124	4.6465e-43
Alyref	1	3.35996e-47	0.453848	0.988	0.861	5.2869e-43
Aars	1	3.41268e-47	0.502399	0.831	0.568	5.36986e-43
Plod3	1	3.53331e-47	0.378522	0.392	0.152	5.55967e-43
Atp11b	1	3.54354e-47	0.459066	0.549	0.273	5.57576e-43
Parvg	1	4.05279e-47	0.269008	0.257	0.072	6.37706e-43
Nubp2	1	5.01004e-47	0.420491	0.573	0.281	7.88329e-43
Rbm38	1	6.4384e-47	0.429775	0.68	0.367	1.01308e-42
Got2	1	6.84708e-47	0.443766	0.712	0.403	1.07739e-42
Rnmt	1	6.98554e-47	0.409199	0.582	0.293	1.09917e-42
Endog	1	7.36031e-47	0.417257	0.553	0.268	1.15814e-42
Pts	1	8.37917e-47	0.41371	0.637	0.333	1.31846e-42
Pphln1	1	9.52927e-47	0.430036	0.59	0.3	1.49943e-42
Ube2m	1	9.75575e-47	0.442653	0.959	0.784	1.53507e-42
Atp6v1f	1	1.02622e-46	0.44154	0.978	0.87	1.61475e-42
Rif1	1	1.09493e-46	0.469474	0.657	0.364	1.72287e-42
Thrap3	1	1.39718e-46	0.55957	0.884	0.631	2.19847e-42
Hdhd2	1	1.52469e-46	0.481099	0.567	0.296	2.3991e-42
Elovl1	1	1.74482e-46	0.449029	0.645	0.347	2.74547e-42
Heatr3	1	1.7551e-46	0.426508	0.471	0.209	2.76165e-42
Irf2bp2	1	1.81863e-46	0.451017	0.649	0.34	2.86162e-42
Hibch	1	1.88535e-46	0.376283	0.449	0.19	2.9666e-42
Unc119	1	1.9322e-46	0.286798	0.773	0.398	3.04032e-42
Mcm7	1	2.23664e-46	0.464219	0.869	0.566	3.51936e-42
Msrb1	1	2.59215e-46	0.50258	0.539	0.268	4.07875e-42
Mrpl1	1	2.92108e-46	0.405819	0.565	0.283	4.59632e-42
Sumo1	1	2.92968e-46	0.479609	0.953	0.739	4.60986e-42
Mrps7	1	3.37458e-46	0.464168	0.861	0.574	5.3099e-42
Ipo7	1	3.42963e-46	0.477992	0.633	0.349	5.39653e-42
Cdc40	1	3.44688e-46	0.422468	0.669	0.365	5.42367e-42
Satb1	1	4.05715e-46	0.287161	0.251	0.071	6.38393e-42
Atrn	1	4.41612e-46	0.310404	0.257	0.076	6.94877e-42
Xrcc6bp1	1	4.67845e-46	0.353335	0.396	0.154	7.36154e-42
Tnfrsf13b	1	5.58533e-46	0.368542	0.406	0.158	8.78852e-42
Gatad2a	1	5.75218e-46	0.500121	0.761	0.473	9.05106e-42
Pdxk	1	6.7002e-46	0.321067	0.322	0.109	1.05428e-41
Eif4a3	1	8.47843e-46	0.469462	0.914	0.65	1.33408e-41
Sema4d	1	1.03437e-45	0.280151	0.284	0.088	1.62758e-41
Stk16	1	1.04728e-45	0.446336	0.584	0.304	1.6479e-41
Snhg6	1	1.05999e-45	0.449225	0.914	0.666	1.66789e-41
Ubtf	1	1.07558e-45	0.439424	0.763	0.455	1.69242e-41
Cad	1	1.07865e-45	0.405804	0.482	0.216	1.69726e-41
Asrgl1	1	1.09857e-45	0.375941	0.441	0.187	1.7286e-41
Rrm1	1	1.14704e-45	0.476842	0.81	0.51	1.80487e-41
Dcp2	1	1.15054e-45	0.450628	0.633	0.345	1.81037e-41
Mrps25	1	1.16936e-45	0.451457	0.773	0.485	1.83998e-41
1110059E24Rik	1	1.18449e-45	0.35976	0.475	0.206	1.86379e-41
Rfc5	1	1.22207e-45	0.411875	0.651	0.345	1.92293e-41
Slbp	1	1.23138e-45	0.507559	0.863	0.613	1.93758e-41
Mrpl16	1	1.69941e-45	0.464185	0.686	0.407	2.67402e-41
Amdhd2	1	2.03618e-45	0.327556	0.359	0.132	3.20393e-41
Xrn2	1	2.10427e-45	0.47593	0.922	0.663	3.31107e-41
Parl	1	2.16493e-45	0.447996	0.704	0.41	3.40651e-41
Nop9	1	2.38068e-45	0.4359	0.525	0.256	3.746e-41
Ndufa8	1	2.86974e-45	0.448971	0.986	0.885	4.51554e-41
Ndufaf2	1	3.01805e-45	0.47615	0.82	0.537	4.7489e-41
Pdha1	1	3.67266e-45	0.438593	0.678	0.382	5.77893e-41
Pdcd6	1	3.98097e-45	0.464488	0.876	0.61	6.26406e-41
Lrmp	1	4.61274e-45	0.354021	0.524	0.232	7.25814e-41
Chordc1	1	4.89631e-45	0.495749	0.698	0.413	7.70435e-41
Timm8b	1	5.71097e-45	0.452985	0.965	0.836	8.98622e-41
Aim2	1	6.13052e-45	0.323506	0.347	0.124	9.64637e-41
Wbp11	1	6.1563e-45	0.503287	0.875	0.611	9.68694e-41
Brd7	1	6.17985e-45	0.464285	0.808	0.525	9.724e-41
Rbm8a	1	6.30731e-45	0.435055	0.988	0.919	9.92456e-41
Rad50	1	6.51718e-45	0.445763	0.775	0.472	1.02548e-40
Prodh	1	7.63777e-45	0.303494	0.335	0.117	1.2018e-40
Snw1	1	7.96905e-45	0.436024	0.851	0.551	1.25393e-40
Igf2bp2	1	8.73566e-45	0.374103	0.449	0.188	1.37456e-40
Lrwd1	1	9.00034e-45	0.384582	0.484	0.22	1.4162e-40
Pes1	1	9.90414e-45	0.439256	0.653	0.372	1.55842e-40
Taldo1	1	1.03802e-44	0.452807	0.971	0.881	1.63333e-40
Prpf31	1	1.06501e-44	0.459348	0.69	0.414	1.6758e-40
Khk	1	1.35455e-44	0.369704	0.42	0.175	2.13138e-40
Dnajc15	1	1.56354e-44	0.438847	0.827	0.54	2.46022e-40
Psme2	1	1.64047e-44	0.448686	0.845	0.549	2.58127e-40
Stat3	1	1.78136e-44	0.397499	0.488	0.223	2.80298e-40
Banf1	1	1.89559e-44	0.406932	0.99	0.961	2.98271e-40
Prpf40a	1	2.03057e-44	0.478223	0.906	0.651	3.19511e-40
Dnajb6	1	2.24443e-44	0.463994	0.914	0.654	3.53161e-40
Hsph1	1	2.27264e-44	0.440004	0.684	0.391	3.576e-40
Nufip1	1	2.3101e-44	0.446991	0.58	0.304	3.63494e-40
Tomm70a	1	2.5193e-44	0.466126	0.778	0.496	3.96413e-40
Gins2	1	2.74575e-44	0.413616	0.771	0.455	4.32044e-40
Polr3k	1	2.83001e-44	0.443742	0.786	0.501	4.45302e-40
Aurkaip1	1	2.90184e-44	0.46283	0.967	0.843	4.56605e-40
Arpc5l	1	3.07759e-44	0.474416	0.851	0.58	4.84258e-40
Ydjc	1	3.20026e-44	0.387985	0.412	0.169	5.03561e-40
Lsm5	1	3.48381e-44	0.412805	0.992	0.93	5.48177e-40
Gtf2f1	1	5.06711e-44	0.42465	0.704	0.409	7.9731e-40
Eif3k	1	5.28702e-44	0.376701	0.996	0.982	8.31912e-40
Sf3a3	1	5.37324e-44	0.474859	0.859	0.582	8.4548e-40
Lars	1	5.50507e-44	0.485888	0.835	0.563	8.66223e-40
Cmpk1	1	5.56622e-44	0.459364	0.925	0.677	8.75845e-40
Diaph1	1	6.05199e-44	0.337927	0.618	0.305	9.5228e-40
Rpl10	1	6.14991e-44	0.262031	1	1	9.67688e-40
Taf1d	1	6.81664e-44	0.48118	0.873	0.591	1.0726e-39
Cyc1	1	9.32929e-44	0.486914	0.941	0.794	1.46796e-39
Rhog	1	9.33052e-44	0.386538	0.606	0.303	1.46816e-39
Ssna1	1	9.55817e-44	0.460388	0.88	0.619	1.50398e-39
Rbm28	1	9.62156e-44	0.439796	0.761	0.462	1.51395e-39
Klf2	1	9.78919e-44	0.504595	0.647	0.33	1.54033e-39
Unc93b1	1	1.04087e-43	0.331019	0.42	0.164	1.63781e-39
Tcerg1	1	1.05147e-43	0.454506	0.778	0.475	1.65448e-39
Mrps5	1	1.05993e-43	0.480089	0.833	0.568	1.6678e-39
Uqcrb	1	1.10326e-43	0.376968	0.998	0.974	1.73598e-39
Mdn1	1	1.1346e-43	0.41433	0.48	0.219	1.78529e-39
Prps1	1	1.20366e-43	0.398529	0.52	0.248	1.89396e-39
Mthfd1	1	1.25141e-43	0.375572	0.475	0.213	1.96909e-39
Sae1	1	1.2956e-43	0.440444	0.802	0.504	2.03862e-39
Wdr74	1	1.35675e-43	0.448116	0.706	0.413	2.13485e-39
Tmem251	1	1.42334e-43	0.396908	0.461	0.209	2.23962e-39
Snrpd2	1	1.46006e-43	0.33922	1	0.997	2.2974e-39
Ift57	1	1.46679e-43	0.321376	0.314	0.109	2.30799e-39
Ppih	1	1.63506e-43	0.448754	0.859	0.587	2.57276e-39
Ptcd2	1	1.79987e-43	0.395981	0.547	0.272	2.8321e-39
Capza2	1	1.8317e-43	0.42383	0.963	0.676	2.88218e-39
Sephs2	1	1.98489e-43	0.395099	0.567	0.287	3.12323e-39
Me2	1	2.34889e-43	0.403838	0.631	0.339	3.69598e-39
Zmat2	1	2.36846e-43	0.442847	0.943	0.738	3.72677e-39
Znhit6	1	2.40282e-43	0.440129	0.627	0.344	3.78083e-39
Itga4	1	2.7163e-43	0.411443	0.508	0.233	4.27409e-39
Pop7	1	2.82791e-43	0.423052	0.671	0.384	4.44972e-39
Coa3	1	2.94243e-43	0.432478	0.953	0.772	4.62992e-39
Ube2j2	1	3.08277e-43	0.447264	0.843	0.561	4.85074e-39
Ppig	1	3.1409e-43	0.449627	0.933	0.731	4.94221e-39
Cox6c	1	3.20163e-43	0.312121	1	1	5.03777e-39
Cd3eap	1	3.40077e-43	0.384376	0.555	0.273	5.35111e-39
Aldoa	1	3.52586e-43	0.399341	1	0.909	5.54794e-39
Cyba	1	4.17286e-43	0.455947	0.978	0.711	6.56599e-39
Ripk3	1	4.22406e-43	0.32314	0.361	0.136	6.64657e-39
Usp10	1	4.52093e-43	0.452933	0.7	0.413	7.11369e-39
Ddx54	1	4.5876e-43	0.411621	0.616	0.327	7.21858e-39
Zfos1	1	6.68731e-43	0.512193	0.769	0.508	1.05225e-38
Angpt1	1	6.85851e-43	0.380595	0.335	0.123	1.07919e-38
Nudt21	1	6.98588e-43	0.45376	0.937	0.734	1.09923e-38
Knop1	1	7.38002e-43	0.443629	0.867	0.607	1.16125e-38
Dcun1d5	1	7.51813e-43	0.46416	0.937	0.697	1.18298e-38
Taf10	1	7.57461e-43	0.380593	0.992	0.956	1.19187e-38
Naa10	1	8.51949e-43	0.466164	0.822	0.577	1.34054e-38
Tfam	1	8.92313e-43	0.398932	0.62	0.331	1.40405e-38
Tln1	1	9.19843e-43	0.315144	0.975	0.732	1.44737e-38
Brk1	1	9.77921e-43	0.425852	0.982	0.77	1.53876e-38
Dhx9	1	9.92062e-43	0.50013	0.806	0.537	1.56101e-38
Dera	1	1.19295e-42	0.382952	0.635	0.337	1.87711e-38
Mtap	1	1.42253e-42	0.417985	0.633	0.335	2.23836e-38
Naa40	1	1.61733e-42	0.340251	0.406	0.167	2.54486e-38
Mcm10	1	1.62357e-42	0.362547	0.461	0.203	2.5547e-38
Sdhd	1	1.73141e-42	0.472674	0.845	0.576	2.72437e-38
Sfpq	1	1.75934e-42	0.488543	0.941	0.783	2.76833e-38
Hirip3	1	1.99773e-42	0.42673	0.637	0.343	3.14343e-38
Emc8	1	2.10731e-42	0.440811	0.816	0.528	3.31585e-38
Msn	1	2.21861e-42	0.445986	0.865	0.554	3.49098e-38
Slmo2	1	2.26731e-42	0.437691	0.684	0.416	3.56761e-38
Ero1l	1	2.63985e-42	0.434078	0.52	0.259	4.15381e-38
Wbscr22	1	2.76776e-42	0.417189	0.745	0.455	4.35507e-38
Etf1	1	2.80697e-42	0.478782	0.837	0.604	4.41677e-38
Sf3b3	1	2.99824e-42	0.432639	0.678	0.385	4.71773e-38
Zc3h13	1	2.99841e-42	0.447691	0.745	0.464	4.71799e-38
Rab21	1	3.57768e-42	0.41732	0.625	0.345	5.62948e-38
Wdr46	1	3.82281e-42	0.350592	0.38	0.153	6.0152e-38
Sptssa	1	3.85202e-42	0.410342	0.745	0.436	6.06115e-38
Man2b1	1	4.10463e-42	0.326668	0.376	0.148	6.45863e-38
Stard10	1	4.19932e-42	0.25358	0.273	0.086	6.60763e-38
Pdcd5	1	4.44261e-42	0.400317	0.992	0.965	6.99045e-38
Rpl29	1	5.06827e-42	0.255362	1	1	7.97492e-38
Morc3	1	5.439e-42	0.367854	0.545	0.266	8.55827e-38
Ilf3	1	5.71997e-42	0.3857	0.592	0.306	9.00037e-38
Dctd	1	5.84207e-42	0.391083	0.451	0.205	9.1925e-38
Hnrnpa3	1	6.70482e-42	0.470842	0.988	0.938	1.055e-37
Xpc	1	6.97203e-42	0.286337	0.265	0.083	1.09705e-37
Abhd11	1	6.98123e-42	0.37945	0.492	0.234	1.0985e-37
Cluh	1	7.56698e-42	0.383132	0.492	0.231	1.19066e-37
Rrp1	1	7.5797e-42	0.454396	0.845	0.575	1.19267e-37
Srsf6	1	8.01248e-42	0.454411	0.927	0.726	1.26076e-37
Seh1l	1	8.23964e-42	0.436702	0.631	0.361	1.29651e-37
Chaf1a	1	8.30519e-42	0.37517	0.525	0.252	1.30682e-37
Lman2	1	9.53414e-42	0.452314	0.888	0.61	1.5002e-37
Txnl1	1	1.02222e-41	0.404895	0.963	0.837	1.60847e-37
Akr1b3	1	1.22788e-41	0.429108	0.833	0.547	1.93207e-37
Zfp36	1	1.5969e-41	0.373938	0.651	0.327	2.51272e-37
Actr2	1	1.67139e-41	0.426055	0.876	0.555	2.62994e-37
Foxp1	1	1.74943e-41	0.410221	0.639	0.343	2.75272e-37
Ppp6r1	1	1.86379e-41	0.342391	0.433	0.187	2.93268e-37
Polr2e	1	1.87241e-41	0.460284	0.927	0.726	2.94624e-37
Cbl	1	1.9163e-41	0.396258	0.565	0.286	3.01531e-37
Ccdc58	1	2.21823e-41	0.427403	0.747	0.461	3.49038e-37
Suds3	1	2.26183e-41	0.433215	0.675	0.401	3.55898e-37
Tmed5	1	3.22256e-41	0.416945	0.718	0.428	5.07069e-37
E130309D02Rik	1	3.31993e-41	0.341028	0.394	0.163	5.22391e-37
Wdr18	1	4.03807e-41	0.434798	0.8	0.509	6.3539e-37
Trim27	1	4.24046e-41	0.39847	0.698	0.411	6.67236e-37
Hcls1	1	4.34322e-41	0.341297	0.51	0.231	6.83406e-37
Eif3m	1	4.91851e-41	0.394951	0.984	0.917	7.73928e-37
Gm10073	1	5.06444e-41	0.410065	0.971	0.846	7.9689e-37
Arhgap11a	1	5.63961e-41	0.404272	0.514	0.25	8.87393e-37
Prep	1	6.87181e-41	0.326336	0.398	0.165	1.08128e-36
Pnpla2	1	7.379e-41	0.274832	0.306	0.107	1.16109e-36
Isy1	1	9.44429e-41	0.431737	0.61	0.343	1.48606e-36
Utp18	1	9.46114e-41	0.44218	0.692	0.418	1.48871e-36
Bms1	1	9.46978e-41	0.449669	0.694	0.41	1.49007e-36
Polr2b	1	9.7901e-41	0.426514	0.586	0.317	1.54047e-36
Cdc5l	1	1.0127e-40	0.422635	0.814	0.52	1.59348e-36
Arl6ip5	1	1.05676e-40	0.397845	0.747	0.433	1.66281e-36
Atp5b	1	1.07193e-40	0.31112	1	0.996	1.68667e-36
Nup62	1	1.13215e-40	0.413064	0.641	0.36	1.78143e-36
Tuba1b	1	1.15203e-40	0.352514	0.998	0.977	1.81273e-36
Supt6	1	1.23507e-40	0.416585	0.653	0.367	1.94338e-36
Ubxn1	1	1.45372e-40	0.413699	0.973	0.849	2.28743e-36
Ndufaf4	1	1.50135e-40	0.48319	0.724	0.458	2.36238e-36
Csnk2a2	1	1.53548e-40	0.427947	0.745	0.464	2.41607e-36
Amd1	1	1.55574e-40	0.41065	0.694	0.413	2.44796e-36
Sarnp	1	1.62891e-40	0.412922	0.959	0.777	2.56308e-36
Nol7	1	1.73255e-40	0.392968	0.969	0.891	2.72616e-36
Pfdn6	1	1.89773e-40	0.449035	0.939	0.74	2.98607e-36
Lsm8	1	1.94425e-40	0.442944	0.851	0.596	3.05928e-36
Eif4e	1	1.95066e-40	0.442835	0.869	0.611	3.06936e-36
Mrps18b	1	2.18922e-40	0.460619	0.739	0.475	3.44473e-36
Chic2	1	2.26323e-40	0.40013	0.778	0.495	3.56119e-36
Pik3cd	1	2.39515e-40	0.310437	0.363	0.142	3.76877e-36
E2f8	1	2.40131e-40	0.362883	0.457	0.209	3.77846e-36
Thoc6	1	2.7081e-40	0.399841	0.567	0.301	4.2612e-36
BC005624	1	2.72751e-40	0.396073	0.624	0.352	4.29174e-36
Nubp1	1	2.73374e-40	0.417261	0.671	0.402	4.30154e-36
Txn2	1	3.65006e-40	0.431611	0.888	0.643	5.74337e-36
Mrpl50	1	3.73034e-40	0.420883	0.743	0.471	5.86968e-36
Cdca8	1	4.27097e-40	0.425338	0.953	0.735	6.72038e-36
[truncated: 14,463 more rows]
