# Supplementary material for: In vivo clonal tracking reveals evidence of haemangioblast and haematomesoblast contribution to yolk sac haematopoiesis
Source: Nat Commun. 2023 Jan 3;14:41. doi: 10.1038/s41467-022-35744-x (PMC9810727; doi:10.1038/s41467-022-35744-x)
Supplement: Supplementary file 9 — Supplementary Data 7 [file 41467_2022_35744_MOESM9_ESM.xlsx]

## Sheet: Supplementary Data 7
gene	cluster	p_val	avg_log2FC	pct.1	pct.2	p_val_adj
Phlda2	0	4.57311e-152	2.12164	0.669	0.058	5.90022e-148
Wnt2	0	8.72245e-145	1.2553	0.756	0.096	1.12537e-140
Aes	0	3.75119e-120	0.849397	0.563	0.049	4.83979e-116
Pcsk1n	0	2.06912e-117	0.799933	0.402	0.01	2.66957e-113
Pitx1	0	4.00247e-117	1.18972	0.709	0.114	5.16398e-113
Lgals1	0	6.99968e-112	1.91142	0.996	0.873	9.03099e-108
Tbx4	0	3.46283e-103	0.503276	0.315	0.002	4.46774e-99
Map1b	0	1.30905e-95	1.37887	0.858	0.293	1.68893e-91
Nrk	0	1.60865e-95	1.27994	0.787	0.195	2.07548e-91
Sfrp1	0	1.00368e-84	1.07196	0.717	0.182	1.29495e-80
Hoxa10	0	1.77715e-83	0.412929	0.276	0.005	2.29288e-79
Csrp2	0	2.36099e-82	1.12201	0.984	0.618	3.04615e-78
Grb10	0	1.285e-75	1.08272	0.748	0.245	1.6579e-71
Ptn	0	1.65446e-73	1.66582	0.839	0.417	2.13458e-69
Nup62cl	0	3.57401e-73	0.628142	0.386	0.038	4.61119e-69
Emp3	0	6.44186e-67	1.22854	0.819	0.359	8.31128e-63
Acta2	0	1.64742e-63	1.35907	0.996	0.878	2.1255e-59
Greb1	0	1.17084e-60	0.408047	0.28	0.02	1.51061e-56
Tpm2	0	3.3636e-60	1.13173	0.913	0.566	4.33972e-56
Serpine2	0	9.09636e-58	0.549152	0.366	0.05	1.17361e-53
Serpinf1	0	4.99329e-56	0.457837	0.295	0.028	6.44234e-52
Asb4	0	4.96144e-54	1.16252	0.783	0.408	6.40124e-50
Hoxc10	0	1.29365e-52	0.406895	0.276	0.026	1.66907e-48
Igfbp5	0	1.0401e-47	0.801182	0.567	0.171	1.34194e-43
Pdgfa	0	1.42801e-46	0.871225	0.476	0.13	1.84242e-42
Rspo3	0	1.67714e-44	0.471191	0.276	0.034	2.16384e-40
Peg3	0	1.02598e-43	0.911143	0.969	0.839	1.32372e-39
Flrt3	0	4.19527e-43	0.466894	0.37	0.074	5.41273e-39
Plac1	0	1.13835e-42	0.839847	0.469	0.13	1.4687e-38
Mdk	0	9.85229e-42	0.631589	1	0.989	1.27114e-37
Pmepa1	0	2.27815e-40	0.631441	0.409	0.102	2.93927e-36
Rhoc	0	5.61914e-40	0.729316	0.949	0.695	7.24981e-36
Auts2	0	2.96596e-39	0.657611	0.508	0.164	3.82668e-35
Tagln	0	5.08261e-39	1.20608	0.913	0.68	6.55758e-35
Tgfb2	0	1.00112e-38	0.736429	0.63	0.261	1.29164e-34
Pcolce	0	1.61121e-36	0.747024	0.795	0.5	2.07879e-32
Adamts1	0	2.96052e-36	0.520329	0.472	0.145	3.81967e-32
Lrch2	0	8.32297e-34	0.338659	0.283	0.053	1.07383e-29
Wnk3	0	5.21204e-33	0.384878	0.323	0.072	6.72457e-29
Actc1	0	1.43906e-32	0.929766	0.26	0.045	1.85668e-28
Rras	0	1.63849e-31	0.536109	0.469	0.161	2.11398e-27
Actg2	0	1.65645e-31	0.980156	0.496	0.177	2.13715e-27
Filip1l	0	1.67011e-30	0.374506	0.354	0.091	2.15477e-26
Cald1	0	9.97755e-30	0.539415	0.996	0.958	1.2873e-25
Gas1	0	1.71656e-28	0.636841	0.583	0.261	2.21471e-24
Hmga2	0	2.46571e-28	0.68796	0.504	0.207	3.18125e-24
Gm1673	0	2.80561e-28	0.590414	0.673	0.355	3.6198e-24
S100a6	0	1.82356e-27	0.840893	0.744	0.457	2.35275e-23
Nexn	0	2.34726e-27	0.573514	0.504	0.207	3.02844e-23
Vangl1	0	1.82262e-26	0.312612	0.256	0.056	2.35155e-22
Fabp5	0	4.52097e-26	0.658844	0.835	0.599	5.83296e-22
Tgfbi	0	5.35343e-26	0.534314	0.409	0.149	6.90699e-22
Khdrbs3	0	8.4428e-25	0.466014	0.37	0.125	1.08929e-20
Basp1	0	5.00404e-23	0.527872	0.949	0.893	6.45621e-19
Cdh2	0	9.47969e-22	0.320009	0.287	0.082	1.22307e-17
Dstn	0	3.88232e-21	0.599436	0.862	0.684	5.00897e-17
Tomm7	0	1.13448e-20	0.483119	0.917	0.839	1.46371e-16
Sh3bgrl3	0	1.16667e-20	0.511493	0.933	0.854	1.50524e-16
Map1lc3a	0	2.12879e-20	0.542227	0.819	0.629	2.74657e-16
Cyp51	0	2.1323e-20	0.551537	0.575	0.322	2.75109e-16
Tuba1a	0	2.61439e-20	0.431872	0.996	0.99	3.37308e-16
Tpm1	0	5.46068e-20	0.547178	0.996	0.98	7.04536e-16
Hcfc1r1	0	6.91346e-20	0.4473	0.622	0.346	8.91974e-16
Crip1	0	1.47947e-19	0.632447	0.874	0.751	1.90881e-15
Gnai2	0	1.75013e-19	0.407591	0.969	0.934	2.25802e-15
Aff2	0	5.7716e-19	0.260908	0.256	0.075	7.44652e-15
Snx6	0	8.41778e-19	0.504708	0.78	0.57	1.08606e-14
Vdac1	0	9.6123e-19	0.461958	0.913	0.821	1.24018e-14
Igf2bp2	0	1.02388e-18	0.347555	0.433	0.187	1.321e-14
Fstl1	0	1.10939e-18	0.519645	0.783	0.584	1.43133e-14
Ddah2	0	1.64857e-18	0.480986	0.618	0.364	2.12698e-14
Fdps	0	2.17866e-18	0.602685	0.591	0.353	2.8109e-14
Nrp1	0	2.50678e-18	0.659787	0.839	0.731	3.23425e-14
Clic1	0	3.20909e-18	0.427401	0.972	0.885	4.14037e-14
Amer1	0	3.97731e-18	0.375981	0.406	0.175	5.13153e-14
Psme2	0	5.14078e-18	0.447596	0.665	0.423	6.63264e-14
Hebp1	0	4.74021e-17	0.292418	0.331	0.126	6.11582e-13
Itga4	0	4.74904e-17	0.448214	0.327	0.125	6.12722e-13
Nrep	0	1.07917e-16	0.322234	0.362	0.151	1.39234e-12
Zeb2	0	1.08811e-16	0.499587	0.524	0.29	1.40388e-12
Jun	0	2.53703e-16	0.456519	0.783	0.501	3.27327e-12
Stmn1	0	3.31382e-16	0.553705	0.886	0.8	4.27549e-12
Ndufb9	0	3.32922e-16	0.39465	0.953	0.904	4.29536e-12
Prdx2	0	5.04595e-16	0.387135	0.941	0.92	6.51029e-12
Mxra7	0	1.27473e-15	0.328736	0.382	0.172	1.64465e-11
Rhox5	0	1.38857e-15	0.877194	0.78	0.608	1.79153e-11
Suv39h1	0	2.08519e-15	0.484333	0.398	0.195	2.69031e-11
Rtn4	0	2.0999e-15	0.488287	0.74	0.597	2.7093e-11
Eid1	0	2.65285e-15	0.38394	0.929	0.813	3.42271e-11
Arhgap42	0	2.70619e-15	0.264844	0.276	0.101	3.49153e-11
H2afy	0	4.75325e-15	0.361848	0.791	0.561	6.13264e-11
Tmsb4x	0	5.3536e-15	0.349583	1	1	6.90721e-11
Maged2	0	6.68913e-15	0.552243	0.902	0.854	8.63032e-11
Tshz1	0	1.27111e-14	0.466089	0.461	0.255	1.63999e-10
Gpx7	0	2.94035e-14	0.410434	0.657	0.432	3.79363e-10
Smarca2	0	3.47682e-14	0.355996	0.339	0.152	4.48579e-10
Anxa3	0	3.64748e-14	0.341234	0.303	0.125	4.70598e-10
F2r	0	9.28371e-14	0.282344	0.327	0.141	1.19778e-09
Gata6	0	1.11384e-13	0.421356	0.583	0.384	1.43707e-09
Pdlim7	0	1.3315e-13	0.371738	0.528	0.305	1.7179e-09
Bri3	0	3.569e-13	0.395941	0.898	0.867	4.60473e-09
Arpc1b	0	3.9511e-13	0.343977	0.571	0.353	5.0977e-09
Peg10	0	4.5561e-13	0.451901	0.626	0.422	5.87828e-09
Mpped2	0	6.55066e-13	0.423322	0.457	0.272	8.45166e-09
Enah	0	8.05136e-13	0.295604	0.327	0.148	1.03879e-08
Pitx2	0	1.079e-12	0.372772	0.543	0.34	1.39212e-08
Jund	0	1.34731e-12	0.393471	0.925	0.818	1.7383e-08
Palld	0	1.45527e-12	0.271702	0.362	0.172	1.87758e-08
Anxa2	0	1.67257e-12	0.348695	0.902	0.814	2.15796e-08
Gamt	0	3.21466e-12	0.305543	0.378	0.192	4.14755e-08
Vegfb	0	3.68856e-12	0.291989	0.386	0.197	4.75898e-08
Dnpep	0	4.17565e-12	0.333953	0.508	0.302	5.38743e-08
Des	0	4.20973e-12	0.293694	0.268	0.111	5.43139e-08
Tmem50a	0	7.17606e-12	0.368308	0.591	0.401	9.25855e-08
Twist1	0	7.47276e-12	0.340192	0.252	0.104	9.64135e-08
Svil	0	1.00117e-11	0.330312	0.315	0.15	1.29171e-07
Tspo	0	1.19697e-11	0.419031	0.539	0.355	1.54433e-07
Clcn5	0	1.79578e-11	0.292295	0.339	0.168	2.31692e-07
Creb3l2	0	2.25993e-11	0.311192	0.327	0.159	2.91576e-07
Junb	0	2.42084e-11	0.387127	0.315	0.147	3.12337e-07
Tcf7l2	0	2.67841e-11	0.346762	0.37	0.195	3.45568e-07
Gnas	0	2.71325e-11	0.283263	1	1	3.50063e-07
Ubxn1	0	4.4946e-11	0.327073	0.85	0.722	5.79893e-07
Lta4h	0	4.61698e-11	0.317879	0.567	0.368	5.95682e-07
Hmgcr	0	6.35882e-11	0.357342	0.508	0.325	8.20414e-07
2007-09-01	0	7.13643e-11	0.340656	0.965	0.901	9.20742e-07
Fbn1	0	8.20149e-11	0.361123	0.512	0.322	1.05816e-06
Adam19	0	9.25713e-11	0.29518	0.327	0.162	1.19435e-06
Klf6	0	1.04999e-10	0.327893	0.634	0.434	1.35469e-06
Psme1	0	1.54547e-10	0.33417	0.539	0.355	1.99397e-06
Plin2	0	1.60555e-10	0.324361	0.417	0.243	2.07148e-06
Itgb1	0	1.71582e-10	0.358914	0.957	0.931	2.21375e-06
Ubc	0	2.03205e-10	0.370526	0.854	0.782	2.62175e-06
Acat2	0	3.68462e-10	0.339968	0.37	0.209	4.7539e-06
Twist2	0	4.17324e-10	0.30632	0.398	0.23	5.38432e-06
Atp6v0e	0	4.43811e-10	0.334195	0.803	0.696	5.72604e-06
St13	0	9.11248e-10	0.320544	0.886	0.78	1.17569e-05
Tubb2b	0	1.33243e-09	0.363616	0.591	0.421	1.7191e-05
Hmgcs1	0	1.83309e-09	0.44754	0.469	0.314	2.36506e-05
Hmgn3	0	1.85091e-09	0.29497	0.339	0.184	2.38805e-05
Atp6v1g1	0	1.98493e-09	0.323306	0.756	0.634	2.56096e-05
Hist1h2bc	0	3.71609e-09	0.451455	0.394	0.237	4.7945e-05
Fbln1	0	5.71931e-09	0.435782	0.606	0.474	7.37905e-05
Fdft1	0	6.69268e-09	0.277107	0.472	0.298	8.6349e-05
Fkbp1a	0	8.17804e-09	0.289162	0.894	0.854	0.000105513
Bbx	0	9.33498e-09	0.341183	0.602	0.451	0.00012044
Prkcdbp	0	9.38837e-09	0.417585	0.591	0.438	0.000121129
Rsu1	0	9.58465e-09	0.315242	0.602	0.441	0.000123661
Anxa5	0	1.01247e-08	0.33499	0.906	0.872	0.000130629
Pmvk	0	1.02686e-08	0.282232	0.406	0.246	0.000132486
Myl9	0	1.09636e-08	0.410565	0.709	0.584	0.000141452
Gnb2	0	1.5947e-08	0.276465	0.949	0.928	0.000205748
6330403K07Rik	0	2.18409e-08	0.254423	0.425	0.26	0.000281791
Itgb5	0	2.28545e-08	0.271774	0.358	0.211	0.000294868
Marcks	0	3.05295e-08	0.285805	0.953	0.893	0.000393892
Pigp	0	4.48778e-08	0.254053	0.555	0.381	0.000579014
Msmo1	0	5.24999e-08	0.303521	0.382	0.234	0.000677354
Dnaja1	0	5.42214e-08	0.291015	0.941	0.898	0.000699565
Capns1	0	5.56333e-08	0.285385	0.732	0.602	0.000717781
Nfib	0	6.0534e-08	0.274354	0.315	0.176	0.000781009
Mtch1	0	6.44393e-08	0.315693	0.744	0.614	0.000831396
Atpif1	0	1.04157e-07	0.253399	1	0.991	0.00134384
Anp32a	0	1.07011e-07	0.351244	0.701	0.589	0.00138066
Lamtor2	0	1.4306e-07	0.318651	0.874	0.804	0.00184576
Sh3bgrl	0	1.51683e-07	0.300696	0.535	0.382	0.00195702
Lamtor1	0	2.62926e-07	0.299351	0.669	0.559	0.00339227
Atp2b4	0	3.1358e-07	0.27542	0.343	0.21	0.0040458
Cdkn1c	0	3.15607e-07	0.485892	0.858	0.828	0.00407196
Tubb6	0	3.35811e-07	0.288182	0.504	0.358	0.00433263
Fbn2	0	3.53764e-07	0.439886	0.614	0.522	0.00456426
0610012G03Rik	0	3.99987e-07	0.28303	0.661	0.521	0.00516064
Mfap2	0	5.30538e-07	0.253387	0.827	0.749	0.00684501
Slc38a4	0	6.3734e-07	0.308363	0.622	0.498	0.00822296
Drap1	0	7.52707e-07	0.25939	0.819	0.751	0.00971143
Dync1i2	0	7.76852e-07	0.309139	0.697	0.598	0.0100229
Map1lc3b	0	7.79713e-07	0.26049	0.807	0.703	0.0100599
Pdcl3	0	9.32786e-07	0.270159	0.61	0.491	0.0120348
Tbca	0	9.82454e-07	0.264338	0.969	0.945	0.0126756
Trappc4	0	9.82863e-07	0.267212	0.63	0.5	0.0126809
Gadd45g	0	1.37863e-06	0.271808	0.295	0.175	0.0177871
Cox7a2l	0	1.47252e-06	0.272659	0.799	0.67	0.0189984
Capza2	0	1.8221e-06	0.27591	0.705	0.608	0.0235087
Akap12	0	1.88862e-06	0.372162	0.52	0.399	0.0243669
Sri	0	2.66142e-06	0.256564	0.815	0.747	0.0343377
Idi1	0	2.83684e-06	0.25319	0.378	0.25	0.0366009
H2afv	0	2.90061e-06	0.303861	0.882	0.834	0.0374237
Rbpms	0	4.32753e-06	0.274924	0.575	0.448	0.0558338
Cdh11	0	6.73327e-06	0.256102	0.579	0.447	0.0868726
Vcl	0	8.39463e-06	0.251045	0.465	0.33	0.108308
Ube2m	0	1.04787e-05	0.251161	0.76	0.697	0.135196
Ndufs4	0	1.14897e-05	0.268195	0.756	0.645	0.14824
Itm2a	0	1.49896e-05	0.272769	0.969	0.94	0.193395
Hand2	0	2.59219e-05	0.299154	0.528	0.435	0.334445
Tsc22d1	0	3.61191e-05	0.261845	0.693	0.609	0.466009
Ube2r2	0	6.41258e-05	0.254053	0.665	0.582	0.827351
Hspb1	0	0.000402468	0.436478	0.343	0.253	1
Scd2	0	0.00059266	0.270654	0.724	0.708	1
Cyba	0	0.00153528	0.260377	0.748	0.761	1
Ldha	0	0.00299391	0.250542	0.843	0.81	1
Hist1h1b	1	2.16032e-87	1.47001	0.987	0.438	2.78724e-83
Hist1h2ae	1	7.34662e-86	1.3395	0.974	0.408	9.47861e-82
Hist1h2ap	1	1.56962e-84	1.34213	0.987	0.45	2.02513e-80
Hist1h1e	1	3.82431e-59	0.976251	0.952	0.509	4.93413e-55
Hist1h4d	1	8.96621e-51	0.876541	0.82	0.353	1.15682e-46
2810417H13Rik	1	1.00034e-48	0.83566	0.987	0.703	1.29064e-44
Hist1h1a	1	3.20202e-36	0.471918	0.443	0.119	4.13125e-32
Top2a	1	1.82839e-34	0.662427	0.895	0.479	2.35899e-30
Upk3b	1	8.78258e-33	0.637355	0.925	0.486	1.13313e-28
Hist2h2ac	1	9.90194e-33	0.586541	0.596	0.232	1.27755e-28
Dut	1	3.43017e-32	0.629231	0.974	0.833	4.4256e-28
Hist2h2bb.1	1	6.47058e-32	0.402525	0.425	0.119	8.34834e-28
Col11a1	1	8.60714e-32	0.665513	0.978	0.693	1.11049e-27
Hist1h2ab	1	5.23893e-30	0.469923	0.421	0.127	6.75927e-26
Tyms	1	1.50637e-27	0.568386	0.82	0.495	1.94351e-23
Hsd11b2	1	1.81759e-27	0.55757	0.996	0.87	2.34506e-23
Aprt	1	1.50744e-26	0.526767	1	0.958	1.9449e-22
Siva1	1	6.69228e-26	0.520916	0.978	0.853	8.63438e-22
Lig1	1	3.27844e-25	0.571884	0.693	0.381	4.22984e-21
Upk1b	1	2.08747e-24	0.503194	0.623	0.288	2.69326e-20
Hist1h3c	1	2.80971e-24	0.500528	0.583	0.264	3.62509e-20
Mllt4	1	1.44183e-23	0.565709	0.904	0.677	1.86025e-19
Fos	1	2.26542e-23	0.911502	0.908	0.719	2.92284e-19
Mt3	1	4.4177e-23	0.409725	0.39	0.131	5.69971e-19
Dek	1	5.02471e-23	0.509518	0.952	0.796	6.48288e-19
Tinagl1	1	1.20771e-22	0.524869	0.921	0.669	1.55819e-18
Meg3	1	1.60666e-22	0.485343	1	0.991	2.07292e-18
Gmnn	1	2.65707e-22	0.495334	0.868	0.588	3.42815e-18
Plod2	1	1.15719e-21	0.497162	0.952	0.733	1.49301e-17
Tmem108	1	1.45126e-21	0.482138	0.851	0.539	1.87242e-17
Gas6	1	4.32808e-21	0.471331	0.719	0.392	5.58409e-17
Tspan13	1	1.7707e-20	0.457932	0.737	0.422	2.28456e-16
Cdk1	1	3.64859e-20	0.433506	0.917	0.588	4.70741e-16
Podxl	1	5.16026e-20	0.414627	0.623	0.313	6.65777e-16
Lsm3	1	2.4686e-19	0.463765	0.952	0.841	3.18499e-15
Hmgb2	1	5.50327e-19	0.421285	1	0.995	7.10032e-15
Col1a2	1	6.79127e-19	0.407794	1	0.993	8.76209e-15
Hist1h2bj	1	8.39642e-19	0.320315	0.342	0.121	1.08331e-14
Smoc2	1	1.50158e-18	0.444314	0.636	0.349	1.93733e-14
Cenph	1	1.56077e-18	0.444075	0.614	0.344	2.01371e-14
Car4	1	4.11362e-18	0.437954	0.509	0.24	5.30739e-14
Tnc	1	5.21371e-18	0.428383	0.632	0.342	6.72673e-14
Slc27a3	1	5.7445e-18	0.456083	0.816	0.562	7.41156e-14
Tk1	1	7.42353e-18	0.367472	0.474	0.214	9.57784e-14
Stard8	1	9.47099e-18	0.418169	0.706	0.424	1.22195e-13
Col9a2	1	1.05585e-17	0.427631	0.583	0.296	1.36226e-13
Igfbp2	1	1.61878e-17	0.406819	0.825	0.543	2.08855e-13
Pbk	1	4.71964e-17	0.319461	0.404	0.167	6.08928e-13
Wisp1	1	5.51848e-17	0.409541	0.877	0.622	7.11994e-13
Hjurp	1	9.2031e-17	0.416157	0.654	0.376	1.18738e-12
Dhfr	1	1.4751e-16	0.3849	0.518	0.266	1.90318e-12
Hist1h2bm	1	6.1289e-16	0.261117	0.259	0.083	7.9075e-12
H3f3b	1	1.15143e-15	0.319608	1	0.999	1.48557e-11
Ezr	1	1.86076e-15	0.402723	0.754	0.515	2.40075e-11
Socs3	1	2.11738e-15	0.41112	0.461	0.222	2.73184e-11
Wfdc2	1	3.39269e-15	0.548021	0.68	0.423	4.37724e-11
Lman1	1	3.61066e-15	0.406763	1	0.94	4.65847e-11
Fosb	1	4.43339e-15	0.643002	0.746	0.527	5.71995e-11
Frem2	1	4.54756e-15	0.270158	0.289	0.104	5.86726e-11
Itga3	1	1.06877e-14	0.331299	0.351	0.149	1.37893e-10
Serpinh1	1	1.42935e-14	0.250151	1	0.999	1.84414e-10
Smim1	1	1.45116e-14	0.400971	0.886	0.674	1.87229e-10
Kcna1	1	3.09312e-14	0.254598	0.254	0.087	3.99074e-10
Hist1h1d	1	3.1136e-14	0.332504	0.364	0.159	4.01717e-10
Egr1	1	3.21774e-14	0.621612	0.833	0.639	4.15153e-10
Mki67	1	5.81561e-14	0.382929	0.614	0.352	7.50329e-10
Pcp4	1	7.36156e-14	0.411697	0.43	0.208	9.49789e-10
Alcam	1	7.44756e-14	0.359804	0.474	0.244	9.60884e-10
C1ql1	1	7.77752e-14	0.417808	0.522	0.291	1.00346e-09
Lama5	1	8.52194e-14	0.297557	0.338	0.143	1.0995e-09
Spc25	1	9.74093e-14	0.324156	0.408	0.192	1.25678e-09
Hist1h3e	1	1.33385e-13	0.345104	0.36	0.165	1.72093e-09
Ptch1	1	1.53128e-13	0.410508	0.68	0.444	1.97566e-09
Zcchc3	1	7.17278e-13	0.374163	0.667	0.446	9.25432e-09
Kif11	1	1.02086e-12	0.304427	0.377	0.176	1.31712e-08
Atad2	1	1.19235e-12	0.342736	0.5	0.279	1.53837e-08
Fbxo5	1	1.55079e-12	0.26814	0.364	0.165	2.00082e-08
Npnt	1	1.79676e-12	0.29784	0.364	0.169	2.31818e-08
Cmtm8	1	1.84693e-12	0.334675	0.447	0.229	2.38291e-08
Gpc3	1	1.92642e-12	0.342656	0.969	0.874	2.48547e-08
Col27a1	1	2.13755e-12	0.380497	0.526	0.313	2.75786e-08
Rrm2	1	2.22441e-12	0.369686	0.522	0.297	2.86994e-08
Col1a1	1	2.56439e-12	0.293872	1	0.998	3.30858e-08
Sparc	1	3.1314e-12	0.250122	1	0.999	4.04014e-08
Spc24	1	4.57451e-12	0.368306	0.667	0.456	5.90203e-08
Cryab	1	6.34394e-12	0.32885	0.93	0.749	8.18495e-08
Lsm2	1	6.36495e-12	0.316312	0.873	0.67	8.21206e-08
Rad51ap1	1	8.54438e-12	0.278486	0.39	0.191	1.1024e-07
Hapln1	1	1.80381e-11	0.325526	0.675	0.44	2.32728e-07
Maged1	1	2.12874e-11	0.298096	0.961	0.895	2.7465e-07
Selm	1	2.81477e-11	0.362342	0.943	0.854	3.63161e-07
Dab2	1	3.18067e-11	0.334637	0.539	0.335	4.1037e-07
Aebp1	1	3.35843e-11	0.305967	0.557	0.332	4.33305e-07
Smc4	1	5.68481e-11	0.306473	0.82	0.611	7.33454e-07
Fkbp11	1	6.06276e-11	0.32761	0.864	0.675	7.82217e-07
Bicc1	1	6.74945e-11	0.31387	0.662	0.446	8.70814e-07
H2afz	1	6.79946e-11	0.250952	1	0.999	8.77266e-07
Orc6	1	9.48998e-11	0.306617	0.829	0.668	1.2244e-06
Aurkb	1	1.07266e-10	0.289925	0.421	0.222	1.38395e-06
Smc2	1	1.52718e-10	0.28902	0.724	0.479	1.97037e-06
Dnajc9	1	1.76878e-10	0.364911	0.636	0.443	2.28208e-06
Plk4	1	1.88181e-10	0.292891	0.487	0.29	2.42791e-06
Wls	1	2.14706e-10	0.316829	0.75	0.571	2.77014e-06
Rfc4	1	2.28295e-10	0.349776	0.618	0.422	2.94546e-06
Kdelr2	1	4.20559e-10	0.259398	1	0.975	5.42605e-06
Tmem245	1	4.20685e-10	0.317085	0.509	0.307	5.42768e-06
Ly75	1	4.28638e-10	0.298022	0.531	0.319	5.53029e-06
Colec12	1	6.88569e-10	0.296526	0.588	0.394	8.88392e-06
Cbx5	1	7.09345e-10	0.295451	0.956	0.833	9.15196e-06
Htra2	1	1.21483e-09	0.343371	0.618	0.45	1.56737e-05
Psph	1	1.30604e-09	0.263152	0.513	0.311	1.68506e-05
Tmem39a	1	1.77016e-09	0.293662	0.618	0.429	2.28386e-05
Vkorc1	1	2.90528e-09	0.299292	0.768	0.598	3.74839e-05
Atf3	1	4.11888e-09	0.519333	0.461	0.282	5.31418e-05
Rbm39	1	4.22846e-09	0.283274	0.987	0.94	5.45556e-05
1810037I17Rik	1	4.58916e-09	0.29025	0.939	0.841	5.92093e-05
Gm2a	1	5.62164e-09	0.264184	0.329	0.173	7.25304e-05
Sf3b5	1	5.89233e-09	0.288388	0.987	0.968	7.60229e-05
Mrpl18	1	7.51953e-09	0.286174	0.794	0.659	9.7017e-05
Creb3l1	1	7.81068e-09	0.295522	0.908	0.736	0.000100773
Lrpap1	1	8.07054e-09	0.273318	0.772	0.574	0.000104126
Pcsk5	1	8.88517e-09	0.257382	0.329	0.173	0.000114636
P4ha2	1	9.11761e-09	0.262157	0.882	0.71	0.000117635
Mogs	1	9.59286e-09	0.260954	0.443	0.266	0.000123767
Ccdc34	1	9.64007e-09	0.277191	0.829	0.655	0.000124376
Mthfd2	1	1.10059e-08	0.296172	0.5	0.333	0.000141998
Col9a3	1	1.50831e-08	0.320604	0.355	0.189	0.000194603
Tmed3	1	1.70126e-08	0.288031	0.772	0.594	0.000219497
Bcam	1	2.6494e-08	0.283788	0.39	0.232	0.000341826
Pofut2	1	2.94891e-08	0.278322	0.807	0.642	0.000380468
Cysltr1	1	3.24486e-08	0.265701	0.377	0.217	0.000418652
Cyr61	1	5.36174e-08	0.332494	0.496	0.327	0.000691771
Gpx8	1	5.3788e-08	0.270828	0.868	0.699	0.000693973
Mapk3	1	8.05112e-08	0.290534	0.579	0.417	0.00103875
Fkbp9	1	8.97308e-08	0.277761	0.684	0.526	0.00115771
Wfdc1	1	1.09216e-07	0.269106	0.342	0.195	0.00140911
Nasp	1	1.14225e-07	0.265892	0.943	0.842	0.00147373
Btg2	1	1.39123e-07	0.453878	0.491	0.333	0.00179497
Surf4	1	1.47305e-07	0.259797	0.921	0.782	0.00190052
Mpp6	1	1.51566e-07	0.258464	0.487	0.324	0.0019555
Samhd1	1	1.77347e-07	0.252737	0.504	0.342	0.00228813
Tmem37	1	2.24151e-07	0.262642	0.763	0.596	0.002892
Txndc5	1	2.54001e-07	0.265841	0.86	0.75	0.00327712
Tspan9	1	2.5701e-07	0.264184	0.417	0.272	0.00331595
Bex4	1	2.84445e-07	0.270426	0.825	0.683	0.00366991
Pvrl2	1	2.93463e-07	0.283418	0.491	0.339	0.00378626
Adk	1	3.1731e-07	0.269493	0.5	0.341	0.00409394
H1f0	1	3.2459e-07	0.320242	0.575	0.412	0.00418787
Smchd1	1	3.86967e-07	0.270818	0.575	0.428	0.00499265
Tspan4	1	5.69494e-07	0.255933	0.706	0.567	0.00734761
Mcm7	1	6.36368e-07	0.25394	0.557	0.397	0.00821043
Rpa3	1	6.62546e-07	0.286559	0.754	0.614	0.00854817
Colec11	1	8.01708e-07	0.25973	0.592	0.427	0.0103436
Tead1	1	1.59084e-06	0.253386	0.667	0.522	0.020525
Timp1	1	5.75487e-06	0.252097	0.566	0.436	0.0742493
Jund	1	9.16669e-06	0.299173	0.899	0.824	0.118269
Ier2	1	1.76878e-05	0.332129	0.575	0.464	0.228207
Hat1	1	2.01579e-05	0.25327	0.526	0.398	0.260078
Dag1	1	3.77252e-05	0.25295	0.487	0.375	0.48673
Xist	1	0.000357475	0.346979	0.601	0.535	1
Jun	1	0.00591595	0.483066	0.579	0.537	1
Aprt	2	1.23188e-23	0.611264	1	0.96	1.58937e-19
Upk3b	2	4.52095e-18	0.637066	0.871	0.515	5.83293e-14
Rps4x	2	4.72329e-17	0.296503	1	1	6.09399e-13
Selm	2	1.44157e-14	0.499394	0.986	0.855	1.85992e-10
Fkbp11	2	2.32444e-14	0.558322	0.885	0.684	2.99899e-10
Smim1	2	5.24297e-14	0.529781	0.892	0.685	6.76448e-10
Sec61b	2	5.73286e-13	0.323285	1	0.999	7.39653e-09
Ift20	2	1.16434e-11	0.456603	0.928	0.806	1.50223e-07
Tceb2	2	4.27128e-11	0.267724	1	0.998	5.51081e-07
Serf2	2	4.79741e-11	0.260189	1	1	6.18962e-07
Tcea3	2	2.15644e-10	0.315116	0.353	0.145	2.78225e-06
Gas6	2	7.24798e-10	0.434276	0.669	0.415	9.35134e-06
Slc27a3	2	9.51585e-10	0.446376	0.799	0.577	1.22773e-05
Upk1b	2	3.63749e-09	0.346863	0.561	0.312	4.69309e-05
Tinagl1	2	3.94664e-09	0.423464	0.856	0.688	5.09196e-05
Lum	2	4.19193e-09	0.26925	1	0.979	5.40843e-05
Siva1	2	5.30592e-09	0.360945	0.935	0.864	6.8457e-05
Sparc	2	1.38979e-08	0.265006	1	0.999	0.000179311
Cmtm8	2	1.50417e-08	0.367658	0.453	0.241	0.000194068
Dad1	2	1.57372e-08	0.328879	0.993	0.965	0.000203042
Gapdh	2	2.88528e-08	0.290853	1	0.999	0.000372258
Krt18	2	4.06687e-08	0.32162	0.971	0.856	0.000524707
Pcp4	2	6.02799e-08	0.474833	0.403	0.223	0.000777732
Tmem37	2	1.22182e-07	0.329231	0.82	0.601	0.00157639
Bex4	2	1.64706e-07	0.365279	0.856	0.688	0.00212503
Tspan13	2	2.37008e-07	0.360592	0.669	0.445	0.00305787
C1ql1	2	3.56721e-07	0.313901	0.504	0.305	0.00460241
Col9a2	2	1.4225e-06	0.320694	0.525	0.317	0.0183531
Cryab	2	1.79943e-06	0.290847	0.935	0.759	0.0232162
Oat	2	1.81104e-06	0.332081	0.806	0.7	0.0233661
Dcn	2	4.88255e-06	0.273801	0.935	0.783	0.0629947
Sf3b5	2	5.97367e-06	0.287671	1	0.968	0.0770723
Angptl6	2	1.05571e-05	0.320765	0.835	0.716	0.136208
Hsd11b2	2	1.72632e-05	0.271803	0.993	0.877	0.222729
Vkorc1	2	1.94684e-05	0.284927	0.784	0.606	0.251181
Kdelr3	2	2.34411e-05	0.303358	0.698	0.538	0.302437
Cnpy2	2	2.52666e-05	0.266362	0.978	0.916	0.32599
Pafah1b3	2	2.74891e-05	0.253237	0.784	0.623	0.354665
Cd302	2	9.37819e-05	0.258786	0.547	0.408	1
Svbp	2	0.000265331	0.256445	0.813	0.79	1
Snhg18	2	0.000528508	0.255441	0.719	0.643	1
Wisp1	2	0.000898708	0.25965	0.763	0.646	1
Arl1	2	0.00209824	0.252061	0.734	0.66	1
Lrpap1	2	0.00374579	0.251995	0.669	0.594	1
Ube2c	3	1.28653e-67	1.82357	1	0.463	1.65989e-63
Nusap1	3	3.63132e-61	0.946473	0.795	0.183	4.68513e-57
Prc1	3	2.14328e-58	1.22481	0.921	0.314	2.76526e-54
Arl6ip1	3	1.55664e-52	1.42958	0.969	0.607	2.00837e-48
Cenpf	3	3.20067e-49	1.2023	0.898	0.34	4.1295e-45
Plk1	3	1.07878e-45	0.778128	0.756	0.212	1.39184e-41
Hmmr	3	9.83191e-42	0.917488	0.835	0.309	1.26851e-37
Cks2	3	4.70976e-40	1.03789	0.992	0.79	6.07653e-36
Top2a	3	2.5051e-39	1.11313	0.953	0.501	3.23209e-35
Ccnb1	3	1.92494e-38	0.802526	0.787	0.269	2.48356e-34
Kif23	3	5.8252e-37	0.657024	0.622	0.167	7.51567e-33
Cenpe	3	5.99782e-37	0.821434	0.748	0.255	7.73838e-33
Meg3	3	1.67354e-36	0.808211	0.992	0.993	2.15921e-32
Sgol2a	3	3.62001e-33	0.586181	0.543	0.136	4.67054e-29
Aurka	3	4.14661e-33	0.61437	0.528	0.132	5.34996e-29
Tpx2	3	1.94772e-32	0.761996	0.811	0.316	2.51295e-28
Ckap2l	3	3.29824e-32	0.580967	0.535	0.136	4.25539e-28
G2e3	3	4.4208e-32	0.521131	0.504	0.12	5.70372e-28
Kif11	3	2.90202e-31	0.649644	0.591	0.172	3.74418e-27
Cdk1	3	3.15884e-31	0.879326	0.961	0.605	4.07553e-27
Aspm	3	6.29087e-30	0.564786	0.449	0.105	8.11649e-26
Hmgb2	3	7.88601e-29	0.66147	1	0.995	1.01745e-24
Col11a1	3	8.28001e-29	0.912646	1	0.709	1.06829e-24
Kif22	3	9.94053e-29	0.549345	0.622	0.2	1.28253e-24
Tuba1c	3	3.25348e-28	0.570646	0.559	0.166	4.19764e-24
H2afx	3	5.58352e-27	0.915952	0.984	0.749	7.20386e-23
Col1a2	3	2.03763e-26	0.612198	1	0.993	2.62895e-22
Casc5	3	6.24128e-26	0.496773	0.535	0.161	8.0525e-22
Mki67	3	6.90684e-26	0.72177	0.787	0.355	8.9112e-22
Kif20b	3	2.91391e-25	0.565725	0.591	0.203	3.75952e-21
Cdca3	3	8.80895e-25	0.654644	0.898	0.503	1.13653e-20
Col1a1	3	1.94548e-24	0.602029	1	0.998	2.51006e-20
Malat1	3	2.75196e-23	0.710908	0.992	0.999	3.55058e-19
Upk3b	3	6.60313e-23	0.796557	0.906	0.515	8.51936e-19
Hjurp	3	1.47214e-22	0.66147	0.756	0.385	1.89936e-18
Cdca8	3	2.63029e-22	0.654016	0.835	0.447	3.3936e-18
Anln	3	2.99928e-22	0.508979	0.543	0.189	3.86967e-18
Cenpa	3	4.75625e-22	0.733469	0.913	0.554	6.13651e-18
Cdc20	3	9.49557e-22	0.679249	0.748	0.337	1.22512e-17
Birc5	3	1.45473e-21	0.673339	0.945	0.745	1.87689e-17
Col27a1	3	4.09682e-21	0.519668	0.717	0.312	5.28571e-17
Aurkb	3	4.19897e-21	0.534249	0.583	0.222	5.41751e-17
Depdc1a	3	7.98499e-21	0.42287	0.441	0.133	1.03022e-16
Cdca2	3	1.10328e-20	0.358628	0.307	0.068	1.42346e-16
Alcam	3	1.29369e-20	0.532187	0.614	0.247	1.66912e-16
Incenp	3	1.55467e-20	0.487922	0.528	0.185	2.00583e-16
Ube2s	3	2.79915e-20	0.608922	1	0.91	3.61146e-16
Dbf4	3	3.32548e-20	0.611562	0.677	0.319	4.29053e-16
Fam46c	3	4.11261e-20	0.43374	0.543	0.193	5.3061e-16
Trim59	3	7.35042e-20	0.440113	0.433	0.135	9.48351e-16
Hn1	3	7.37169e-20	0.624888	0.89	0.58	9.51096e-16
Upk1b	3	2.46083e-19	0.615862	0.677	0.304	3.17497e-15
Bub3	3	3.11446e-19	0.642	0.882	0.592	4.01827e-15
Calm2	3	2.56348e-18	0.423851	1	0.991	3.3074e-14
C1ql1	3	7.96437e-18	0.535939	0.654	0.295	1.02756e-13
Ect2	3	8.21421e-18	0.349192	0.354	0.099	1.0598e-13
Ckap5	3	8.74906e-18	0.487624	0.638	0.289	1.1288e-13
Smc4	3	1.18612e-17	0.609311	0.906	0.617	1.53033e-13
Kif4	3	1.19227e-17	0.410846	0.425	0.141	1.53827e-13
Gas6	3	1.28748e-17	0.544566	0.772	0.409	1.6611e-13
Col9a2	3	1.37004e-17	0.786085	0.638	0.31	1.76763e-13
Racgap1	3	1.55374e-17	0.457258	0.583	0.244	2.00464e-13
Reep4	3	1.71307e-17	0.320377	0.307	0.078	2.2102e-13
Thbs1	3	1.13541e-16	0.632715	0.551	0.24	1.46491e-12
Arhgap11a	3	2.63391e-16	0.401726	0.378	0.123	3.39827e-12
C330027C09Rik	3	3.86714e-16	0.333108	0.354	0.107	4.98938e-12
Bub1	3	6.05532e-16	0.409861	0.488	0.192	7.81257e-12
Hapln1	3	7.55742e-16	0.515529	0.764	0.448	9.75058e-12
Lockd	3	8.34065e-16	0.429957	0.512	0.207	1.07611e-11
Kpna2	3	2.14622e-15	0.304121	0.315	0.09	2.76906e-11
Kif20a	3	2.47641e-15	0.331764	0.394	0.131	3.19507e-11
Spdl1	3	2.66906e-15	0.353006	0.346	0.108	3.44361e-11
Sgol1	3	3.21559e-15	0.417544	0.48	0.19	4.14876e-11
Mis18bp1	3	3.2657e-15	0.388193	0.386	0.13	4.2134e-11
Serpinh1	3	3.74838e-15	0.336135	1	0.999	4.83616e-11
Fzr1	3	6.21154e-15	0.361664	0.362	0.121	8.01413e-11
Bub1b	3	8.99052e-15	0.35865	0.409	0.147	1.15996e-10
Tacc3	3	9.01388e-15	0.501481	0.63	0.32	1.16297e-10
Dlgap5	3	1.12008e-14	0.3296	0.425	0.154	1.44512e-10
Itga3	3	1.22495e-14	0.36505	0.425	0.156	1.58043e-10
Ska1	3	1.41232e-14	0.316209	0.394	0.135	1.82218e-10
Nuf2	3	2.19391e-14	0.274446	0.307	0.09	2.83058e-10
Hsd11b2	3	3.07718e-14	0.49356	1	0.877	3.97018e-10
Tnc	3	4.37954e-14	0.521812	0.677	0.357	5.65048e-10
Spc24	3	5.31535e-14	0.481292	0.756	0.462	6.85786e-10
Cks1b	3	6.39423e-14	0.458847	0.992	0.912	8.24984e-10
Fam83d	3	6.69247e-14	0.391204	0.425	0.165	8.63463e-10
Bicc1	3	6.81951e-14	0.492607	0.74	0.454	8.79853e-10
Smc2	3	7.35733e-14	0.465471	0.835	0.486	9.49242e-10
Rad21	3	7.37694e-14	0.446202	0.693	0.368	9.51772e-10
Wisp1	3	1.00967e-13	0.47962	0.913	0.635	1.30267e-09
Ckap2	3	1.83038e-13	0.281185	0.323	0.103	2.36155e-09
Pcp4	3	2.73357e-13	0.384933	0.512	0.216	3.52686e-09
Sparc	3	2.79922e-13	0.365684	1	0.999	3.61155e-09
Nrp2	3	4.32833e-13	0.507034	0.882	0.643	5.58441e-09
Trabd2b	3	5.57837e-13	0.314907	0.346	0.12	7.19722e-09
Kif2c	3	6.00653e-13	0.325343	0.354	0.125	7.74962e-09
Ncaph	3	7.83235e-13	0.326201	0.37	0.136	1.01053e-08
Arhgap19	3	9.22302e-13	0.283774	0.283	0.086	1.18995e-08
Gja1	3	1.13555e-12	0.388205	0.433	0.185	1.46508e-08
Tubb4b	3	1.46039e-12	0.480045	0.953	0.814	1.8842e-08
Trip11	3	1.47913e-12	0.407399	0.535	0.256	1.90838e-08
Sap30	3	1.63584e-12	0.346959	0.433	0.18	2.11057e-08
Ptprd	3	2.52999e-12	0.353741	0.409	0.167	3.26419e-08
Brd8	3	2.56397e-12	0.404412	0.677	0.395	3.30803e-08
Col3a1	3	3.87729e-12	0.338879	1	1	5.00248e-08
Selm	3	4.69557e-12	0.456511	0.984	0.856	6.05822e-08
Podxl	3	4.9137e-12	0.406656	0.638	0.332	6.33965e-08
Ltbp1	3	4.97619e-12	0.404247	0.559	0.286	6.42028e-08
Ccdc18	3	7.95739e-12	0.290354	0.307	0.105	1.02666e-07
Fam64a	3	9.99671e-12	0.319407	0.37	0.142	1.28978e-07
Smoc2	3	1.09125e-11	0.441761	0.638	0.367	1.40793e-07
Kdm5b	3	1.09152e-11	0.411777	0.669	0.389	1.40828e-07
Ly75	3	1.27915e-11	0.401931	0.606	0.326	1.65035e-07
Arhgef26	3	1.66617e-11	0.272389	0.291	0.097	2.14969e-07
Tspan13	3	1.71779e-11	0.413794	0.74	0.441	2.21629e-07
Spc25	3	1.74843e-11	0.397005	0.449	0.202	2.25583e-07
Fndc3c1	3	2.11409e-11	0.384529	0.583	0.298	2.7276e-07
Nucks1	3	2.43907e-11	0.394014	0.992	0.916	3.14689e-07
Lama5	3	3.20488e-11	0.32343	0.378	0.152	4.13493e-07
Cxxc5	3	3.23043e-11	0.377944	0.528	0.267	4.1679e-07
Col4a5	3	5.0272e-11	0.389058	0.614	0.35	6.48609e-07
Uaca	3	5.02751e-11	0.372269	0.504	0.247	6.48649e-07
Rangap1	3	6.39289e-11	0.370643	0.48	0.233	8.24811e-07
Haus3	3	7.04847e-11	0.29645	0.417	0.179	9.09394e-07
Aprt	3	9.14308e-11	0.425603	1	0.96	1.17964e-06
Col9a3	3	1.01355e-10	0.610365	0.417	0.195	1.30769e-06
Akirin2	3	1.23624e-10	0.40212	0.606	0.349	1.595e-06
Ube2t	3	1.24766e-10	0.25433	0.268	0.09	1.60973e-06
Plod2	3	1.31999e-10	0.457178	0.913	0.75	1.70305e-06
Mogs	3	1.42879e-10	0.331512	0.535	0.27	1.84342e-06
Flrt2	3	1.46175e-10	0.277966	0.291	0.103	1.88595e-06
Rcn3	3	1.56978e-10	0.377576	0.992	0.938	2.02533e-06
Msi2	3	1.61467e-10	0.3753	0.614	0.339	2.08325e-06
Igf2	3	1.69126e-10	0.406445	0.984	0.986	2.18206e-06
Cpxm1	3	1.98543e-10	0.370134	0.543	0.287	2.5616e-06
Anp32e	3	3.34635e-10	0.393337	0.772	0.516	4.31746e-06
Creb3l1	3	3.65556e-10	0.389531	0.929	0.745	4.71641e-06
Ptrf	3	3.95634e-10	0.358033	0.48	0.244	5.10446e-06
Crim1	3	4.41268e-10	0.303539	0.378	0.161	5.69324e-06
Psph	3	5.61293e-10	0.35865	0.575	0.319	7.24181e-06
Ccna2	3	6.56403e-10	0.414429	0.591	0.344	8.46891e-06
Plk4	3	7.10137e-10	0.335648	0.551	0.297	9.16219e-06
Cldn2	3	7.94824e-10	0.254363	0.291	0.106	1.02548e-05
Tmem98	3	8.74779e-10	0.386675	0.63	0.38	1.12864e-05
Npnt	3	1.01691e-09	0.309522	0.402	0.178	1.31202e-05
Odf2l	3	1.0376e-09	0.298352	0.362	0.154	1.33871e-05
Tram2	3	1.11057e-09	0.331706	0.457	0.226	1.43285e-05
Mllt4	3	1.18004e-09	0.398292	0.89	0.692	1.52249e-05
Hist1h4d	3	1.51833e-09	0.456133	0.661	0.395	1.95895e-05
Zbed3	3	1.56439e-09	0.325408	0.402	0.184	2.01838e-05
Mad2l1	3	1.79927e-09	0.316177	0.433	0.21	2.32142e-05
Eps8	3	1.95197e-09	0.276546	0.323	0.131	2.51844e-05
Bcam	3	1.95739e-09	0.327742	0.472	0.235	2.52543e-05
Mt3	3	2.41225e-09	0.376067	0.346	0.151	3.11228e-05
Krt19	3	2.5048e-09	0.403785	0.772	0.554	3.23169e-05
Ash1l	3	3.03438e-09	0.28075	0.622	0.352	3.91495e-05
Car4	3	3.24173e-09	0.30376	0.512	0.257	4.18247e-05
H19	3	3.50834e-09	0.371271	1	0.998	4.52646e-05
Fras1	3	3.61029e-09	0.321181	0.449	0.225	4.658e-05
Slc27a3	3	3.65124e-09	0.356436	0.827	0.577	4.71083e-05
Keap1	3	4.15609e-09	0.293951	0.409	0.195	5.36219e-05
Macf1	3	4.73836e-09	0.335954	0.622	0.371	6.11344e-05
Cd9	3	5.21757e-09	0.310423	0.48	0.245	6.73171e-05
Diaph3	3	5.62599e-09	0.271323	0.417	0.198	7.25865e-05
Lox	3	5.94395e-09	0.334718	0.457	0.235	7.66888e-05
Odf2	3	6.55126e-09	0.281498	0.417	0.2	8.45244e-05
Kalrn	3	6.73563e-09	0.314347	0.409	0.197	8.69032e-05
Tmem108	3	7.21075e-09	0.3813	0.803	0.563	9.30331e-05
Sox4	3	8.42899e-09	0.359528	0.764	0.5	0.000108751
Zmiz1	3	8.81442e-09	0.331583	0.598	0.356	0.000113724
Lrpap1	3	9.02587e-09	0.358323	0.811	0.583	0.000116452
Slc39a13	3	9.09346e-09	0.303382	0.433	0.218	0.000117324
Kif15	3	9.70788e-09	0.290782	0.409	0.197	0.000125251
Fkbp11	3	1.00072e-08	0.388906	0.906	0.684	0.000129113
Cysltr1	3	1.2475e-08	0.298094	0.441	0.222	0.000160952
Sipa1l1	3	1.52444e-08	0.279894	0.472	0.245	0.000196683
Guca1a	3	1.57233e-08	0.321796	0.433	0.217	0.000202862
Fzd2	3	1.6762e-08	0.365537	0.756	0.541	0.000216263
Chd2	3	1.7269e-08	0.298596	0.433	0.215	0.000222805
P3h4	3	1.81443e-08	0.303664	0.764	0.492	0.000234097
Mex3a	3	1.91972e-08	0.287946	0.433	0.22	0.000247682
Arhgap28	3	1.9295e-08	0.290298	0.543	0.301	0.000248944
Htra2	3	2.02859e-08	0.398221	0.677	0.456	0.000261729
Lbr	3	2.26763e-08	0.325186	0.614	0.377	0.00029257
Ubald2	3	2.4365e-08	0.320212	0.52	0.294	0.000314357
Tcea3	3	2.52565e-08	0.268026	0.339	0.148	0.000325859
Fnbp1l	3	2.81722e-08	0.289043	0.63	0.37	0.000363478
Plagl1	3	2.82802e-08	0.349227	1	0.951	0.000364871
Baz2b	3	3.3781e-08	0.283924	0.472	0.253	0.000435843
Wfdc2	3	3.51934e-08	0.38504	0.701	0.437	0.000454066
Mirg	3	3.96062e-08	0.262608	0.48	0.25	0.000510999
Kcnq1ot1	3	4.93333e-08	0.384558	0.724	0.492	0.000636499
Col9a1	3	4.96423e-08	0.490038	0.598	0.38	0.000640484
Myo10	3	5.06479e-08	0.268785	0.378	0.18	0.000653459
Nid2	3	5.65159e-08	0.292646	0.583	0.347	0.000729169
Tanc1	3	6.19932e-08	0.252269	0.339	0.154	0.000799836
Nup37	3	7.05189e-08	0.310449	0.512	0.294	0.000909835
Carm1	3	7.59053e-08	0.299504	0.433	0.231	0.00097933
Pvrl3	3	9.75829e-08	0.315918	0.488	0.276	0.00125901
Dsp	3	9.91711e-08	0.352502	0.583	0.357	0.00127951
Tgfbr3	3	1.07783e-07	0.321753	0.709	0.457	0.00139062
Ap2b1	3	1.09976e-07	0.273998	0.543	0.313	0.00141892
Ccdc80	3	1.14648e-07	0.325129	0.614	0.404	0.00147919
Sox6	3	1.29405e-07	0.296761	0.449	0.248	0.00166958
Myef2	3	1.41808e-07	0.281906	0.52	0.298	0.00182961
Nedd4	3	1.49107e-07	0.337949	1	0.959	0.00192378
Tmem39a	3	1.51031e-07	0.293163	0.677	0.436	0.00194861
Net1	3	1.51872e-07	0.299945	0.559	0.332	0.00195945
Cenpw	3	1.59407e-07	0.298189	0.748	0.523	0.00205668
Mfhas1	3	1.61115e-07	0.25244	0.409	0.208	0.0020787
Colec11	3	1.86264e-07	0.30722	0.654	0.432	0.00240318
Tm7sf3	3	1.91527e-07	0.275411	0.449	0.244	0.00247108
Tinagl1	3	1.9935e-07	0.409275	0.89	0.687	0.00257201
Rbmx	3	2.13384e-07	0.251146	0.362	0.177	0.00275308
Cpz	3	2.19939e-07	0.277234	0.307	0.141	0.00283765
Pbk	3	2.25884e-07	0.26399	0.37	0.184	0.00291435
Cdkn2d	3	2.66216e-07	0.297851	0.362	0.183	0.00343471
Cd164	3	2.70128e-07	0.328219	0.85	0.622	0.0034852
Lman1	3	2.81012e-07	0.286551	0.976	0.946	0.00362561
Zdbf2	3	2.86692e-07	0.376542	0.74	0.535	0.0036989
Myh10	3	3.13897e-07	0.386462	0.898	0.726	0.0040499
Nde1	3	3.31616e-07	0.262519	0.378	0.192	0.00427851
Armcx1	3	3.45645e-07	0.268789	0.386	0.2	0.00445951
Fkbp7	3	3.63901e-07	0.326434	0.614	0.411	0.00469506
Krt8	3	3.94043e-07	0.334359	0.984	0.887	0.00508394
Svep1	3	4.08652e-07	0.26661	0.551	0.319	0.00527243
Col18a1	3	4.44079e-07	0.367216	0.843	0.65	0.0057295
Nrbp1	3	4.58537e-07	0.275357	0.622	0.4	0.00591604
Ezr	3	5.25819e-07	0.322863	0.748	0.53	0.00678412
Eprs	3	5.36546e-07	0.365512	0.906	0.744	0.00692252
Ckap4	3	5.51573e-07	0.292671	0.984	0.911	0.00711639
Ncstn	3	5.9667e-07	0.259997	0.386	0.199	0.00769823
Igfbp2	3	6.60143e-07	0.266219	0.787	0.564	0.00851717
Steap1	3	6.84601e-07	0.272399	0.598	0.39	0.00883272
Bcl9	3	6.87837e-07	0.294353	0.417	0.233	0.00887447
Foxp1	3	6.90698e-07	0.303918	0.677	0.452	0.00891138
Angptl6	3	7.13315e-07	0.320493	0.921	0.71	0.00920319
Knstrn	3	7.73013e-07	0.256618	0.394	0.207	0.00997341
Zcchc3	3	7.87218e-07	0.307241	0.661	0.46	0.0101567
Dag1	3	9.12437e-07	0.272116	0.583	0.374	0.0117723
Copa	3	9.21558e-07	0.281078	0.78	0.568	0.0118899
Hoxc8	3	9.90798e-07	0.372184	0.787	0.608	0.0127833
H1f0	3	1.09758e-06	0.289834	0.654	0.416	0.0141609
Myh9	3	1.1192e-06	0.294119	0.701	0.47	0.0144399
Ddx17	3	1.13814e-06	0.276237	0.638	0.418	0.0146843
Asph	3	1.18639e-06	0.259642	0.543	0.333	0.0153068
Sltm	3	1.25056e-06	0.264654	0.638	0.416	0.0161347
Pik3ca	3	1.29126e-06	0.255021	0.331	0.168	0.0166598
Slc38a2	3	1.33535e-06	0.283234	0.433	0.251	0.0172287
Ptch1	3	1.35209e-06	0.367673	0.661	0.46	0.0174446
Pbrm1	3	1.36139e-06	0.307464	0.748	0.562	0.0175647
Terf1	3	1.36285e-06	0.250468	0.331	0.166	0.0175835
Maf	3	1.46425e-06	0.273875	0.449	0.262	0.0188918
Cdc40	3	1.69433e-06	0.259651	0.504	0.304	0.0218603
Prpf8	3	1.71904e-06	0.257423	0.52	0.309	0.022179
Igf1r	3	1.89294e-06	0.280009	0.598	0.388	0.0244227
Trip6	3	2.07902e-06	0.253437	0.457	0.267	0.0268236
Ccdc88a	3	2.09359e-06	0.271027	0.551	0.345	0.0270115
Stard8	3	2.11334e-06	0.295114	0.661	0.445	0.0272663
Zfhx3	3	2.42384e-06	0.28729	0.693	0.477	0.0312724
Fam46a	3	2.91797e-06	0.305095	0.646	0.442	0.0376477
Nav2	3	3.02338e-06	0.250658	0.472	0.276	0.0390077
Smco4	3	3.03255e-06	0.300417	0.63	0.437	0.0391259
Ccnb2	3	3.16473e-06	0.301235	0.583	0.386	0.0408314
Bet1	3	3.39274e-06	0.270915	0.74	0.536	0.0437731
Kpnb1	3	3.71106e-06	0.27892	0.63	0.434	0.0478801
Pofut2	3	3.73273e-06	0.288551	0.819	0.652	0.0481597
Ppih	3	3.83251e-06	0.275082	0.693	0.514	0.049447
Gm22	3	4.02059e-06	0.270513	0.449	0.271	0.0518737
Ppp2r2d	3	4.23288e-06	0.253242	0.551	0.353	0.0546126
Spint2	3	4.35699e-06	0.257403	0.409	0.235	0.0562139
Wfdc1	3	4.39859e-06	0.264579	0.378	0.201	0.0567506
Nnat	3	4.79947e-06	0.287369	0.992	0.953	0.0619227
Hnrnpa2b1	3	4.85162e-06	0.282165	1	0.991	0.0625956
Pcdh7	3	4.87613e-06	0.310205	0.606	0.443	0.0629118
Acbd3	3	4.89569e-06	0.272142	0.78	0.583	0.0631642
Phldb2	3	5.28466e-06	0.260355	0.528	0.332	0.0681827
Ccdc34	3	5.30073e-06	0.312301	0.835	0.666	0.0683901
Efhd2	3	5.92271e-06	0.275738	0.543	0.353	0.0764147
Tspan4	3	6.22329e-06	0.252887	0.787	0.569	0.0802929
Arxes2	3	6.31624e-06	0.254938	0.449	0.268	0.0814921
Aebp1	3	6.47043e-06	0.273659	0.543	0.347	0.0834815
Ssr4	3	6.49721e-06	0.255703	0.984	0.955	0.083827
Tfpi	3	6.77181e-06	0.272278	0.685	0.464	0.0873699
Qk	3	7.46819e-06	0.284275	0.693	0.505	0.0963546
Man1a2	3	7.66433e-06	0.297133	0.567	0.386	0.0988851
Armcx3	3	8.19308e-06	0.288614	0.551	0.37	0.105707
Nr2f2	3	8.32969e-06	0.257747	0.567	0.375	0.10747
Sox5	3	9.6519e-06	0.272917	0.417	0.248	0.124529
Pcbp1	3	1.0178e-05	0.250302	0.984	0.951	0.131316
Tead1	3	1.06206e-05	0.255876	0.724	0.526	0.137028
Pla2g4a	3	1.12427e-05	0.252972	0.551	0.357	0.145053
Colgalt1	3	1.42667e-05	0.276013	0.701	0.513	0.184069
Hnrnpul2	3	1.67563e-05	0.298899	0.543	0.359	0.21619
Mbnl2	3	1.72862e-05	0.254389	0.646	0.439	0.223026
Rock1	3	2.05521e-05	0.307883	0.748	0.591	0.265163
Fkbp14	3	2.24571e-05	0.251914	0.472	0.301	0.289742
Ccnd1	3	2.32204e-05	0.278305	0.614	0.408	0.29959
Man2a1	3	2.37408e-05	0.268429	0.362	0.209	0.306304
Tmem245	3	3.23866e-05	0.252001	0.488	0.322	0.417852
Ptgs2	3	3.26193e-05	0.288864	0.339	0.193	0.420855
Slc39a7	3	3.40042e-05	0.254574	0.488	0.317	0.438722
Pvrl2	3	3.47391e-05	0.259718	0.52	0.347	0.448204
Hnrnpdl	3	3.49548e-05	0.282829	0.913	0.776	0.450987
Cdk12	3	3.56754e-05	0.257041	0.472	0.311	0.460284
Gpc3	3	3.82327e-05	0.28558	0.953	0.881	0.493278
Col5a2	3	3.92361e-05	0.277029	0.953	0.868	0.506224
Csde1	3	4.05221e-05	0.254379	0.85	0.684	0.522816
Taok1	3	5.55158e-05	0.260751	0.48	0.307	0.716264
Tmpo	3	6.06127e-05	0.250221	0.693	0.543	0.782024
Tmem263	3	6.40174e-05	0.254343	0.591	0.426	0.825953
Lmnb1	3	9.48197e-05	0.320126	0.732	0.568	1
Pole3	3	0.000107759	0.269665	0.654	0.508	1
Col6a3	3	0.000112623	0.272116	0.52	0.368	1
Fkbp9	3	0.000122229	0.265932	0.685	0.536	1
Glg1	3	0.00012546	0.282037	0.551	0.398	1
Mycbp2	3	0.00012815	0.281522	0.598	0.446	1
Hnrnpa3	3	0.000146923	0.335918	0.945	0.911	1
Fam98a	3	0.00015558	0.262736	0.417	0.276	1
Arhgap29	3	0.000161811	0.262485	0.575	0.432	1
Klhl9	3	0.000163092	0.252001	0.52	0.365	1
Egfl7	3	0.0001699	0.273092	0.504	0.37	1
Ddb1	3	0.000205275	0.252626	0.85	0.714	1
Fos	3	0.000246661	0.357239	0.858	0.735	1
Prrc2a	3	0.000551602	0.252485	0.449	0.314	1
Hist1h1e	3	0.000674533	0.281645	0.701	0.556	1
Egr1	3	0.00371496	0.321477	0.748	0.658	1
Hist1h1b	4	1.20345e-41	1.30984	0.966	0.477	1.55269e-37
Hist1h2ap	4	8.46259e-38	1.12167	0.975	0.487	1.09184e-33
Hist1h2ae	4	4.40226e-32	1.01361	0.908	0.451	5.67979e-28
2810417H13Rik	4	5.23064e-30	0.968102	0.983	0.723	6.74857e-26
Tcf21	4	6.80539e-27	0.564518	0.571	0.17	8.78032e-23
Rrm2	4	1.59502e-26	0.649278	0.748	0.296	2.0579e-22
Hist2h2ac	4	1.03354e-25	0.676014	0.672	0.251	1.33348e-21
Hist1h1e	4	2.89022e-25	0.765668	0.933	0.54	3.72896e-21
Tk1	4	3.72705e-23	0.546592	0.613	0.221	4.80863e-19
Tdo2	4	1.17059e-20	0.788817	0.857	0.466	1.51029e-16
Lig1	4	1.02167e-19	0.572538	0.798	0.394	1.31816e-15
Hist1h4d	4	2.27205e-19	0.680572	0.79	0.386	2.9314e-15
Aard	4	8.05178e-19	0.579637	0.857	0.512	1.03884e-14
Tyms	4	3.72079e-18	0.578641	0.84	0.516	4.80056e-14
Ifitm3	4	5.51719e-18	0.585669	0.815	0.433	7.11828e-14
Clspn	4	1.58683e-17	0.486079	0.597	0.248	2.04733e-13
Acta2	4	3.32407e-17	0.628023	1	0.887	4.28871e-13
Itm2a	4	1.12999e-16	0.567724	0.992	0.941	1.45791e-12
Lmo1	4	1.48532e-16	0.482393	0.429	0.144	1.91636e-12
Col14a1	4	2.18083e-16	0.624667	0.731	0.394	2.81371e-12
Fam162b	4	1.16939e-15	0.521873	0.504	0.206	1.50875e-11
Ccne2	4	3.24087e-15	0.389519	0.429	0.15	4.18137e-11
Hist1h3c	4	3.4614e-15	0.536297	0.605	0.284	4.46589e-11
Nkx2-3	4	6.77841e-15	0.517822	0.613	0.282	8.74551e-11
Gucy1b3	4	7.44452e-15	0.434926	0.513	0.209	9.60492e-11
Vcan	4	4.94293e-14	0.521976	0.933	0.733	6.37737e-10
Ehd4	4	5.23829e-14	0.384599	0.403	0.145	6.75844e-10
Myl9	4	2.42374e-13	0.65153	0.807	0.587	3.12711e-09
Col4a1	4	2.74399e-13	0.625755	0.958	0.786	3.5403e-09
Ncapg2	4	3.28844e-13	0.356804	0.437	0.168	4.24274e-09
Gmnn	4	1.05673e-12	0.480689	0.899	0.604	1.3634e-08
Fhl2	4	1.95022e-12	0.388716	0.462	0.196	2.51617e-08
Hist1h2ab	4	2.87989e-12	0.373529	0.395	0.149	3.71564e-08
Slc25a5	4	4.52738e-12	0.489038	0.899	0.763	5.84123e-08
Cd248	4	5.97709e-12	0.466884	0.647	0.371	7.71164e-08
Hirip3	4	6.03397e-12	0.440573	0.521	0.248	7.78503e-08
Mmp2	4	6.53641e-12	0.420786	0.529	0.256	8.43327e-08
Nasp	4	6.84088e-12	0.457193	0.992	0.845	8.8261e-08
Cnn2	4	1.22306e-11	0.465313	0.849	0.614	1.578e-07
Eif5a	4	1.65683e-11	0.401004	1	0.986	2.13764e-07
Dnmt1	4	1.77202e-11	0.4307	0.613	0.326	2.28626e-07
Colec10	4	2.22065e-11	0.425318	0.689	0.393	2.86508e-07
Ppp1r14a	4	3.57343e-11	0.470746	0.916	0.656	4.61044e-07
Adamts18	4	4.49619e-11	0.41029	0.445	0.204	5.80099e-07
Lgi2	4	4.51853e-11	0.320469	0.445	0.191	5.8298e-07
Orc6	4	6.0489e-11	0.446402	0.899	0.674	7.80429e-07
Fam111a	4	7.80293e-11	0.370183	0.403	0.17	1.00673e-06
Rrp15	4	9.62726e-11	0.407377	0.63	0.363	1.24211e-06
Gpm6b	4	1.12045e-10	0.27584	0.353	0.133	1.4456e-06
Dhfr	4	1.16918e-10	0.377468	0.546	0.28	1.50847e-06
Tagln	4	1.44052e-10	0.379097	0.908	0.7	1.85856e-06
Dtymk	4	1.50276e-10	0.404006	0.916	0.788	1.93887e-06
Rrm1	4	2.57183e-10	0.343604	0.58	0.303	3.31817e-06
Ets1	4	2.83771e-10	0.34373	0.471	0.222	3.66121e-06
Nid1	4	3.2212e-10	0.405633	0.706	0.439	4.156e-06
Igf2r	4	8.91207e-10	0.482641	0.832	0.698	1.14984e-05
Dscc1	4	8.96425e-10	0.257317	0.277	0.097	1.15657e-05
Cdc45	4	1.03269e-09	0.324176	0.303	0.115	1.33237e-05
Pcna	4	1.22577e-09	0.357045	0.521	0.269	1.58149e-05
Slbp	4	1.29608e-09	0.391606	0.697	0.441	1.6722e-05
Tomm40	4	1.33125e-09	0.36504	0.689	0.424	1.71758e-05
Vcl	4	1.39268e-09	0.362301	0.597	0.331	1.79684e-05
Foxf1	4	1.39892e-09	0.410417	0.782	0.572	1.80488e-05
Abracl	4	1.55047e-09	0.4502	0.882	0.72	2.00041e-05
Ccne1	4	1.58361e-09	0.288979	0.378	0.159	2.04318e-05
Mcm3	4	1.91809e-09	0.322655	0.563	0.302	2.47472e-05
2004-09-01	4	1.97875e-09	0.448428	0.496	0.271	2.55299e-05
Zeb2	4	2.79198e-09	0.331107	0.588	0.305	3.60222e-05
Top2a	4	2.83699e-09	0.323609	0.866	0.51	3.66029e-05
Hes1	4	2.87492e-09	0.449013	0.555	0.316	3.70922e-05
Ehd3	4	2.95849e-09	0.274734	0.328	0.133	3.81704e-05
Hist1h3e	4	3.4915e-09	0.309679	0.395	0.176	4.50474e-05
Cdk1	4	4.21108e-09	0.329893	0.891	0.612	5.43313e-05
Ncapd3	4	4.24102e-09	0.330564	0.412	0.193	5.47177e-05
Chaf1b	4	4.62408e-09	0.253914	0.303	0.116	5.96599e-05
Smc2	4	5.06014e-09	0.392951	0.765	0.493	6.5286e-05
Rai14	4	5.19719e-09	0.26309	0.336	0.138	6.70542e-05
Tpm1	4	6.07334e-09	0.307165	1	0.981	7.83582e-05
Dnajc9	4	7.45458e-09	0.369655	0.697	0.451	9.6179e-05
Dut	4	1.04359e-08	0.338654	0.958	0.844	0.000134644
Hells	4	1.10259e-08	0.368826	0.664	0.398	0.000142256
Ngfrap1	4	1.13943e-08	0.298407	0.992	0.985	0.000147009
Klf7	4	1.14583e-08	0.319739	0.395	0.183	0.000147835
Psmc3ip	4	1.39935e-08	0.298579	0.378	0.175	0.000180544
Hist1h1a	4	1.76341e-08	0.331505	0.336	0.149	0.000227515
Hist2h2bb.1	4	2.24636e-08	0.299261	0.336	0.146	0.000289825
Ranbp1	4	2.42846e-08	0.30574	1	1	0.000313319
Ncl	4	2.4758e-08	0.347871	1	0.986	0.000319428
Sms	4	3.29829e-08	0.378476	0.529	0.309	0.000425545
Tipin	4	3.57189e-08	0.39979	0.739	0.536	0.000460845
Ddx21	4	3.81358e-08	0.315042	0.546	0.31	0.000492027
Tagln2	4	3.83609e-08	0.408743	0.857	0.672	0.000494932
Pa2g4	4	4.34435e-08	0.366967	0.681	0.485	0.000560508
Gins2	4	4.4905e-08	0.304273	0.622	0.364	0.000579364
Rad51	4	6.14607e-08	0.254133	0.336	0.148	0.000792966
Sdf2l1	4	6.1867e-08	0.325881	0.622	0.37	0.000798208
Nap1l1	4	6.21324e-08	0.290984	1	0.991	0.000801632
Actn4	4	6.668e-08	0.387971	0.773	0.585	0.000860306
Dnajc8	4	6.83986e-08	0.355233	0.882	0.75	0.000882478
Eva1b	4	7.36691e-08	0.450304	0.79	0.628	0.000950478
Cdc6	4	8.16008e-08	0.26	0.252	0.097	0.00105281
Exosc7	4	9.10935e-08	0.304241	0.639	0.406	0.00117529
Rpa2	4	1.00954e-07	0.283563	0.471	0.247	0.00130251
Topbp1	4	1.05199e-07	0.304278	0.605	0.353	0.00135728
C1qbp	4	1.14021e-07	0.34209	0.916	0.765	0.0014711
Cotl1	4	1.2179e-07	0.286486	0.353	0.164	0.00157133
Ldha	4	1.249e-07	0.33011	0.933	0.806	0.00161145
Hspd1	4	1.59812e-07	0.298386	0.983	0.944	0.0020619
Arhgdib	4	1.60224e-07	0.366382	0.874	0.668	0.00206721
Bgn	4	1.63888e-07	0.269408	0.42	0.214	0.00211448
Cenph	4	1.76692e-07	0.295269	0.613	0.362	0.00227968
Itga4	4	1.91172e-07	0.319739	0.319	0.142	0.0024665
Fbxo5	4	1.97432e-07	0.290597	0.37	0.178	0.00254726
Raph1	4	2.11803e-07	0.357338	0.42	0.227	0.00273268
Lpp	4	2.1404e-07	0.340305	0.756	0.534	0.00276154
Gnai1	4	2.64073e-07	0.287215	0.403	0.206	0.00340707
Gar1	4	2.73625e-07	0.309587	0.672	0.453	0.00353032
Rps27l	4	2.79346e-07	0.266451	1	0.998	0.00360413
Zfp593	4	2.81185e-07	0.255692	0.412	0.209	0.00362784
Ran	4	2.81496e-07	0.263776	1	0.999	0.00363186
Pfn1	4	3.00143e-07	0.262956	1	0.999	0.00387245
2810004N23Rik	4	3.161e-07	0.320092	0.672	0.468	0.00407833
Prpf38b	4	3.63898e-07	0.382296	0.655	0.484	0.00469501
Rad51ap1	4	3.95506e-07	0.284351	0.395	0.204	0.00510282
Ybx3	4	4.14169e-07	0.330071	0.874	0.702	0.0053436
Cenpq	4	5.74148e-07	0.32603	0.412	0.225	0.00740766
Ppp3ca	4	5.80257e-07	0.303069	0.462	0.261	0.00748647
Pbk	4	6.12905e-07	0.269	0.37	0.185	0.00790771
Mfge8	4	6.19047e-07	0.386552	0.79	0.598	0.00798695
Tgfb1i1	4	7.08629e-07	0.283371	0.521	0.302	0.00914273
Col6a1	4	8.09928e-07	0.281956	0.429	0.231	0.0104497
Pdgfrb	4	8.50311e-07	0.322324	0.42	0.233	0.0109707
Mcm4	4	1.18266e-06	0.290256	0.563	0.336	0.0152587
Mcm5	4	1.21822e-06	0.28068	0.429	0.237	0.0157174
Dynlt1f	4	1.46967e-06	0.292718	0.513	0.308	0.0189617
Ppid	4	1.49108e-06	0.333883	0.597	0.404	0.0192379
Trmt6	4	1.50482e-06	0.282207	0.403	0.223	0.0194152
Hoxc8	4	1.51174e-06	0.321083	0.815	0.607	0.0195045
Psip1	4	1.65048e-06	0.28216	0.739	0.553	0.0212945
Mrpl18	4	1.73987e-06	0.319557	0.824	0.666	0.0224478
Uvrag	4	1.74233e-06	0.261898	0.403	0.219	0.0224796
Pcdh18	4	2.20616e-06	0.273968	0.353	0.179	0.0284638
Etf1	4	2.26181e-06	0.285423	0.672	0.445	0.0291818
Nnat	4	2.29055e-06	0.307996	1	0.952	0.0295526
Pola1	4	2.439e-06	0.252737	0.328	0.162	0.0314679
Atad2	4	2.74832e-06	0.288357	0.487	0.295	0.0354589
U2af1	4	3.00725e-06	0.321481	0.941	0.891	0.0387996
Lsm8	4	3.10321e-06	0.308804	0.714	0.547	0.0400376
Pop5	4	3.16915e-06	0.265669	0.63	0.42	0.0408884
Mest	4	3.71906e-06	0.266043	1	0.983	0.0479833
Hat1	4	3.93606e-06	0.29328	0.58	0.403	0.0507831
Lyar	4	4.103e-06	0.31992	0.739	0.556	0.0529369
Dek	4	4.16106e-06	0.252537	0.958	0.806	0.053686
Mrto4	4	4.25671e-06	0.27975	0.571	0.364	0.0549201
Cisd1	4	4.32827e-06	0.305403	0.605	0.396	0.0558434
Rfc5	4	4.88397e-06	0.27722	0.361	0.196	0.0630129
Prkrip1	4	5.1644e-06	0.283563	0.42	0.245	0.0666311
Ppdpf	4	5.18666e-06	0.265094	0.689	0.481	0.0669183
Meis2	4	6.4229e-06	0.291683	0.546	0.349	0.0828682
Dnajc2	4	6.49755e-06	0.300168	0.723	0.541	0.0838313
Vrk1	4	6.6995e-06	0.259098	0.454	0.265	0.086437
Egln1	4	7.48882e-06	0.255005	0.571	0.373	0.0966208
Mrpl12	4	7.91427e-06	0.296673	0.706	0.55	0.10211
Phlda1	4	9.06506e-06	0.262701	0.319	0.165	0.116957
Mybbp1a	4	9.33154e-06	0.318616	0.58	0.409	0.120396
Rfc4	4	1.0469e-05	0.282652	0.63	0.435	0.135071
Ncam1	4	1.09301e-05	0.260598	0.538	0.338	0.14102
Supt16	4	1.28901e-05	0.27814	0.723	0.547	0.166308
Adgrl2	4	1.3096e-05	0.294262	0.429	0.255	0.168965
Smarca5	4	1.41779e-05	0.285501	0.899	0.738	0.182923
Fam178a	4	1.48526e-05	0.257401	0.555	0.367	0.191629
Nhp2	4	1.58341e-05	0.296504	0.79	0.61	0.204291
Rfc2	4	1.67569e-05	0.253392	0.529	0.344	0.216198
Mpzl1	4	1.70111e-05	0.266254	0.529	0.349	0.219477
Ak2	4	1.70348e-05	0.26425	0.664	0.476	0.219782
Actr3	4	2.23422e-05	0.284453	0.756	0.572	0.28826
Mcm7	4	2.49936e-05	0.251425	0.605	0.404	0.322467
Phb2	4	2.86484e-05	0.305493	0.882	0.754	0.369622
Arpc1b	4	3.03101e-05	0.282757	0.538	0.374	0.391061
Timm10	4	3.51261e-05	0.303069	0.487	0.318	0.453197
Sdc1	4	3.779e-05	0.259567	0.462	0.298	0.487567
4921524J17Rik	4	3.86999e-05	0.269204	0.588	0.411	0.499306
Phlda3	4	3.94225e-05	0.251396	0.353	0.201	0.508629
Tpm4	4	4.16594e-05	0.335796	0.899	0.817	0.537489
Cyba	4	4.25943e-05	0.269066	0.908	0.749	0.549552
Pkig	4	4.45144e-05	0.331063	0.613	0.481	0.574325
Ifrd1	4	4.79423e-05	0.253736	0.454	0.29	0.618552
Smchd1	4	4.83764e-05	0.253872	0.613	0.435	0.624153
Ifitm1	4	5.39655e-05	0.305306	0.807	0.667	0.696263
Zfp36l1	4	5.62865e-05	0.257399	0.731	0.575	0.726208
Fip1l1	4	5.74003e-05	0.267736	0.613	0.44	0.740579
Uhrf1	4	6.33007e-05	0.257506	0.403	0.25	0.816706
Pdlim5	4	7.66093e-05	0.269951	0.395	0.235	0.988413
Tmem126a	4	8.1228e-05	0.269561	0.63	0.469	1
Dkc1	4	8.53448e-05	0.290697	0.403	0.262	1
Higd1a	4	8.66393e-05	0.280924	0.79	0.68	1
2700029M09Rik	4	9.26111e-05	0.258089	0.655	0.503	1
Nudc	4	9.35397e-05	0.25027	0.849	0.711	1
Pnkd	4	9.4915e-05	0.2561	0.672	0.493	1
Col4a2	4	0.000102093	0.291429	0.765	0.596	1
Mtap	4	0.000110716	0.287316	0.496	0.349	1
Rock2	4	0.000114206	0.261397	0.782	0.619	1
Cct5	4	0.000129758	0.27049	0.891	0.809	1
Ywhab	4	0.000184057	0.259074	0.95	0.841	1
Cycs	4	0.00019269	0.286581	0.807	0.69	1
Smarca1	4	0.000217235	0.269846	0.782	0.633	1
Eif2s1	4	0.000263653	0.30538	0.731	0.594	1
Fbl	4	0.000288361	0.254994	0.832	0.703	1
Cul1	4	0.00030114	0.253487	0.655	0.519	1
Rars	4	0.000324889	0.252816	0.546	0.399	1
Ssrp1	4	0.00048758	0.268015	0.714	0.615	1
Igfbp4	4	0.000541815	0.268068	0.832	0.739	1
Smc1a	4	0.000546929	0.258741	0.748	0.632	1
Nhp2l1	4	0.000921159	0.258314	0.815	0.734	1
Srrm1	4	0.00114513	0.254334	0.899	0.835	1
Rpl36	5	3.47758e-10	0.260769	1	1	4.48677e-06
Mif	5	9.8797e-10	0.334344	1	0.999	1.27468e-05
Naca	5	1.02858e-09	0.268747	1	1	1.32707e-05
Ngfrap1	5	2.00501e-09	0.314573	1	0.985	2.58687e-05
Bex4	5	1.1958e-08	0.451058	0.887	0.69	0.000154282
Sub1	5	1.76164e-08	0.285148	1	0.996	0.000227286
Hspe1	5	2.35293e-08	0.301921	1	0.998	0.000303575
Ran	5	2.46632e-08	0.280424	1	0.999	0.000318205
Rps27l	5	5.2857e-07	0.286302	1	0.998	0.00681961
Rpl22l1	5	5.84568e-07	0.275991	1	0.995	0.0075421
Ppp1r14b	5	6.01923e-07	0.297329	1	0.983	0.007766
Tdo2	5	1.53061e-06	0.449438	0.67	0.481	0.0197479
Ndufc2	5	3.44852e-06	0.282526	0.943	0.932	0.0444928
Slc25a5	5	4.46893e-06	0.335939	0.877	0.765	0.0576581
Eif2s2	5	1.14162e-05	0.261425	1	0.983	0.147291
Angptl6	5	3.07689e-05	0.356298	0.868	0.716	0.39698
Ndufa12	5	4.45731e-05	0.296846	0.925	0.878	0.575082
Igfbp4	5	5.26102e-05	0.288511	0.83	0.74	0.678777
Bex1	5	7.35405e-05	0.331263	0.774	0.627	0.948819
Srp9	5	9.45293e-05	0.250558	0.943	0.885	1
Eny2	5	0.000127922	0.269119	0.953	0.893	1
Esd	5	0.00013753	0.257036	0.877	0.778	1
Aard	5	0.000279449	0.267612	0.698	0.525	1
Bex2	5	0.000589098	0.319392	0.764	0.619	1
Phgdh	5	0.000694914	0.258521	0.698	0.559	1
Sumo1	5	0.000704136	0.283614	0.802	0.765	1
Smim11	5	0.000865923	0.26977	0.821	0.701	1
Rnaseh2c	5	0.00454997	0.266942	0.755	0.713	1
Cdc20	6	4.95838e-25	0.837774	0.792	0.34	6.3973e-21
Upk3b	6	5.98855e-20	0.716537	0.943	0.518	7.72643e-16
Cenpa	6	7.5941e-20	0.746325	0.925	0.558	9.79791e-16
Cks2	6	3.57221e-16	0.623383	0.981	0.793	4.60887e-12
Ube2s	6	2.03106e-14	0.540469	0.981	0.912	2.62047e-10
Cmtm8	6	2.34507e-14	0.495817	0.566	0.238	3.02561e-10
Dynll1	6	4.79143e-14	0.37176	1	1	6.18191e-10
Upk1b	6	7.57934e-14	0.430003	0.679	0.309	9.77886e-10
Cdca3	6	1.04448e-13	0.526715	0.83	0.512	1.34759e-09
Aprt	6	1.19673e-11	0.445943	1	0.961	1.54402e-07
Col11a1	6	3.58678e-11	0.519184	0.934	0.717	4.62767e-07
Hmgb2	6	5.46134e-11	0.397689	1	0.995	7.04622e-07
Hmmr	6	7.55776e-10	0.486082	0.613	0.33	9.75103e-06
Birc5	6	1.38952e-09	0.43775	0.943	0.748	1.79276e-05
Gm42418	6	7.74481e-09	0.437738	1	0.999	9.99235e-05
Hnrnpa2b1	6	7.76823e-09	0.415805	1	0.991	0.000100226
Col1a2	6	2.17567e-08	0.344827	1	0.993	0.000280705
Morf4l1	6	3.3363e-08	0.3198	1	0.984	0.00043045
H2afx	6	5.45728e-08	0.356873	0.962	0.753	0.000704098
Knstrn	6	7.42946e-08	0.380532	0.415	0.208	0.000958549
Nrp2	6	1.55418e-07	0.434348	0.802	0.652	0.0020052
Ccnb2	6	2.57544e-07	0.482654	0.604	0.388	0.00332284
Lman1	6	2.63411e-07	0.338328	0.991	0.945	0.00339852
Nucks1	6	2.8544e-07	0.343264	0.981	0.918	0.00368275
Serpinh1	6	3.28889e-07	0.254131	1	0.999	0.00424333
Tspan13	6	3.41522e-07	0.399945	0.689	0.448	0.00440631
Ccnd1	6	3.82139e-07	0.423019	0.623	0.41	0.00493036
Tacc3	6	4.05245e-07	0.31607	0.566	0.329	0.00522847
Kif23	6	5.07527e-07	0.311963	0.387	0.189	0.00654811
Tubb4b	6	6.11478e-07	0.350796	0.972	0.814	0.00788929
Cdkn3	6	6.74817e-07	0.269801	0.377	0.183	0.00870648
Podxl	6	7.61214e-07	0.307878	0.585	0.339	0.00982118
Fkbp11	6	1.13773e-06	0.439138	0.858	0.69	0.014679
Col9a2	6	1.46417e-06	0.464045	0.538	0.321	0.0188907
Ift20	6	1.48006e-06	0.385931	0.877	0.811	0.0190957
Eny2	6	2.47522e-06	0.338559	0.972	0.891	0.0319353
Slc27a3	6	2.70586e-06	0.325291	0.792	0.582	0.034911
Zdbf2	6	3.56529e-06	0.374546	0.726	0.538	0.0459993
Selm	6	4.12226e-06	0.367846	0.925	0.862	0.0531854
Plod2	6	5.09821e-06	0.369825	0.887	0.754	0.0657771
Vimp	6	5.87974e-06	0.327018	0.915	0.811	0.0758605
Golgb1	6	6.77408e-06	0.439933	0.717	0.607	0.0873992
Arf4	6	7.46939e-06	0.270863	0.991	0.933	0.09637
Ssr3	6	1.12455e-05	0.329838	0.934	0.902	0.145089
Kdelr2	6	1.40806e-05	0.293516	0.991	0.978	0.181667
Hist1h2bc	6	2.72456e-05	0.350949	0.415	0.25	0.351522
Snhg18	6	3.61418e-05	0.339514	0.774	0.641	0.466302
Nsfl1c	6	3.71413e-05	0.338281	0.67	0.517	0.479197
Tinagl1	6	4.00399e-05	0.300149	0.849	0.692	0.516594
Tmem37	6	4.34483e-05	0.393539	0.745	0.61	0.56057
Sfpq	6	4.48031e-05	0.332447	0.811	0.691	0.57805
Eif5	6	6.9234e-05	0.307125	0.849	0.789	0.893257
Plagl1	6	7.24647e-05	0.259948	0.953	0.955	0.93494
Tmed2	6	0.000110686	0.256299	0.906	0.837	1
Cks1b	6	0.000154859	0.282603	0.991	0.913	1
Krt19	6	0.000184824	0.335961	0.679	0.563	1
Serp1	6	0.000207035	0.289171	0.802	0.666	1
Hmgb3	6	0.000224597	0.266129	0.736	0.577	1
Ccdc34	6	0.00033198	0.296724	0.811	0.67	1
Wisp1	6	0.000337681	0.252743	0.811	0.645	1
AY036118	6	0.000351663	0.289304	0.981	0.929	1
Eif4g2	6	0.000547808	0.266428	0.906	0.861	1
Cbx3	6	0.000878799	0.272138	0.887	0.814	1
Hp1bp3	6	0.000904636	0.281849	0.67	0.551	1
Svbp	6	0.000927707	0.301282	0.868	0.787	1
Steap1	6	0.00100575	0.280714	0.528	0.397	1
Hapln1	6	0.00133583	0.288669	0.585	0.464	1
Ssr1	6	0.00134344	0.262166	0.755	0.724	1
Arl1	6	0.00193424	0.279616	0.736	0.661	1
Tra2b	6	0.0022418	0.301554	0.783	0.736	1
Odc1	6	0.0023406	0.284735	0.783	0.746	1
Wfdc2	6	0.00268317	0.301454	0.594	0.448	1
Smim11	6	0.00342844	0.254085	0.764	0.705	1
Smim1	6	0.00387637	0.253337	0.811	0.695	1
Ikbip	6	0.00580773	0.268196	0.66	0.577	1
Vcan	7	9.42196e-17	0.673187	0.952	0.733	1.21562e-12
Gm42418	7	8.84944e-16	0.718762	0.99	1	1.14175e-11
Mest	7	1.84007e-14	0.454482	1	0.983	2.37406e-10
Chst2	7	9.46156e-14	0.43355	0.385	0.129	1.22073e-09
Peg10	7	4.58376e-12	0.574558	0.74	0.433	5.91397e-08
Col4a1	7	1.61438e-11	0.466746	0.962	0.787	2.08287e-07
Zeb2	7	2.46101e-11	0.502949	0.596	0.307	3.17519e-07
Fam162b	7	4.40877e-11	0.445627	0.481	0.21	5.68819e-07
Hnrnpa2b1	7	8.0782e-11	0.391976	1	0.991	1.04225e-06
Colec10	7	3.50652e-10	0.455802	0.702	0.394	4.52411e-06
Itm2a	7	6.10153e-10	0.444796	1	0.94	7.87219e-06
Pdgfra	7	7.2733e-10	0.281224	0.346	0.128	9.38401e-06
Ppp1r14a	7	8.30302e-10	0.555972	0.875	0.661	1.07126e-05
Tdo2	7	1.01521e-09	0.489307	0.769	0.475	1.30983e-05
Col14a1	7	2.10713e-09	0.48199	0.673	0.401	2.71862e-05
Raph1	7	3.53061e-09	0.431829	0.462	0.226	4.5552e-05
Ncl	7	7.5204e-09	0.386344	0.99	0.987	9.70282e-05
AY036118	7	7.77093e-09	0.455708	0.981	0.929	0.000100261
Hnrnpa3	7	1.22469e-08	0.345795	0.981	0.909	0.000158009
Nid1	7	1.53394e-08	0.431668	0.692	0.442	0.000197909
Igf2r	7	5.39858e-08	0.430331	0.865	0.698	0.000696525
Set	7	5.74888e-08	0.339145	0.971	0.983	0.00074172
Wbp5	7	1.54633e-07	0.252132	1	1	0.00199508
H19	7	2.33569e-07	0.370236	1	0.998	0.0030135
Cdca7	7	2.96491e-07	0.284325	0.433	0.22	0.00382532
Ets1	7	3.61466e-07	0.315279	0.433	0.227	0.00466363
Gpm6b	7	3.85872e-07	0.252159	0.317	0.137	0.00497852
Gcc2	7	5.49436e-07	0.346945	0.558	0.355	0.00708883
Ifitm3	7	9.37677e-07	0.467024	0.644	0.448	0.0120979
Ywhab	7	1.32558e-06	0.346094	0.962	0.841	0.0171027
Zfp711	7	1.40246e-06	0.290033	0.404	0.207	0.0180945
Eif4g1	7	5.34795e-06	0.32409	0.779	0.58	0.0689992
Phlda1	7	5.48138e-06	0.308712	0.337	0.166	0.0707208
Sox11	7	6.34865e-06	0.25588	0.327	0.156	0.0819103
Pnn	7	6.65071e-06	0.293873	0.885	0.64	0.0858075
Mfge8	7	7.04452e-06	0.332037	0.808	0.598	0.0908885
Ywhaz	7	1.1228e-05	0.26058	0.942	0.885	0.144864
Cited2	7	1.81511e-05	0.377049	0.712	0.545	0.234186
Eif2s2	7	2.99373e-05	0.261792	1	0.983	0.386251
Tax1bp1	7	4.13054e-05	0.310939	0.76	0.624	0.532922
Marcks	7	5.83355e-05	0.291303	0.933	0.899	0.752645
Tardbp	7	6.33619e-05	0.272687	0.702	0.537	0.817496
Hoxc8	7	8.77222e-05	0.272107	0.788	0.61	1
Marcksl1	7	8.91527e-05	0.289083	0.875	0.802	1
Purb	7	0.000143457	0.287164	0.769	0.585	1
Cenpa	7	0.000145732	0.309206	0.721	0.572	1
Mmp2	7	0.000161973	0.30592	0.423	0.266	1
Actr3	7	0.000194285	0.289764	0.74	0.575	1
Tubb4b	7	0.000208451	0.328432	0.865	0.821	1
Top1	7	0.000240861	0.273966	0.952	0.883	1
Hnrnpm	7	0.000251395	0.280917	0.808	0.74	1
Gng12	7	0.000307586	0.267124	0.615	0.485	1
Gnb1	7	0.00030823	0.25173	0.885	0.779	1
Anp32a	7	0.000320628	0.253204	0.76	0.595	1
Nkx2-3	7	0.000347378	0.268509	0.452	0.295	1
Zranb2	7	0.000382185	0.295892	0.712	0.6	1
Hmgn5	7	0.000383313	0.266403	0.663	0.52	1
2007-09-01	7	0.000455407	0.261213	0.942	0.908	1
Cpsf6	7	0.000529748	0.275887	0.51	0.364	1
Ccnb2	7	0.000622702	0.250845	0.558	0.391	1
Rap1b	7	0.000702417	0.28719	0.635	0.497	1
Lamb1	7	0.000721317	0.270893	0.567	0.414	1
Rdx	7	0.00166736	0.255335	0.885	0.822	1
Cacybp	7	0.00333167	0.25467	0.74	0.693	1
Ddx21	7	0.00337411	0.297635	0.433	0.319	1
Myo1b	7	0.00515331	0.250707	0.49	0.374	1
Smarca1	7	0.00626993	0.268984	0.721	0.639	1
Kcnq1ot1	7	0.00759627	0.346792	0.615	0.502	1
Cnn1	8	1.46288e-39	0.643306	0.265	0.02	1.88741e-35
Tpm1	8	3.18204e-33	1.39218	1	0.981	4.10546e-29
Actc1	8	3.67261e-32	1.64272	0.373	0.058	4.73841e-28
Csrp2	8	3.26151e-31	1.1308	0.971	0.653	4.208e-27
Actg2	8	3.52608e-29	2.07564	0.608	0.2	4.54935e-25
Tagln	8	1.45037e-28	2.12357	0.971	0.698	1.87127e-24
Acta2	8	8.19371e-26	1.76829	1	0.888	1.05715e-21
Tmsb4x	8	1.22659e-25	0.817645	1	1	1.58255e-21
Fbln2	8	1.84119e-25	0.564829	0.441	0.101	2.37551e-21
Emp3	8	2.20962e-25	0.952487	0.843	0.4	2.85086e-21
Postn	8	5.34921e-25	1.19245	0.98	0.888	6.90155e-21
Plac1	8	2.33575e-22	0.897719	0.52	0.158	3.01359e-18
Nrk	8	7.60954e-22	0.770499	0.686	0.257	9.81783e-18
Itm2a	8	1.38057e-21	0.944718	1	0.941	1.78122e-17
Wnt4	8	3.52994e-20	0.438121	0.255	0.042	4.55433e-16
Tpm2	8	7.92235e-18	1.0141	0.873	0.601	1.02214e-13
Gas1	8	7.34682e-15	0.762875	0.608	0.29	9.47887e-11
Filip1l	8	1.06554e-14	0.479906	0.373	0.114	1.37476e-10
Rarres2	8	1.14858e-14	0.52347	0.49	0.191	1.4819e-10
Tgfb2	8	1.80186e-14	0.553436	0.627	0.295	2.32476e-10
Wnt5a	8	2.12043e-14	0.463947	0.363	0.111	2.73578e-10
Fn1	8	9.49686e-14	0.642109	1	0.981	1.22529e-09
Pitx2	8	2.62345e-13	0.554817	0.667	0.351	3.38477e-09
Mfap2	8	3.62517e-13	0.683893	0.902	0.751	4.6772e-09
Cthrc1	8	4.26829e-13	0.683671	0.922	0.811	5.50695e-09
Rhoc	8	5.30994e-13	0.591889	0.892	0.722	6.85089e-09
Peg3	8	1.15462e-12	0.770458	0.951	0.852	1.48969e-08
Serpinb6b	8	1.53827e-12	0.5157	0.461	0.187	1.98467e-08
Lgals1	8	5.18202e-12	0.527007	0.98	0.885	6.68584e-08
Cdkn1c	8	8.81902e-12	0.711137	0.922	0.827	1.13783e-07
Snai2	8	1.14609e-11	0.486049	0.608	0.311	1.47868e-07
Csrp1	8	1.86028e-11	0.592466	0.696	0.419	2.40013e-07
Usp29	8	2.70722e-11	0.355757	0.353	0.125	3.49286e-07
Prss23	8	2.85955e-11	0.347354	0.314	0.102	3.68939e-07
Dstn	8	8.01972e-11	0.699841	0.833	0.703	1.0347e-06
Cald1	8	8.73438e-11	0.476755	1	0.961	1.12691e-06
Prkcdbp	8	1.24269e-10	0.696026	0.686	0.446	1.60332e-06
Rtn4	8	2.40481e-10	0.501362	0.814	0.605	3.10269e-06
Mdk	8	1.40144e-09	0.630115	0.98	0.991	1.80813e-05
Tagln2	8	1.44789e-09	0.674442	0.843	0.675	1.86807e-05
Ngfrap1	8	1.75916e-09	0.448031	1	0.985	2.26967e-05
Clic1	8	1.8051e-09	0.431493	0.99	0.892	2.32894e-05
Slit2	8	2.12153e-09	0.336525	0.353	0.14	2.7372e-05
Khdrbs3	8	3.61606e-09	0.407589	0.363	0.148	4.66545e-05
Myl6	8	4.68137e-09	0.416105	1	1	6.0399e-05
Krt8	8	8.67334e-09	0.572173	0.922	0.893	0.000111903
Ncam1	8	2.283e-08	0.438093	0.578	0.338	0.000294553
Hcfc1r1	8	3.34622e-08	0.439749	0.598	0.373	0.000431729
S100a6	8	3.55874e-08	0.607873	0.686	0.487	0.000459149
Pdlim7	8	4.91639e-08	0.384223	0.559	0.324	0.000634312
Hmga2	8	7.22307e-08	0.453512	0.451	0.238	0.000931921
Myl9	8	2.22606e-07	0.710039	0.725	0.594	0.00287206
Nrp1	8	2.43922e-07	0.443589	0.873	0.739	0.00314709
Mbnl3	8	2.90321e-07	0.519907	0.706	0.515	0.00374572
Meis1	8	2.90807e-07	0.331621	0.304	0.13	0.00375199
1810058I24Rik	8	8.57513e-07	0.419079	0.931	0.83	0.0110636
Anxa3	8	8.61758e-07	0.291223	0.314	0.141	0.0111184
Atp6v0e	8	1.19309e-06	0.453035	0.784	0.707	0.0153932
Sh3bgrl3	8	1.20995e-06	0.312112	0.941	0.861	0.0156107
Mfap4	8	1.42929e-06	0.282183	0.324	0.151	0.0184407
Map1lc3a	8	1.4752e-06	0.349836	0.794	0.648	0.0190331
Ube2h	8	1.78876e-06	0.357671	0.559	0.35	0.0230785
Lmo1	8	1.8733e-06	0.412161	0.324	0.153	0.0241693
Des	8	2.35598e-06	0.277228	0.284	0.124	0.0303969
Maged2	8	4.79167e-06	0.353042	0.912	0.858	0.0618221
Abcg2	8	6.12264e-06	0.304614	0.373	0.192	0.0789944
Atp2b4	8	6.15155e-06	0.253464	0.412	0.218	0.0793673
Anxa2	8	6.42796e-06	0.338173	0.902	0.822	0.0829335
Runx1t1	8	9.40552e-06	0.369062	0.451	0.267	0.12135
Dlk1	8	9.80764e-06	0.329657	0.961	0.975	0.126538
Amer1	8	1.7796e-05	0.340104	0.363	0.199	0.229604
Ahnak	8	2.42449e-05	0.336219	0.755	0.604	0.312807
Rsu1	8	2.71462e-05	0.335237	0.637	0.454	0.350241
Loxl1	8	3.53728e-05	0.309684	0.578	0.412	0.45638
Igf2bp2	8	4.30673e-05	0.257658	0.382	0.213	0.555654
Marcks	8	4.76867e-05	0.302652	0.971	0.897	0.615254
Palld	8	6.66515e-05	0.273342	0.343	0.191	0.859938
Tsc22d1	8	7.1578e-05	0.338023	0.765	0.612	0.9235
Adamts1	8	8.6276e-05	0.28744	0.333	0.184	1
Dap	8	9.33568e-05	0.386139	0.667	0.562	1
Pitpna	8	9.89461e-05	0.275107	0.49	0.318	1
Rbms3	8	0.000107631	0.275336	0.392	0.237	1
Zwint	8	0.000108876	0.291012	0.706	0.552	1
Arpc3	8	0.00017079	0.290314	0.873	0.786	1
Slc38a4	8	0.000198231	0.366539	0.637	0.509	1
Ndn	8	0.000208848	0.386809	0.696	0.624	1
Col18a1	8	0.000250355	0.349826	0.784	0.656	1
Wfdc2	8	0.000255914	0.473809	0.578	0.449	1
Gm1673	8	0.000275706	0.373314	0.539	0.393	1
Psme2	8	0.000341938	0.257246	0.598	0.45	1
Myl12a	8	0.000361079	0.26646	1	0.983	1
Ubc	8	0.000366707	0.279661	0.863	0.789	1
Ik	8	0.000408777	0.28595	0.627	0.501	1
Plagl1	8	0.0004453	0.255597	0.951	0.955	1
Map1b	8	0.000516829	0.331621	0.52	0.367	1
Ift43	8	0.000579987	0.299076	0.637	0.553	1
Ccdc80	8	0.000674352	0.256288	0.559	0.411	1
Ap2s1	8	0.000805921	0.29352	0.755	0.687	1
Arpc1b	8	0.000806239	0.321693	0.51	0.377	1
Abracl	8	0.000835835	0.392479	0.804	0.727	1
Myadm	8	0.000846445	0.261523	0.431	0.284	1
Lmna	8	0.00100223	0.357372	0.598	0.501	1
Hspb1	8	0.0013708	0.784271	0.363	0.26	1
Dctn3	8	0.00137536	0.25574	0.657	0.525	1
Actn1	8	0.00204958	0.268874	0.647	0.548	1
Tcf25	8	0.00217482	0.274913	0.716	0.617	1
Vcl	8	0.00261446	0.327872	0.461	0.343	1
Tnni1	8	0.00496843	0.317555	0.5	0.406	1
Nexn	8	0.00978996	0.306065	0.343	0.245	1
Ube2c	9	1.37779e-50	1.72278	1	0.472	1.77762e-46
Prc1	9	2.5858e-45	1.15873	0.96	0.321	3.33619e-41
Nusap1	9	3.0628e-41	0.878712	0.75	0.196	3.95162e-37
Plk1	9	4.05346e-37	0.75777	0.77	0.22	5.22978e-33
Top2a	9	5.332e-35	1.09567	0.99	0.506	6.87934e-31
Cenpf	9	5.23711e-34	1.10604	0.89	0.35	6.75692e-30
Aurkb	9	7.13781e-33	0.749353	0.72	0.22	9.2092e-29
Cdk1	9	9.75113e-32	1.04296	0.99	0.609	1.25809e-27
Arl6ip1	9	1.80688e-30	1.20473	0.94	0.615	2.33124e-26
Ccnb1	9	2.02132e-30	0.777729	0.79	0.278	2.60791e-26
Aurka	9	8.15122e-29	0.593307	0.55	0.137	1.05167e-24
Cks2	9	1.81912e-25	0.904462	0.99	0.793	2.34703e-21
Tpx2	9	1.04236e-24	0.682832	0.81	0.324	1.34486e-20
Cenpe	9	3.75065e-24	0.709019	0.74	0.263	4.83908e-20
Tcf21	9	3.83316e-24	0.550646	0.59	0.174	4.94554e-20
Hmgb2	9	1.77568e-23	0.651259	1	0.995	2.29098e-19
Fam64a	9	4.21473e-23	0.469469	0.51	0.137	5.43785e-19
Chst2	9	4.46317e-23	0.550748	0.47	0.124	5.75838e-19
Kif20b	9	7.12846e-23	0.545469	0.63	0.207	9.19713e-19
Kif22	9	2.15989e-22	0.523856	0.63	0.207	2.78669e-18
Tacc3	9	5.94666e-22	0.610797	0.76	0.318	7.67238e-18
Cdc20	9	1.7217e-21	0.770496	0.79	0.341	2.22134e-17
Tuba1c	9	2.15655e-21	0.516903	0.55	0.173	2.78238e-17
Incenp	9	2.86242e-21	0.565924	0.57	0.188	3.69309e-17
Mis18bp1	9	6.03138e-21	0.480682	0.47	0.129	7.78168e-17
Kpna2	9	9.52871e-21	0.43813	0.38	0.089	1.22939e-16
Kif23	9	2.50027e-20	0.484825	0.56	0.179	3.22585e-16
Cdca8	9	3.41464e-20	0.67858	0.89	0.45	4.40557e-16
Bub3	9	5.13412e-20	0.736795	0.93	0.594	6.62404e-16
Colec10	9	6.19546e-20	0.668006	0.81	0.389	7.99338e-16
Sgol1	9	1.08867e-19	0.523527	0.56	0.19	1.40461e-15
Hmmr	9	1.32654e-19	0.541039	0.79	0.321	1.71151e-15
Kif2c	9	2.16762e-19	0.390332	0.45	0.123	2.79667e-15
Ccna2	9	4.38421e-19	0.614128	0.75	0.338	5.6565e-15
Notch1	9	9.51219e-19	0.372125	0.4	0.104	1.22726e-14
Pdgfra	9	7.90516e-18	0.444603	0.43	0.124	1.01992e-13
Cenpa	9	1.42714e-17	0.708782	0.93	0.559	1.84129e-13
Raph1	9	4.59212e-17	0.500584	0.58	0.219	5.92476e-13
Sox11	9	1.28073e-16	0.472993	0.46	0.148	1.65239e-12
Plvap	9	1.29905e-16	0.335496	0.34	0.084	1.67604e-12
Birc5	9	1.31721e-16	0.681946	0.98	0.747	1.69946e-12
Vcan	9	2.87785e-16	0.712026	0.95	0.734	3.713e-12
Ckap2l	9	3.2442e-16	0.395068	0.46	0.147	4.18567e-12
Enho	9	6.07279e-16	0.496759	0.58	0.231	7.83511e-12
Spc25	9	7.94312e-16	0.414225	0.55	0.2	1.02482e-11
Ppp1r14a	9	1.1283e-15	0.731171	0.93	0.658	1.45574e-11
Depdc1a	9	1.16469e-15	0.44155	0.43	0.139	1.50268e-11
Fhl2	9	1.90425e-15	0.421102	0.53	0.195	2.45686e-11
Acvrl1	9	2.38514e-15	0.314246	0.3	0.073	3.0773e-11
Ccnf	9	3.20765e-15	0.284173	0.26	0.056	4.13851e-11
Bub1	9	3.64521e-15	0.380721	0.53	0.194	4.70305e-11
Mki67	9	6.82727e-15	0.638551	0.73	0.365	8.80854e-11
Smc4	9	1.23089e-14	0.583616	0.92	0.621	1.58809e-10
Fam162b	9	1.6224e-14	0.462359	0.53	0.207	2.09321e-10
Actb	9	1.65815e-14	0.303859	1	1	2.13934e-10
Lpp	9	1.68599e-14	0.558313	0.85	0.531	2.17527e-10
Hoxc8	9	2.00139e-14	0.616745	0.91	0.603	2.5822e-10
Itm2a	9	3.49318e-14	0.532581	1	0.941	4.50691e-10
Prtg	9	5.66514e-14	0.311924	0.3	0.078	7.30917e-10
Bgn	9	1.02072e-13	0.392438	0.53	0.209	1.31693e-09
Anp32e	9	1.12843e-12	0.498804	0.84	0.517	1.4559e-08
Sgol2a	9	1.21664e-12	0.372032	0.42	0.151	1.56971e-08
Pdlim5	9	1.27317e-12	0.376779	0.54	0.228	1.64265e-08
Dlgap5	9	1.81335e-12	0.374835	0.43	0.158	2.33958e-08
Terf1	9	2.18571e-12	0.332133	0.44	0.162	2.82e-08
Tmem204	9	3.99109e-12	0.256373	0.25	0.063	5.14931e-08
Kif11	9	6.30964e-12	0.375126	0.47	0.186	8.1407e-08
Hoxc9	9	8.36435e-12	0.46801	0.53	0.241	1.07917e-07
Aspm	9	1.01517e-11	0.340651	0.35	0.117	1.30978e-07
Smc2	9	1.05284e-11	0.480072	0.82	0.493	1.35838e-07
Malat1	9	1.07028e-11	0.499706	1	0.999	1.38087e-07
Ube2s	9	1.12832e-11	0.508141	0.99	0.912	1.45575e-07
Sdc3	9	1.29885e-11	0.29337	0.31	0.095	1.67577e-07
Myo10	9	1.41471e-11	0.383217	0.45	0.179	1.82525e-07
Arhgap11a	9	1.4193e-11	0.329131	0.37	0.128	1.83118e-07
Tubb4b	9	1.70296e-11	0.535738	0.96	0.816	2.19716e-07
Dbf4	9	3.0297e-11	0.493917	0.62	0.328	3.90892e-07
Hhip	9	3.72683e-11	0.341188	0.39	0.144	4.80835e-07
Adamts18	9	6.31337e-11	0.401155	0.48	0.205	8.14551e-07
Hdac7	9	7.23416e-11	0.261243	0.29	0.089	9.33351e-07
Hjurp	9	9.88841e-11	0.408386	0.74	0.392	1.2758e-06
Hn1	9	1.07112e-10	0.525019	0.85	0.588	1.38195e-06
Ect2	9	1.0756e-10	0.289952	0.32	0.105	1.38774e-06
Ablim1	9	1.93017e-10	0.314587	0.28	0.088	2.4903e-06
Racgap1	9	2.35084e-10	0.45791	0.52	0.253	3.03306e-06
Nucks1	9	2.37951e-10	0.458234	0.99	0.917	3.07004e-06
Psrc1	9	2.38285e-10	0.271782	0.26	0.077	3.07436e-06
Cdc42bpa	9	2.43056e-10	0.385801	0.53	0.249	3.13591e-06
Spdl1	9	3.33943e-10	0.279326	0.33	0.113	4.30853e-06
Ubald2	9	3.35277e-10	0.40975	0.57	0.295	4.32575e-06
Tshz2	9	3.35329e-10	0.359141	0.47	0.206	4.32642e-06
Kif4	9	7.50141e-10	0.308769	0.38	0.148	9.67831e-06
Gpm6b	9	8.78202e-10	0.365334	0.35	0.135	1.13306e-05
Tdo2	9	1.15673e-09	0.495671	0.78	0.475	1.49242e-05
Ehd4	9	1.17353e-09	0.307271	0.38	0.149	1.51409e-05
Melk	9	1.26533e-09	0.302603	0.39	0.157	1.63253e-05
C330027C09Rik	9	1.51678e-09	0.260094	0.32	0.113	1.95695e-05
Casc5	9	1.54441e-09	0.349358	0.42	0.174	1.9926e-05
Col4a1	9	1.65251e-09	0.450106	0.95	0.788	2.13207e-05
Cdca3	9	1.86875e-09	0.423679	0.8	0.515	2.41106e-05
Ythdc1	9	2.30267e-09	0.390926	0.75	0.475	2.97091e-05
2810417H13Rik	9	2.37665e-09	0.443537	0.94	0.728	3.06636e-05
Nckap5	9	2.39853e-09	0.278642	0.28	0.093	3.09459e-05
Lgi2	9	3.64554e-09	0.327017	0.44	0.194	4.70348e-05
Mad2l1	9	4.20419e-09	0.286742	0.47	0.211	5.42425e-05
Tagln2	9	4.34183e-09	0.469836	0.87	0.673	5.60183e-05
Fzr1	9	6.8431e-09	0.279326	0.33	0.127	8.82897e-05
Rragd	9	7.30566e-09	0.27927	0.34	0.132	9.42577e-05
Ak6	9	8.20128e-09	0.327499	0.66	0.373	0.000105813
Ptma	9	8.3928e-09	0.27671	1	1	0.000108284
Klf7	9	8.8062e-09	0.306002	0.42	0.184	0.000113618
Ncapg	9	9.15312e-09	0.290519	0.32	0.121	0.000118094
Saa1	9	1.21103e-08	0.414652	0.29	0.108	0.000156247
Bub1b	9	1.44522e-08	0.281815	0.37	0.154	0.000186462
Arhgdib	9	1.47629e-08	0.454293	0.89	0.67	0.000190471
Traf4	9	1.47756e-08	0.259013	0.36	0.146	0.000190635
Nrip1	9	1.54233e-08	0.305601	0.44	0.201	0.000198992
Ptpn1	9	1.70519e-08	0.305074	0.53	0.269	0.000220004
Top1	9	2.01865e-08	0.361428	0.98	0.881	0.000260446
Dph6	9	2.21111e-08	0.253387	0.34	0.135	0.000285277
Haus3	9	2.29719e-08	0.290692	0.41	0.184	0.000296384
Trim59	9	2.574e-08	0.300149	0.35	0.145	0.000332097
Spc24	9	2.74922e-08	0.374671	0.72	0.469	0.000354704
Fam83d	9	3.17494e-08	0.295077	0.39	0.171	0.00040963
Maml3	9	3.1957e-08	0.267161	0.29	0.108	0.000412309
Ccnb2	9	3.50407e-08	0.364965	0.65	0.386	0.000452094
Mrps31	9	4.08652e-08	0.312814	0.46	0.227	0.000527243
Zfp711	9	4.17723e-08	0.350152	0.43	0.206	0.000538946
Tgfb1i1	9	4.59365e-08	0.347888	0.55	0.303	0.000592673
Foxf1	9	4.6482e-08	0.338564	0.89	0.568	0.000599711
Vcl	9	5.3044e-08	0.35	0.6	0.334	0.000684373
Fbxo5	9	5.79557e-08	0.291208	0.4	0.179	0.000747745
Cks1b	9	7.31395e-08	0.336086	1	0.913	0.000943646
Zeb2	9	8.12428e-08	0.322161	0.58	0.308	0.00104819
Nkx2-3	9	8.33086e-08	0.283644	0.55	0.289	0.00107485
H2afx	9	8.4893e-08	0.527349	0.87	0.759	0.00109529
Mns1	9	8.53658e-08	0.33479	0.44	0.216	0.00110139
Col6a1	9	8.72306e-08	0.313242	0.46	0.231	0.00112545
Adgrl2	9	8.94563e-08	0.3544	0.49	0.253	0.00115417
Sppl3	9	1.00748e-07	0.281064	0.37	0.166	0.00129985
Kif15	9	1.07343e-07	0.262951	0.43	0.2	0.00138494
Ska1	9	1.0953e-07	0.268266	0.34	0.143	0.00141315
Alg13	9	1.19071e-07	0.264489	0.3	0.12	0.00153626
Tbcc	9	1.22702e-07	0.295761	0.42	0.201	0.00158311
Cdkn2d	9	1.2589e-07	0.28833	0.4	0.184	0.00162423
Meis2	9	1.3316e-07	0.33637	0.61	0.347	0.00171803
Angptl6	9	1.34173e-07	0.441816	0.91	0.714	0.0017311
Mmp2	9	1.52018e-07	0.301088	0.5	0.261	0.00196134
Aard	9	1.53285e-07	0.407238	0.78	0.521	0.00197769
Pfn1	9	1.80076e-07	0.305083	1	0.999	0.00232334
Mest	9	2.01675e-07	0.348972	1	0.983	0.00260201
Ckap5	9	2.20327e-07	0.317196	0.55	0.3	0.00284266
Pnrc2	9	2.24595e-07	0.274696	0.35	0.155	0.00289772
Shcbp1	9	2.63692e-07	0.265253	0.35	0.155	0.00340215
Mrps35	9	2.77978e-07	0.311072	0.5	0.269	0.00358648
Mrpl16	9	3.29071e-07	0.29651	0.49	0.264	0.00424568
Zfp36l1	9	3.39624e-07	0.364943	0.8	0.572	0.00438183
Phlda3	9	3.56529e-07	0.28179	0.41	0.199	0.00459994
Ube2v2	9	3.57055e-07	0.351483	0.68	0.436	0.00460672
Mfge8	9	3.70396e-07	0.458841	0.84	0.597	0.00477885
mt-Nd1	9	3.98178e-07	0.314049	1	0.999	0.0051373
Timm9	9	4.48745e-07	0.280802	0.49	0.261	0.00578971
Ncam1	9	4.56073e-07	0.358059	0.58	0.338	0.00588426
Sbno1	9	4.87791e-07	0.288134	0.52	0.282	0.00629348
Phgdh	9	5.21975e-07	0.321991	0.85	0.55	0.00673453
Sdf2l1	9	5.27049e-07	0.394331	0.59	0.375	0.00679999
Pts	9	5.48017e-07	0.279971	0.34	0.154	0.00707052
Ifitm3	9	5.57768e-07	0.344735	0.71	0.444	0.00719632
Hnrnpdl	9	5.61051e-07	0.372244	0.92	0.778	0.00723868
Ppp3ca	9	6.14387e-07	0.27977	0.49	0.261	0.00792682
Klf3	9	6.24228e-07	0.260418	0.38	0.178	0.00805379
Bcl2l12	9	9.04989e-07	0.28947	0.46	0.246	0.0116762
Ncl	9	9.93741e-07	0.360923	0.99	0.987	0.0128213
Pop4	9	1.00482e-06	0.292911	0.46	0.242	0.0129641
Emilin1	9	1.02599e-06	0.275104	0.46	0.243	0.0132373
Rad21	9	1.0326e-06	0.355736	0.6	0.379	0.0133226
Col4a2	9	1.05136e-06	0.332016	0.86	0.592	0.0135646
Nid1	9	1.07585e-06	0.378644	0.68	0.444	0.0138806
2007-09-01	9	1.12901e-06	0.299045	0.98	0.906	0.0145665
Pdgfrb	9	1.24659e-06	0.295413	0.44	0.234	0.0160836
Psmc1	9	1.33049e-06	0.318357	0.59	0.362	0.017166
2700094K13Rik	9	1.3629e-06	0.378806	0.92	0.826	0.0175842
Col14a1	9	1.66843e-06	0.325102	0.64	0.404	0.0215261
Ndufv1	9	1.69199e-06	0.295765	0.68	0.445	0.02183
Cenpm	9	1.8079e-06	0.253948	0.41	0.205	0.0233255
Lsm2	9	1.82836e-06	0.384942	0.87	0.686	0.0235895
Acadl	9	1.82871e-06	0.272349	0.45	0.239	0.023594
Wbp5	9	1.86521e-06	0.258809	1	1	0.0240649
Nnat	9	1.87686e-06	0.392906	0.98	0.954	0.0242152
Mphosph10	9	2.05676e-06	0.325539	0.55	0.33	0.0265363
Anln	9	2.16771e-06	0.29125	0.4	0.203	0.0279678
Ap2b1	9	2.19898e-06	0.271637	0.54	0.317	0.0283712
Tmed5	9	2.23061e-06	0.302736	0.52	0.302	0.0287793
Adam23	9	2.63153e-06	0.253299	0.47	0.253	0.033952
Lamb1	9	2.70018e-06	0.307424	0.64	0.41	0.0348377
Dnajc10	9	2.76747e-06	0.315738	0.64	0.416	0.0357059
Gorasp2	9	2.80204e-06	0.303224	0.68	0.464	0.0361519
Fendrr	9	3.01089e-06	0.264204	0.32	0.148	0.0388465
Myo1b	9	3.21414e-06	0.268342	0.61	0.367	0.0414689
Cenpw	9	3.39394e-06	0.292396	0.77	0.525	0.0437886
Hes1	9	3.44512e-06	0.274563	0.55	0.319	0.044449
Anapc15	9	3.8657e-06	0.270287	0.45	0.247	0.0498753
Fgfr2	9	3.95595e-06	0.262491	0.45	0.245	0.0510396
Sdc2	9	4.28466e-06	0.291568	0.59	0.372	0.0552807
Ppp1r35	9	4.39974e-06	0.296851	0.5	0.3	0.0567655
Ddx39	9	4.71113e-06	0.361554	0.75	0.547	0.060783
Pdlim1	9	5.61508e-06	0.3733	0.7	0.502	0.0724458
Sap30	9	5.93135e-06	0.272906	0.37	0.188	0.0765262
Actn4	9	6.41622e-06	0.333897	0.77	0.587	0.0827821
Phlda1	9	7.12154e-06	0.255322	0.34	0.166	0.0918821
Utp3	9	8.16128e-06	0.283307	0.78	0.554	0.105297
2310036O22Rik	9	8.33307e-06	0.314799	0.91	0.8	0.107513
Igf2r	9	8.72366e-06	0.28908	0.85	0.699	0.112553
Bex1	9	9.42186e-06	0.365764	0.8	0.626	0.121561
Ddx21	9	1.00865e-05	0.278559	0.53	0.313	0.130137
Ndufa9	9	1.04052e-05	0.26933	0.62	0.397	0.134248
Timm22	9	1.2217e-05	0.302117	0.57	0.37	0.157623
Nars	9	1.31072e-05	0.298464	0.77	0.544	0.16911
Diaph3	9	1.38677e-05	0.26011	0.38	0.204	0.178921
Rbm26	9	1.40889e-05	0.282943	0.62	0.412	0.181775
Dnttip2	9	1.50057e-05	0.300453	0.63	0.432	0.193603
Smarcd1	9	1.56682e-05	0.288787	0.49	0.298	0.202151
Cnn2	9	1.63665e-05	0.304066	0.79	0.621	0.211161
H1f0	9	2.02314e-05	0.310592	0.64	0.421	0.261026
Exosc4	9	2.05832e-05	0.258752	0.56	0.36	0.265564
Bambi	9	2.2244e-05	0.298226	0.78	0.597	0.286992
Akirin2	9	2.40282e-05	0.25196	0.57	0.356	0.310012
Hsd11b2	9	2.42969e-05	0.290007	1	0.879	0.313479
Vasp	9	2.61881e-05	0.255093	0.46	0.274	0.337878
Gng12	9	3.14534e-05	0.319795	0.66	0.483	0.405812
Uqcc2	9	3.28663e-05	0.280489	0.97	0.884	0.424041
Mab21l2	9	3.48125e-05	0.288461	0.63	0.428	0.449151
Snrpd3	9	3.75118e-05	0.277159	0.97	0.925	0.483977
Spats2l	9	3.96293e-05	0.268957	0.83	0.662	0.511297
Cped1	9	5.34852e-05	0.250117	0.29	0.144	0.690067
Gucy1b3	9	6.02988e-05	0.252237	0.39	0.22	0.777975
Myl9	9	6.32527e-05	0.2534	0.81	0.589	0.816086
Fh1	9	6.45556e-05	0.260304	0.58	0.378	0.832897
Tuba1b	9	7.05135e-05	0.272296	0.96	0.93	0.909765
Appl1	9	7.71649e-05	0.259384	0.53	0.344	0.995582
Slc25a5	9	8.50172e-05	0.30501	0.87	0.766	1
Myh9	9	8.57803e-05	0.258249	0.69	0.475	1
Naa15	9	9.184e-05	0.251673	0.61	0.42	1
Lmnb1	9	9.69226e-05	0.281498	0.76	0.569	1
Rnd3	9	0.000134398	0.29586	0.74	0.548	1
Emg1	9	0.00013891	0.292627	0.85	0.729	1
Actn1	9	0.000203463	0.251105	0.75	0.542	1
Bola3	9	0.000208396	0.252463	0.73	0.565	1
Mrps6	9	0.000210398	0.250197	0.53	0.352	1
Hspa14	9	0.000232211	0.273862	0.66	0.471	1
Ppdpf	9	0.000252929	0.251316	0.67	0.485	1
Tnnt3	9	0.00028648	0.475374	0.55	0.365	1
Slc9a3r1	9	0.000302733	0.30162	0.45	0.3	1
H19	9	0.000312603	0.273989	1	0.998	1
mt-Nd3	9	0.00040116	0.264639	0.94	0.931	1
Sox6	9	0.00046951	0.260405	0.41	0.253	1
Smarca1	9	0.000883773	0.362071	0.75	0.637	1
Hnrnph1	9	0.000883802	0.26253	0.83	0.686	1
Glrx3	9	0.00112851	0.254311	0.84	0.684	1
Bex2	9	0.00119575	0.282687	0.76	0.619	1
Mrps17	9	0.00139652	0.253731	0.65	0.517	1
Ccdc34	9	0.00221151	0.2566	0.8	0.671	1
Gm42418	10	1.61279e-27	0.852522	1	0.999	2.08083e-23
Sparc	10	2.36889e-22	0.559793	1	0.999	3.05634e-18
AY036118	10	1.49364e-19	0.776245	1	0.928	1.92709e-15
Col1a2	10	2.11743e-19	0.612108	1	0.993	2.73191e-15
Col11a1	10	3.71105e-19	0.770003	0.969	0.716	4.788e-15
Plod2	10	8.84734e-17	0.656839	0.959	0.75	1.14148e-12
Upk3b	10	5.84088e-16	0.737535	0.878	0.524	7.53591e-12
Tcea3	10	4.27904e-15	0.46661	0.439	0.145	5.52082e-11
Npnt	10	1.1345e-14	0.547699	0.48	0.177	1.46373e-10
Nrp2	10	4.32878e-14	0.624934	0.888	0.647	5.58499e-10
Upk1b	10	6.75039e-14	0.564821	0.653	0.312	8.70935e-10
Thbs1	10	3.06981e-13	0.618465	0.541	0.246	3.96067e-09
Lman1	10	4.89769e-13	0.539506	0.98	0.946	6.319e-09
Col1a1	10	3.75387e-12	0.426042	1	0.998	4.84324e-08
Smoc2	10	5.27095e-12	0.558747	0.684	0.369	6.80058e-08
Col3a1	10	8.23323e-12	0.353694	1	1	1.06225e-07
Aprt	10	9.42701e-12	0.441075	1	0.961	1.21627e-07
Igf2	10	1.33782e-11	0.412505	1	0.985	1.72605e-07
Selm	10	1.92029e-11	0.517385	1	0.858	2.47756e-07
Gpc3	10	4.09448e-11	0.463733	0.99	0.88	5.28269e-07
Tnc	10	7.25595e-11	0.482336	0.673	0.362	9.36162e-07
Podxl	10	2.57138e-10	0.443757	0.643	0.337	3.31759e-06
Wfdc1	10	2.70435e-10	0.373882	0.469	0.199	3.48915e-06
Serpinh1	10	3.80255e-10	0.285944	1	0.999	4.90605e-06
Ckap4	10	1.09996e-09	0.443746	0.98	0.913	1.41917e-05
Tinagl1	10	2.89041e-09	0.488132	0.867	0.692	3.72921e-05
Mt3	10	3.17073e-09	0.365138	0.378	0.152	4.09088e-05
Fam46a	10	3.54953e-09	0.472145	0.704	0.442	4.57961e-05
Col9a2	10	4.09039e-09	0.565047	0.602	0.318	5.27742e-05
Hspa5	10	5.24859e-09	0.477853	1	0.99	6.77174e-05
Smim1	10	9.04416e-09	0.400214	0.908	0.689	0.000116688
Svep1	10	1.06632e-08	0.372011	0.592	0.32	0.000137576
Tspan13	10	1.54487e-08	0.51395	0.694	0.449	0.000199319
Kdelr2	10	2.5678e-08	0.34706	1	0.977	0.000331298
Lum	10	2.62705e-08	0.331519	1	0.98	0.000338942
Fkbp11	10	3.12357e-08	0.434524	0.918	0.687	0.000403003
Fkbp7	10	3.12395e-08	0.394379	0.663	0.412	0.000403052
Hapln1	10	4.09916e-08	0.443213	0.714	0.457	0.000528873
Frem2	10	7.46132e-08	0.333327	0.296	0.119	0.00096266
Creb3l1	10	8.58443e-08	0.447093	0.898	0.75	0.00110756
Cmtm8	10	8.81168e-08	0.487256	0.469	0.245	0.00113688
Rrbp1	10	1.00096e-07	0.300679	1	0.989	0.00129144
Car4	10	1.08285e-07	0.418633	0.49	0.263	0.00139709
Hdlbp	10	1.11223e-07	0.401263	0.949	0.873	0.001435
Cryab	10	2.14727e-07	0.41395	0.908	0.765	0.00277041
Ssr3	10	2.34454e-07	0.371833	0.99	0.899	0.00302492
Mllt4	10	2.7228e-07	0.409868	0.847	0.698	0.00351296
Nktr	10	6.555e-07	0.362459	0.796	0.641	0.00845726
Bicc1	10	6.9929e-07	0.327533	0.704	0.461	0.00902224
Calr	10	8.27144e-07	0.303013	1	0.991	0.0106718
Gas6	10	9.46178e-07	0.354082	0.673	0.421	0.0122076
Wisp1	10	1.02407e-06	0.315231	0.878	0.642	0.0132126
Alcam	10	1.09221e-06	0.31513	0.48	0.262	0.0140916
Col12a1	10	1.48339e-06	0.347002	0.347	0.167	0.0191387
Ezr	10	1.82597e-06	0.430842	0.714	0.536	0.0235587
Tmem245	10	2.30291e-06	0.344866	0.541	0.322	0.0297122
Hsp90b1	10	2.35197e-06	0.255182	1	1	0.0303451
Rcn3	10	2.51805e-06	0.312059	1	0.939	0.0324879
Cldn2	10	2.77758e-06	0.273247	0.265	0.111	0.0358363
Scd2	10	3.17304e-06	0.353126	0.898	0.699	0.0409385
Metrnl	10	3.20182e-06	0.253892	0.459	0.244	0.0413099
Hsd11b2	10	3.58987e-06	0.369257	1	0.88	0.0463164
Golgb1	10	4.34485e-06	0.308969	0.786	0.603	0.0560573
Egr1	10	4.69132e-06	0.432171	0.816	0.655	0.0605274
Igfbp2	10	4.98615e-06	0.318006	0.776	0.568	0.0643313
Col18a1	10	5.35292e-06	0.315651	0.827	0.654	0.0690633
Sod1	10	5.38266e-06	0.364136	0.816	0.635	0.0694471
Tmem108	10	6.5722e-06	0.333848	0.786	0.568	0.0847945
Vcp	10	6.74768e-06	0.340609	0.949	0.818	0.0870586
Col5a2	10	8.36058e-06	0.303408	0.969	0.869	0.107868
P4ha2	10	9.62071e-06	0.358455	0.867	0.725	0.124126
Plagl1	10	1.21967e-05	0.296849	0.969	0.954	0.157362
Ptch1	10	1.34028e-05	0.416396	0.633	0.465	0.172923
Ift20	10	1.34819e-05	0.339486	0.918	0.809	0.173943
Tm7sf3	10	1.35177e-05	0.282274	0.439	0.248	0.174405
Htatsf1	10	1.63725e-05	0.326708	0.694	0.539	0.211238
Dcn	10	1.69466e-05	0.312805	0.918	0.788	0.218646
Lox	10	2.02917e-05	0.372892	0.408	0.241	0.261804
Wfdc2	10	2.2356e-05	0.362109	0.653	0.445	0.288437
Canx	10	2.34788e-05	0.308932	0.929	0.85	0.302924
Ogfod3	10	2.88741e-05	0.282957	0.429	0.249	0.372534
Slc27a3	10	3.09404e-05	0.364213	0.755	0.586	0.399193
Rbbp7	10	3.10622e-05	0.3067	0.898	0.75	0.400765
Col9a3	10	5.57228e-05	0.356298	0.367	0.202	0.718936
Casc4	10	5.58318e-05	0.313874	0.694	0.519	0.720342
Kdelr3	10	6.09287e-05	0.352508	0.714	0.541	0.786102
P4hb	10	6.20657e-05	0.276083	0.98	0.924	0.800771
2015-09-01	10	6.47606e-05	0.264983	0.969	0.957	0.835542
Net1	10	8.87956e-05	0.307255	0.52	0.338	1
Tm9sf3	10	9.41536e-05	0.307375	0.837	0.734	1
Eid1	10	0.000104777	0.287827	0.878	0.827	1
C1ql1	10	0.000110258	0.252086	0.5	0.311	1
Zcchc3	10	0.000129666	0.297482	0.643	0.465	1
Gm21092	10	0.00013123	0.295324	0.459	0.3	1
Dab2	10	0.000139407	0.295471	0.52	0.352	1
Arhgap29	10	0.000150203	0.31625	0.612	0.433	1
Kcnq1ot1	10	0.000166873	0.363083	0.633	0.501	1
Rpn1	10	0.000305505	0.259238	0.857	0.769	1
Srpr	10	0.000323142	0.272917	0.735	0.597	1
Ikbip	10	0.000324543	0.271094	0.724	0.574	1
Myh10	10	0.000339175	0.251961	0.878	0.73	1
Mcm6	10	0.000399904	0.265042	0.469	0.314	1
Tram1	10	0.000419258	0.330811	0.673	0.558	1
Snhg18	10	0.000478922	0.27205	0.796	0.64	1
Zdbf2	10	0.000483364	0.257116	0.704	0.54	1
P3h4	10	0.000546441	0.286677	0.643	0.504	1
Htra2	10	0.000570297	0.2954	0.602	0.464	1
Vkorc1	10	0.000572171	0.289225	0.745	0.612	1
Maged1	10	0.00057542	0.283338	0.969	0.9	1
Arl1	10	0.000653366	0.285706	0.776	0.659	1
Foxp1	10	0.000674204	0.253892	0.622	0.459	1
Mlec	10	0.000719063	0.25045	0.847	0.747	1
Crtap	10	0.000825579	0.30636	0.653	0.537	1
Loxl2	10	0.000829456	0.275663	0.755	0.615	1
Surf4	10	0.000847301	0.289576	0.857	0.797	1
Calu	10	0.000956565	0.308656	0.827	0.765	1
Lrrfip1	10	0.00102728	0.271258	0.602	0.469	1
Ssr1	10	0.00125203	0.273638	0.806	0.721	1
Clint1	10	0.00146951	0.273961	0.663	0.517	1
Col5a1	10	0.001557	0.254751	0.878	0.813	1
Rcn1	10	0.00171872	0.253138	0.806	0.688	1
Ly6e	10	0.00182338	0.315775	0.755	0.684	1
Dag1	10	0.00189696	0.25795	0.52	0.381	1
Fbn2	10	0.00203565	0.264756	0.663	0.528	1
P4ha1	10	0.00217249	0.257007	0.755	0.65	1
Gorasp2	10	0.00220608	0.255503	0.592	0.469	1
Tead1	10	0.00229467	0.260714	0.663	0.534	1
Gm26917	10	0.00320735	0.266692	0.49	0.367	1
Atrx	10	0.00407176	0.25435	0.663	0.559	1
Zfp148	10	0.00409628	0.253892	0.439	0.323	1
Copb2	10	0.00565094	0.266285	0.765	0.771	1
Eif1a	10	0.00580591	0.25292	0.633	0.522	1
Col9a1	10	0.00818463	0.269312	0.51	0.389	1
Fndc3b	10	0.00891648	0.262372	0.561	0.471	1
Acta2	11	8.877e-32	1.28103	1	0.889	1.14531e-27
Tagln	11	8.45524e-31	1.28758	1	0.697	1.09089e-26
Actg2	11	2.01754e-27	0.733646	0.674	0.198	2.60303e-23
Lmo1	11	7.81636e-26	0.740238	0.537	0.142	1.00847e-21
Tpm1	11	4.29255e-20	0.695295	1	0.981	5.53824e-16
Myl6	11	9.43882e-19	0.47988	1	1	1.2178e-14
Myl9	11	1.61478e-18	0.765929	0.905	0.585	2.08339e-14
Itm2a	11	3.04115e-17	0.707358	1	0.941	3.9237e-13
Itga4	11	6.53986e-17	0.473877	0.453	0.137	8.43772e-13
Dynll1	11	2.77766e-13	0.388328	1	1	3.58374e-09
Ngfrap1	11	1.73708e-12	0.400718	1	0.985	2.24118e-08
Cox5a	11	1.23209e-11	0.432228	0.968	0.952	1.58964e-07
Eif5a	11	1.70332e-11	0.409865	1	0.986	2.19763e-07
Ppp1r14a	11	1.02747e-10	0.558451	0.884	0.661	1.32564e-06
Cdc20	11	1.153e-10	0.603362	0.653	0.351	1.4876e-06
Hn1	11	1.59232e-10	0.479073	0.853	0.588	2.05441e-06
Uqcc2	11	6.75466e-10	0.410232	0.979	0.884	8.71487e-06
Atp5g1	11	1.34429e-09	0.351512	1	0.991	1.7344e-05
Lgals1	11	2.13046e-09	0.335174	0.989	0.885	2.74872e-05
Plac8	11	2.27129e-09	0.322787	0.263	0.084	2.93042e-05
Ran	11	7.52507e-09	0.331045	1	0.999	9.70884e-05
Cenpa	11	8.14619e-09	0.492196	0.842	0.566	0.000105102
S100a10	11	1.00202e-08	0.38553	1	0.965	0.000129281
Chst2	11	1.12409e-08	0.265426	0.347	0.132	0.000145031
Pfn1	11	2.55845e-08	0.295776	1	0.999	0.000330091
Sdc1	11	4.44081e-08	0.383709	0.547	0.295	0.000572953
Cox6c	11	5.83694e-08	0.301118	0.989	0.995	0.000753082
Cotl1	11	7.15461e-08	0.302862	0.379	0.165	0.000923088
Eif4a1	11	7.82855e-08	0.313026	1	0.988	0.00101004
Ddx39	11	9.00232e-08	0.439963	0.779	0.545	0.00116148
Cks2	11	1.01921e-07	0.523782	0.916	0.798	0.00131499
Hspe1	11	1.04141e-07	0.303951	0.989	0.999	0.00134362
Col4a1	11	1.19011e-07	0.480044	0.979	0.787	0.00153547
Tubb4b	11	1.36556e-07	0.435219	0.937	0.818	0.00176184
Rpl36al	11	1.45909e-07	0.255909	1	0.997	0.00188252
Mdh2	11	1.61788e-07	0.392998	0.968	0.849	0.00208739
Anxa1	11	2.61771e-07	0.411497	0.495	0.267	0.00337737
Knstrn	11	2.64873e-07	0.305573	0.432	0.208	0.0034174
Ifitm3	11	3.17413e-07	0.394371	0.684	0.447	0.00409527
Dnaja1	11	3.60199e-07	0.341467	0.989	0.899	0.00464729
Col14a1	11	4.42135e-07	0.380957	0.653	0.404	0.00570443
Atp5l	11	4.67101e-07	0.337679	1	0.985	0.00602654
Cnn2	11	5.57286e-07	0.417376	0.832	0.619	0.00719011
Tcf21	11	9.60679e-07	0.323844	0.389	0.187	0.0123947
Tagln2	11	1.0925e-06	0.419978	0.884	0.673	0.0140954
Popdc2	11	1.44492e-06	0.302121	0.368	0.176	0.0186424
Psmb3	11	1.49651e-06	0.311502	0.979	0.951	0.019308
Dstn	11	1.82161e-06	0.369821	0.832	0.703	0.0235024
Tubb6	11	2.03963e-06	0.318765	0.6	0.367	0.0263154
Eef1d	11	2.27257e-06	0.302243	0.989	0.94	0.0293207
Tomm5	11	3.22883e-06	0.329266	0.884	0.782	0.0416583
Cdkn3	11	3.48453e-06	0.260032	0.379	0.184	0.0449574
Cct5	11	4.0604e-06	0.340093	0.905	0.81	0.0523873
Tpm2	11	4.67722e-06	0.33813	0.832	0.605	0.0603455
Cycs	11	5.16451e-06	0.385322	0.842	0.689	0.0666326
Marcks	11	6.95974e-06	0.377067	0.958	0.898	0.0897945
Emg1	11	8.577e-06	0.33875	0.874	0.728	0.11066
Myl12a	11	1.10196e-05	0.250053	1	0.984	0.142175
Lsm5	11	1.41782e-05	0.320611	0.916	0.844	0.182927
Pomp	11	1.74953e-05	0.337116	0.958	0.901	0.225725
Phlda1	11	1.96525e-05	0.257267	0.337	0.167	0.253557
Enho	11	2.15606e-05	0.272631	0.432	0.241	0.278174
Lactb	11	2.43124e-05	0.285722	0.474	0.276	0.313679
Higd1a	11	2.68929e-05	0.341842	0.842	0.679	0.346972
Cks1b	11	3.28512e-05	0.304968	0.968	0.915	0.423846
Slc25a5	11	4.04924e-05	0.336587	0.905	0.764	0.522432
Cdca8	11	4.64189e-05	0.348879	0.653	0.466	0.598897
Tgfb1i1	11	5.20535e-05	0.300769	0.495	0.307	0.671595
Eif4e2	11	5.52533e-05	0.298618	0.8	0.68	0.712878
Hmgb2	11	6.31519e-05	0.275115	1	0.995	0.814786
Anxa2	11	7.13783e-05	0.273248	0.947	0.819	0.920923
Manf	11	7.3444e-05	0.302067	0.979	0.951	0.947574
Pdlim2	11	8.11984e-05	0.33797	0.6	0.436	1
Psmd12	11	8.39499e-05	0.323757	0.821	0.665	1
Birc5	11	8.8639e-05	0.349224	0.905	0.752	1
Clic1	11	8.92749e-05	0.277038	0.968	0.894	1
Dtymk	11	9.33235e-05	0.305064	0.884	0.792	1
Atp5f1	11	0.000103063	0.309262	0.937	0.888	1
Llph	11	0.000111441	0.308185	0.737	0.59	1
Psmc5	11	0.000112805	0.262699	0.768	0.616	1
Gcsh	11	0.000129869	0.279434	0.589	0.406	1
Vps36	11	0.000132042	0.260191	0.6	0.417	1
Hspa8	11	0.000134298	0.253217	1	0.999	1
Tceal8	11	0.000150224	0.29732	0.905	0.823	1
Csrp1	11	0.000161771	0.267083	0.6	0.426	1
Hes1	11	0.000175717	0.32709	0.495	0.323	1
Mfge8	11	0.000189925	0.353229	0.737	0.603	1
Zc3h15	11	0.000234247	0.29583	0.832	0.674	1
Tomm20	11	0.000242901	0.280926	0.968	0.915	1
Glrx5	11	0.000266541	0.342267	0.663	0.552	1
H2afj	11	0.000287274	0.286656	0.495	0.346	1
Fhl2	11	0.000324505	0.290841	0.347	0.206	1
Psmb2	11	0.000370066	0.261721	0.989	0.971	1
Phb2	11	0.000419893	0.250933	0.916	0.754	1
2004-09-01	11	0.000456765	0.346152	0.432	0.278	1
Abracl	11	0.000459174	0.332001	0.842	0.725	1
Ccdc124	11	0.000589492	0.273045	0.558	0.408	1
Ilk	11	0.000619074	0.254338	0.716	0.541	1
Mpc2	11	0.000727013	0.259683	0.674	0.551	1
Ube2f	11	0.000771416	0.300094	0.432	0.293	1
Eva1b	11	0.000884883	0.347094	0.737	0.634	1
C1qbp	11	0.000895842	0.262845	0.853	0.771	1
Fbl	11	0.00108278	0.271595	0.832	0.705	1
Psmd6	11	0.00131931	0.267706	0.811	0.691	1
Cyba	11	0.00167384	0.252886	0.853	0.754	1
Srsf7	11	0.0017922	0.288566	0.947	0.842	1
Polr2h	11	0.00183971	0.250043	0.663	0.549	1
Rwdd1	11	0.00187438	0.308544	0.874	0.858	1
Top1	11	0.0020344	0.253578	0.947	0.883	1
Arhgdib	11	0.0063856	0.256929	0.811	0.675	1
Fos	12	5.33637e-21	1.07308	0.966	0.732	6.88499e-17
Atf3	12	6.40835e-19	1.0496	0.67	0.286	8.26806e-15
Fosb	12	7.47213e-18	0.980133	0.875	0.539	9.64054e-14
Btg2	12	5.03345e-15	0.77181	0.705	0.335	6.49415e-11
Jun	12	7.93454e-15	1.10736	0.83	0.527	1.02371e-10
Col9a2	12	4.88597e-14	0.676618	0.693	0.315	6.30388e-10
Egr1	12	9.56409e-13	0.715652	0.886	0.652	1.23396e-08
Col1a2	12	1.07759e-12	0.535037	1	0.993	1.39031e-08
Thbs1	12	2.2781e-11	0.545082	0.557	0.247	2.93921e-07
Col11a1	12	2.41512e-11	0.652988	0.955	0.719	3.11599e-07
Tnc	12	2.6309e-11	0.617608	0.693	0.363	3.39438e-07
Col1a1	12	3.92e-11	0.487339	1	0.998	5.05759e-07
Upk3b	12	1.42088e-10	0.583561	0.852	0.527	1.83322e-06
Ier3	12	1.38125e-09	0.471766	0.5	0.237	1.78209e-05
Lman1	12	7.27483e-09	0.420229	0.977	0.947	9.38599e-05
Tspan13	12	2.99271e-08	0.449458	0.727	0.449	0.000386119
Col9a1	12	4.30616e-08	0.447709	0.67	0.382	0.000555581
Dusp1	12	8.01679e-08	0.466161	0.398	0.181	0.00103433
Myh10	12	1.19971e-07	0.519048	0.909	0.729	0.00154786
Serpinh1	12	1.35472e-07	0.28003	1	0.999	0.00174786
Mcm4	12	1.40109e-07	0.376247	0.591	0.339	0.00180769
Klf4	12	1.46857e-07	0.389335	0.352	0.15	0.00189476
Zfp36	12	1.50875e-07	0.403944	0.352	0.151	0.00194659
Aebp1	12	1.93686e-07	0.363514	0.614	0.348	0.00249894
Plod2	12	2.06504e-07	0.434294	0.955	0.752	0.00266431
Rrbp1	12	2.18335e-07	0.373028	0.989	0.99	0.00281696
Socs3	12	2.83064e-07	0.410806	0.466	0.242	0.00365209
Hells	12	3.09166e-07	0.464032	0.625	0.405	0.00398886
Adam33	12	3.18491e-07	0.258339	0.25	0.087	0.00410918
Ptgs2	12	6.78417e-07	0.351785	0.409	0.193	0.00875293
Canx	12	7.98817e-07	0.380232	0.955	0.849	0.0103063
Col5a2	12	9.27737e-07	0.379521	0.977	0.869	0.0119697
Ptch1	12	1.08336e-06	0.365859	0.716	0.462	0.0139775
Pla2g4a	12	1.22591e-06	0.42146	0.58	0.36	0.0158167
C1ql1	12	1.33844e-06	0.284522	0.568	0.308	0.0172685
Cmtm8	12	1.94923e-06	0.288838	0.477	0.246	0.0251489
Hsd11b2	12	2.12456e-06	0.386386	0.977	0.882	0.0274111
Angptl6	12	3.97356e-06	0.396737	0.909	0.716	0.0512668
Creb3l1	12	4.18553e-06	0.424555	0.864	0.753	0.0540017
Prkcsh	12	4.47117e-06	0.337792	0.648	0.43	0.057687
Fam46a	12	6.07347e-06	0.366571	0.67	0.445	0.0783599
Col3a1	12	7.08861e-06	0.289303	1	1	0.0914572
Ezr	12	8.97915e-06	0.389541	0.75	0.535	0.115849
Casc4	12	9.57244e-06	0.42811	0.682	0.521	0.123504
Plagl1	12	1.03975e-05	0.300002	0.989	0.953	0.134149
Nrp2	12	1.80836e-05	0.42046	0.807	0.653	0.233314
Net1	12	1.8209e-05	0.345492	0.534	0.338	0.234933
H19	12	2.62892e-05	0.310014	1	0.998	0.339184
Irak1bp1	12	2.69787e-05	0.321583	0.67	0.462	0.34808
Aprt	12	3.65942e-05	0.306107	1	0.961	0.472139
P4ha1	12	3.78719e-05	0.34345	0.807	0.648	0.488623
Ckap4	12	4.01931e-05	0.339865	0.955	0.914	0.518572
P4hb	12	4.28235e-05	0.281967	0.989	0.924	0.552509
Lox	12	4.44209e-05	0.338326	0.42	0.242	0.573119
Jund	12	4.90222e-05	0.360045	0.943	0.828	0.632484
Ier2	12	6.05241e-05	0.461409	0.625	0.471	0.780881
Rcn1	12	6.27529e-05	0.324051	0.852	0.686	0.809638
Tm9sf3	12	0.000104345	0.312029	0.852	0.734	1
Txndc5	12	0.000113845	0.30038	0.898	0.757	1
Kdelr3	12	0.000115157	0.258112	0.761	0.539	1
Ddb1	12	0.000126481	0.300171	0.83	0.718	1
P3h1	12	0.000156637	0.286371	0.67	0.475	1
Gas6	12	0.000210403	0.301462	0.614	0.426	1
Nasp	12	0.000219654	0.280202	0.909	0.852	1
Smim1	12	0.0002388	0.292749	0.864	0.693	1
Ascc3	12	0.000262069	0.25887	0.648	0.462	1
Hdlbp	12	0.000264335	0.265223	0.92	0.875	1
Car4	12	0.0002825	0.280581	0.443	0.267	1
Vkorc1	12	0.000341048	0.29627	0.75	0.613	1
Cmtm7	12	0.000350663	0.251073	0.773	0.62	1
Mllt4	12	0.000387067	0.268365	0.852	0.699	1
Tmem263	12	0.00039955	0.263385	0.591	0.43	1
Cdc25a	12	0.000446904	0.302378	0.455	0.302	1
Ptgfrn	12	0.000485498	0.282438	0.534	0.378	1
Mcm3	12	0.00058895	0.30031	0.466	0.312	1
Amotl2	12	0.000603942	0.345895	0.432	0.278	1
Eprs	12	0.000694826	0.279925	0.864	0.75	1
Selm	12	0.000764164	0.254643	0.943	0.861	1
Ly75	12	0.00114932	0.256293	0.489	0.339	1
Nop56	12	0.00127705	0.263634	0.659	0.529	1
Clint1	12	0.0014404	0.340341	0.636	0.519	1
Dhx9	12	0.00156916	0.260005	0.602	0.443	1
Cyr61	12	0.00165339	0.261202	0.5	0.341	1
Hapln1	12	0.0018554	0.253679	0.625	0.463	1
Sox4	12	0.00186127	0.261843	0.648	0.512	1
Ttc3	12	0.00209754	0.274678	0.807	0.732	1
Chd4	12	0.00223752	0.298771	0.75	0.66	1
Cltc	12	0.00233034	0.269753	0.705	0.59	1
Siva1	12	0.0025677	0.25757	0.92	0.867	1
Zdbf2	12	0.00272966	0.292056	0.682	0.543	1
Mcm6	12	0.00273617	0.253426	0.455	0.315	1
P4ha2	12	0.00275509	0.25779	0.852	0.727	1
Dtl	12	0.00295577	0.278898	0.318	0.2	1
Zfhx3	12	0.00397575	0.269322	0.614	0.487	1
Col4a2	12	0.00402834	0.278024	0.727	0.601	1
Mcm7	12	0.005584	0.32679	0.511	0.413	1
Col9a3	12	0.00600816	0.277784	0.318	0.205	1
Fst	13	1.0579e-121	1.19939	0.574	0.017	1.3649e-117
G0s2	13	2.17275e-75	1.62367	0.618	0.05	2.80329e-71
Atp1b1	13	1.07557e-66	1.14206	0.559	0.045	1.3877e-62
Sema3e	13	1.43135e-66	0.594905	0.338	0.011	1.84673e-62
Prss35	13	2.23064e-63	0.927289	0.588	0.053	2.87797e-59
Cttnbp2	13	6.80385e-47	0.485002	0.324	0.019	8.77833e-43
Csrp2	13	2.38716e-45	2.85095	1	0.658	3.07991e-41
Fabp5	13	1.20627e-43	3.00767	1	0.619	1.55632e-39
Pkdcc	13	9.63848e-43	1.05687	0.779	0.158	1.24356e-38
Lix1	13	3.96666e-42	0.465591	0.353	0.026	5.11778e-38
Nkain4	13	9.60989e-38	1.08367	0.515	0.073	1.23987e-33
Postn	13	1.04554e-37	1.88988	1	0.89	1.34896e-33
Plxna4	13	4.08134e-37	0.472313	0.324	0.026	5.26574e-33
Gpx3	13	1.47477e-35	1.44272	0.971	0.438	1.90275e-31
Efnb3	13	1.31274e-34	0.533918	0.338	0.031	1.6937e-30
S100a6	13	1.68442e-32	2.07466	0.941	0.481	2.17324e-28
Bmp2	13	1.74323e-32	0.506595	0.412	0.051	2.24912e-28
Arl4c	13	4.57251e-32	0.660123	0.544	0.093	5.89945e-28
Tmsb4x	13	8.16803e-32	1.10288	1	1	1.05384e-27
Fas	13	1.14137e-30	0.520606	0.368	0.043	1.47259e-26
Nrk	13	1.67841e-30	1.32768	0.824	0.26	2.16548e-26
Macrod2	13	2.98195e-29	0.441414	0.294	0.028	3.84731e-25
Lum	13	1.22321e-28	1.01928	1	0.98	1.57819e-24
Anxa2	13	1.26931e-27	1.26662	0.985	0.82	1.63766e-23
Cybrd1	13	1.5122e-26	0.43819	0.368	0.05	1.95104e-22
Dkk2	13	8.5943e-26	0.857013	0.662	0.179	1.10884e-21
Plpp3	13	2.15039e-25	0.948298	0.706	0.206	2.77443e-21
Eef2k	13	2.25777e-25	0.397312	0.309	0.037	2.91297e-21
Msx2	13	1.53609e-23	0.647388	0.515	0.111	1.98186e-19
Dcn	13	1.6566e-23	1.36049	0.971	0.788	2.13735e-19
Wnt2	13	2.47532e-23	0.662142	0.676	0.173	3.19366e-19
Dkk3	13	9.50327e-23	0.333517	0.25	0.026	1.22611e-18
Cbln1	13	9.76005e-23	0.408955	0.309	0.041	1.25924e-18
Efnb2	13	1.01602e-22	0.340034	0.294	0.037	1.31086e-18
Zim1	13	1.13782e-22	0.489836	0.397	0.068	1.46802e-18
Lgals1	13	1.94926e-22	1.29787	1	0.887	2.51493e-18
Peg3	13	2.55706e-22	1.14785	0.985	0.852	3.29912e-18
Igfbp5	13	2.68911e-20	1.16794	0.632	0.212	3.46948e-16
Msx1	13	4.45405e-20	0.482198	0.353	0.061	5.74661e-16
Nkd1	13	5.64756e-20	0.705034	0.647	0.2	7.28648e-16
Tmsb10	13	1.11728e-19	0.484399	1	1	1.44152e-15
Add3	13	1.2502e-19	0.916448	0.544	0.157	1.613e-15
Wnt4	13	1.85735e-19	0.645355	0.294	0.045	2.39635e-15
Tenm3	13	5.28072e-19	0.822967	0.574	0.175	6.81319e-15
Sparc	13	3.83872e-16	0.623549	1	0.999	4.95271e-12
Fbln2	13	4.40951e-16	0.541716	0.426	0.109	5.68915e-12
P4ha2	13	9.31291e-16	0.883433	0.897	0.726	1.20155e-11
Gm2694	13	9.61723e-16	0.319779	0.265	0.044	1.24082e-11
Ndn	13	1.04367e-15	0.890712	0.868	0.618	1.34654e-11
Npc2	13	1.27621e-15	0.850461	0.956	0.784	1.64656e-11
Colec12	13	1.51967e-15	0.947189	0.75	0.406	1.96068e-11
Serpinb6b	13	1.72624e-15	0.724974	0.559	0.188	2.22719e-11
Lhfpl2	13	4.60506e-15	0.370087	0.25	0.041	5.94144e-11
Bsg	13	5.18015e-15	0.751913	1	0.984	6.68342e-11
Tek	13	8.86536e-15	0.377322	0.309	0.063	1.14381e-10
Dlk1	13	1.88863e-14	0.665914	1	0.974	2.43671e-10
Nrp1	13	2.23128e-14	0.758074	0.912	0.74	2.87879e-10
Col18a1	13	4.76396e-14	0.899836	0.882	0.655	6.14646e-10
Tmem132c	13	4.83157e-14	0.318129	0.25	0.044	6.23369e-10
Tspan5	13	1.10667e-13	0.28369	0.265	0.05	1.42783e-09
Krt8	13	2.74332e-13	0.792708	1	0.89	3.53943e-09
Col4a6	13	3.5006e-13	0.398112	0.353	0.089	4.51648e-09
Stard10	13	4.20812e-13	0.319779	0.25	0.047	5.42931e-09
Crip1	13	4.5371e-13	0.837184	0.926	0.762	5.85376e-09
Ahnak	13	2.77375e-12	0.911417	0.824	0.604	3.57869e-08
Igfbp2	13	4.70322e-12	1.1506	0.809	0.571	6.06809e-08
Tmem108	13	5.04533e-12	0.725112	0.838	0.57	6.50949e-08
Cald1	13	7.58415e-12	0.619349	1	0.962	9.78507e-08
Emp3	13	1.3938e-11	0.793255	0.794	0.411	1.79828e-07
Gata6	13	1.82954e-11	0.656852	0.721	0.401	2.36048e-07
Mdk	13	2.10571e-11	0.528338	1	0.99	2.71678e-07
Akap12	13	2.2523e-11	0.759125	0.721	0.404	2.90592e-07
Slc2a1	13	2.26182e-11	0.805812	0.868	0.651	2.9182e-07
1810058I24Rik	13	4.52948e-11	0.717185	0.912	0.833	5.84393e-07
Slc16a3	13	6.27476e-11	0.493841	0.441	0.15	8.09569e-07
Rcn3	13	7.4274e-11	0.573814	1	0.94	9.58283e-07
S100a11	13	2.3038e-10	0.419336	1	0.996	2.97237e-06
Plk2	13	5.00729e-10	0.314586	0.25	0.059	6.4604e-06
Gas1	13	5.37936e-10	0.655287	0.603	0.297	6.94045e-06
Flrt3	13	5.53496e-10	0.365249	0.353	0.107	7.1412e-06
Pgam1	13	5.96368e-10	0.571694	0.971	0.882	7.69434e-06
Ddt	13	6.18697e-10	0.710909	0.735	0.452	7.98244e-06
Tcf4	13	8.76183e-10	0.61471	0.721	0.438	1.13045e-05
Sh3bgrl3	13	1.0286e-09	0.577496	0.956	0.862	1.3271e-05
Tuba1a	13	1.13402e-09	0.551625	1	0.99	1.46311e-05
Tpd52l1	13	1.24355e-09	0.488428	0.382	0.136	1.60443e-05
Usp29	13	1.34181e-09	0.402609	0.382	0.128	1.73121e-05
Taok3	13	1.66876e-09	0.308988	0.338	0.103	2.15303e-05
Gabarap	13	1.81804e-09	0.487607	1	0.962	2.34564e-05
P4ha1	13	2.28627e-09	0.638493	0.824	0.649	2.94975e-05
Ndufv3	13	3.90023e-09	0.550242	0.971	0.909	5.03208e-05
Anxa5	13	4.59936e-09	0.49187	0.971	0.873	5.9341e-05
Hs6st2	13	4.81672e-09	0.476551	0.574	0.263	6.21454e-05
Pmp22	13	6.13647e-09	0.507641	0.985	0.953	7.91727e-05
Htatsf1	13	1.11158e-08	0.867086	0.735	0.54	0.000143416
Aldoa	13	1.14727e-08	0.474186	0.985	0.899	0.00014802
Rarres2	13	1.17325e-08	0.59596	0.456	0.199	0.000151372
Wfdc2	13	2.55684e-08	0.789562	0.721	0.446	0.000329883
Cd59a	13	2.8461e-08	0.652942	0.5	0.236	0.000367203
Chd3	13	2.98694e-08	0.359896	0.338	0.116	0.000385375
Pitx2	13	3.28355e-08	0.581867	0.632	0.359	0.000423644
Tpi1	13	3.96629e-08	0.609761	0.941	0.789	0.000511731
Nenf	13	5.46647e-08	0.495811	0.868	0.761	0.000705284
Tmem88	13	6.16137e-08	0.636181	0.662	0.414	0.00079494
Mmp23	13	6.27347e-08	0.344574	0.279	0.087	0.000809403
Rbbp7	13	6.82737e-08	0.545932	0.897	0.753	0.000880868
Vim	13	7.38414e-08	0.384185	1	0.997	0.000952702
Me1	13	8.97973e-08	0.409516	0.441	0.188	0.00115856
Hoxb2	13	9.30657e-08	0.371128	0.397	0.155	0.00120073
Serf2	13	1.131e-07	0.290784	1	1	0.00145922
mt-Co1	13	1.14897e-07	0.373776	1	1	0.0014824
Krt18	13	1.31581e-07	0.654465	0.926	0.863	0.00169766
Tubb2b	13	1.46283e-07	0.658201	0.662	0.437	0.00188734
Gnas	13	1.70225e-07	0.305932	1	1	0.00219624
Cnn3	13	2.69786e-07	0.698593	0.75	0.658	0.00348078
Igsf3	13	3.11966e-07	0.425067	0.397	0.167	0.00402498
Podxl	13	3.1893e-07	0.472514	0.632	0.343	0.00411483
Cpq	13	3.94066e-07	0.35096	0.426	0.183	0.00508424
Cgnl1	13	3.96932e-07	0.310025	0.412	0.169	0.00512121
Tpm2	13	5.12328e-07	0.531789	0.809	0.609	0.00661006
Clcn3	13	5.12654e-07	0.268935	0.279	0.094	0.00661426
Gpx7	13	5.18598e-07	0.644025	0.662	0.457	0.00669096
Pttg1ip	13	6.47034e-07	0.352917	0.471	0.223	0.00834803
Mfap2	13	7.64045e-07	0.463329	0.926	0.753	0.00985771
Rbpms2	13	7.72457e-07	0.297393	0.309	0.114	0.00996624
Cd81	13	9.06212e-07	0.470249	0.985	0.923	0.011692
Amer1	13	1.27582e-06	0.423846	0.426	0.2	0.0164606
Bre	13	1.42693e-06	0.257536	0.338	0.131	0.0184102
Nup62cl	13	1.4457e-06	0.374473	0.25	0.082	0.0186524
Atp6v0e	13	1.96828e-06	0.497147	0.838	0.706	0.0253947
Tspo	13	2.1321e-06	0.476865	0.603	0.373	0.0275083
Ldha	13	3.01535e-06	0.609448	0.838	0.814	0.0389041
Frmd6	13	3.02086e-06	0.482052	0.456	0.239	0.0389752
Ost4	13	3.13666e-06	0.419154	1	0.977	0.0404692
Myadm	13	3.31791e-06	0.502838	0.5	0.285	0.0428077
Ptpn13	13	4.79832e-06	0.312048	0.338	0.14	0.0619079
Gpx4	13	4.88525e-06	0.383733	1	0.945	0.0630294
Auts2	13	6.7441e-06	0.274524	0.441	0.205	0.0870124
Rhoa	13	7.96454e-06	0.343311	0.956	0.894	0.102758
Stmn1	13	8.64215e-06	0.465869	0.868	0.81	0.111501
Basp1	13	8.70842e-06	0.38762	0.971	0.898	0.112356
Rabac1	13	9.48021e-06	0.422217	0.912	0.854	0.122314
Reep5	13	1.01338e-05	0.407424	0.838	0.705	0.130746
Hand1	13	1.02994e-05	0.376191	0.853	0.77	0.132883
Serpinh1	13	1.09008e-05	0.3052	1	0.999	0.140642
Ppic	13	1.37273e-05	0.433772	0.941	0.956	0.17711
Gnai2	13	1.44488e-05	0.365496	0.985	0.937	0.186418
Arhgap29	13	1.46222e-05	0.573921	0.632	0.435	0.188656
S100a10	13	1.60746e-05	0.373022	1	0.965	0.207395
Grb10	13	1.63933e-05	0.390814	0.544	0.309	0.211506
Hspb11	13	1.91172e-05	0.384168	0.691	0.455	0.246651
Eid1	13	1.9196e-05	0.42257	0.926	0.826	0.247667
Map3k1	13	2.46096e-05	0.274664	0.25	0.097	0.317513
Cpz	13	2.61113e-05	0.315548	0.324	0.146	0.336888
Actg1	13	3.08255e-05	0.295068	1	1	0.397711
Rhoc	13	3.16117e-05	0.385398	0.838	0.728	0.407854
Mogat2	13	3.22312e-05	0.285046	0.279	0.116	0.415847
Ctsl	13	3.57554e-05	0.365096	0.868	0.761	0.461317
Cdh2	13	3.66536e-05	0.289715	0.265	0.106	0.472905
Laptm4a	13	3.68975e-05	0.365645	0.868	0.854	0.476051
Fxyd6	13	4.27779e-05	0.540525	0.368	0.195	0.55192
Adamts1	13	4.54798e-05	0.456579	0.368	0.185	0.586781
Wisp1	13	5.66015e-05	0.570865	0.735	0.652	0.730273
Zfp36l2	13	6.0494e-05	0.251305	0.338	0.155	0.780494
App	13	6.84734e-05	0.395229	0.794	0.615	0.883443
Mxra7	13	7.38567e-05	0.306857	0.382	0.196	0.952899
Strbp	13	7.90895e-05	0.255048	0.397	0.199	1
Maged2	13	9.97743e-05	0.327799	0.912	0.859	1
Malat1	13	0.000115329	0.494658	1	0.999	1
[truncated: 70 more rows]
