# Supplementary material for: In vivo clonal tracking reveals evidence of haemangioblast and haematomesoblast contribution to yolk sac haematopoiesis
Source: Nat Commun. 2023 Jan 3;14:41. doi: 10.1038/s41467-022-35744-x (PMC9810727; doi:10.1038/s41467-022-35744-x)
Supplement: Supplementary file 10 — Supplementary Data 8 [file 41467_2022_35744_MOESM10_ESM.xlsx]

## Sheet: Supplementary Data 8
Experiment	Time of Induction	E10.5 lineages used for barcode recovery	Number of independent embryos	Total legitimate barcodes	Total informative barcodes	Total barcodes useful for biomass contribution quantification (5E - 9E)	Average legitimate barcodes per embryo	Average informative barcodes per embryo	Average quantifiable (for biomass) barcodes per embryo	% legitimate barcodes that were informative
Rosa26ERT2Cre	E5.5	EryP Haem Mes Endo	14	576	172	163	41.1429	12.2857	11.6429	29.8611
Rosa26ERT2Cre	E6.5	EryP Haem Mes Endo	9	843	300	280	93.6667	33.3333	31.1111	35.5872
Rosa26ERT2Cre	E7.5	EryP Haem Mes Endo	3	827	469	464	275.667	156.333	154.667	56.711
Rosa26ERT2Cre	E7.5	EryP Mac Meg HPC	3	456	212	211	152	70.6667	70.3333	46.4912
Rosa26ERT2Cre	E7.5	Endo Mac Meg HPC	3	330	116	114	110	38.6667	38	35.1515
Cdh5ERT2Cre	E7.5	EryP Mac Meg HPC	5	375	116	111	75	23.2	22.2	30.9333
Cdh5ERT2Cre	E7.5	Endo Mac Meg HPC	6	418	135	113	69.6667	22.5	18.8333	32.2967
Cdh5ERT2Cre	E8.5	EryP Mac Meg HPC	6	300	71	58	50	11.8333	9.66667	23.6667
Cdh5ERT2Cre	E8.5	Endo Mac Meg HPC	6	661	181	148	110.167	30.1667	24.6667	27.3828
Rosa26ERT2Cre	E7.5	HM Mac	6	192	51	49	32	8.5	8.16667	26.5625
