# Supplementary material for: In vivo clonal tracking reveals evidence of haemangioblast and haematomesoblast contribution to yolk sac haematopoiesis
Source: Nat Commun. 2023 Jan 3;14:41. doi: 10.1038/s41467-022-35744-x (PMC9810727; doi:10.1038/s41467-022-35744-x)
Supplement: Supplementary file 12 — Supplementary Software 2 [file 41467_2022_35744_MOESM12_ESM.zip]

Archive with 2 entries (2 files):
- Supplementary Software 2_3D UMAP_population-cluster hybrid.html
- __MACOSX/._Supplementary Software 2_3D UMAP_population-cluster hybrid.html
